# Supplementary material for: Diverse Evolution in 111 Plant Genomes Reveals Purifying and Dosage Balancing Selection Models for F-Box Genes
Source: Int J Mol Sci. 2021 Jan 16;22(2):871. doi: 10.3390/ijms22020871 (PMC7829749; doi:10.3390/ijms22020871)
Supplement: Supplementary file 1 [file ijms-22-00871-s001.zip]

Archive with 6 entries (5 files):
- Supplementary Materials/
- Supplementary Materials/File_S1_Peptide_sequences_of_FBX_proteins_encoded_in_111_plant_genomes.txt
- Supplementary Materials/File_S2_Coding_sequences_of_FBX_genes_encoded_in_111_plant_genomes.txt
- Supplementary Materials/supplementary Figures.pdf
- Supplementary Materials/Table S1. List of Datasets for Annotating the FBX genes in 110 green plant genomes and the geome of P. umbilicalis.xlsx
- Supplementary Materials/Table S2. Biochemical interaction analysis of CAFs with ASK1.pdf
