# Supplementary material for: Diverse Evolution in 111 Plant Genomes Reveals Purifying and Dosage Balancing Selection Models for F-Box Genes
Source: Int J Mol Sci. 2021 Jan 16;22(2):871. doi: 10.3390/ijms22020871 (PMC7829749; doi:10.3390/ijms22020871)
Supplement: Supplementary file 1 [file ijms-22-00871-s001.zip › Supplementary Materials/File_S2_Coding_sequences_of_FBX_genes_encoded_in_111_plant_genomes.txt]

>AchoFBX_00001 | AH014692-RA pacid=38175929 polypeptide=AH014692-RA locus=AH014692 ID=AH014692-RA.v2.1 annot-version=v2.1
ATGTCGTCTATGGAGTCATCGTTTTCAACTTTGGATTCTCAAAAATGGCTAGAATTGCCCCGCGACGTTATGCTGTCGATCTTCATGAAATTCGAGGCCAAAGAAATCCTTGAAACCGCTCAATTTGTTTGTAAATCATGGTACAATCTCTGTAAGGACCCCTCTATTTGGCGTAATGTTATGATGCAGAATCTTTCTGGGCCTGGATTGGCTAAAAAACACGAGAAAATGCTGTGTAGCGCAGTTGATCGTAGTTCCGGTGGTTTGATCAAACTTGATATTGAAGGTTTTGGTGGCGATGAACTTATATCCTACATTTCTCAGAGATGTAGTCAGCTGAAACAGCTTCGCCTTGCATGCTTGTACTCAATATCAGCCAATGCCCTAAGTCAAGCTCTCATGAAGTTTCCATTGCTGGAGGTGCTTGACCTTACTATGCACCCATTCACAGAAGACCGAACTCTACAAATTATTCGTTGTTGCTCCTCTCTGATATCTTTTAAATTAAACAAGCAAGGATCTAATTCATCTAATACATCTCTGGCCTGTGACGATGAGGCACTTGCAATTGCGACAAGCATGCCTAAACTGCACGTCCTTCAGCTTATTGGAAATAATATGACAGATAATGGTCTGAAAGCAATCCTTGATAACTGTCCTCATATTCAGTCCCTTGACCTCCGTGGATGTTTTCATGTGACTTTCGACGGAAACTTATGGAAGAGATGCTGTGAACAGATCAAGGATATGCGACCACCCTATGACTTCACTGATGACTACAACTATCCAGTCTATCCCACGATTAATGATGTTTATGATGAATATGAAGAGTATTGCATGGGTGTGCAAAATGAGACCGAACCGGTGGATCGAACCGGTTGCATTCCGTCCGAGATCCGGCTCTTACATATTCATCATTTCGGGTTTCCGGTCCGGACCATTCTAAACCCGGAAAATTCCGAGTTAGACCAGATGAGACCGGATGTACATAAAGAAAGATTTGAAACCCTAGCGATGTCGTCTATGGAGCCATCGTTTTCAACTTCGGATTCTCAAAACTGGTTAGAATTGCCTCGCGATGTGATGCTGATGATCTTGATGAAATTGGACACCATAGAAATCCTTGAAAATGCTCAATTTGTATGTAAATTATGGTACGATCTCTGCAAAGACCCCTCTATTTGGCGTATTGTTATGATGCAGAATGTTGACGAGCCTGAATTGGCCTTTAAATACGAGAAAATGCTGTATAGCGCTGTTGATCGTAGTTCCGGTGGTTTGATCAAATTGGATATTGAAGGTTTTGGTGGCGATGAGCTTATATCCAACATTTATCAGCGATGTAGTCAGCTGAAACAGCTTCGCCTTGCATGCTGCTACTCTATATCAGCCAATGCCATAATTCGAGCTATTGAGAAGTTTCCATTGCTGGAGGAGCTTGACATTACCCTGTGCGCATTCACGGGAAACCAAACTGTACAAATTATTCAATCTTGCCCCTCTCTGACAACTTTTAAATTGAACGAGCAAGGATCTAGAAATCCTACTATGGCATGCGACGATGAGGCACTGGCGATTGCGACAAGCATGCCTAAATTGCACGTCCTTCAGCTTGTTGGAAATAGTCTAACAGACAAAGGTCTGAAAGCAATTCTTTATAAGTGTCCACATCTTCAGTCCCTTGACCTCCGTGCATGTTTTCATGTGAATTTTGATGGGGATTTATGGAAGAGATGCTGTGCACAGATCAAGGATATACGGCGTCCCTGTGACTCCACTGATGACTACAACTATCTTACCACTGATTATGATAGTGATTTTGATGAAATCTATGCAGATGAATATGATGACATGGACTTTATGTCTGATGATGACTACTATGATTTTTCACCAGACGACGACGTCCCTTTTTATGAAGACTATTAA
>AchoFBX_00002 | AH004994-RA pacid=38178225 polypeptide=AH004994-RA locus=AH004994 ID=AH004994-RA.v2.1 annot-version=v2.1
ATGAGGCCTATGAAGAGACCATCATCATCTCTAAAGATCCCTTCTTTACCTCCTGAATTATGGAGGGAAATCTTCGCCAGATTACCCGCCAAAACCCTCTTAAGATTCAGGTGTGTATGTAAATCATGGTATTCTGTAATTGATTCCCCTGATTTCATTTCTGTGCATCTTAAACTTTGCCCTATTAATTCCAACTATATTAATCTGTTAATTCTAGAAAGGTTAATGAAAAGTGGTTCAATTGCATTGTTATATAAGATTCGTCGTAGGGATACATTAAGAAAAACTACCCAATTCATGATTAATTCCAAATTTGATATGGTTTATGGAACTGATATGGTTAATGGGTTGATGTTAATGGAGGATAATGGTGGGATTTATCTGGGGTTTGCACCTTCCTGTTTTGATCATAAGGTTGTTGCTTTTCACTCCATTGATTCTGGAAATGGGAAGCTTTCGATTGCGGTGTATTCACTGAATGATAATCTTTGGAGTGTTGAATTGGCACAATTACTGTCCCAAGTTGGGGCTGTGTATTGGAGACCTCTCAATGGTACCGAGCAAGAAGATGCTGCCCTTCTTTGTTTTGAGTTTGATGCTGAGAAATTCAGCTTTGTAGAACTGCCTGATAATGGGGTAAAGATGCTC
>AchoFBX_00003 | AH011442-RA pacid=38179515 polypeptide=AH011442-RA locus=AH011442 ID=AH011442-RA.v2.1 annot-version=v2.1
ATGAGGCCTATGAAGAGACCATCATCATCTCTAAAGATCCCTTCTTTACCTCCTGAATTATGGAGGGAAATCTTCGCCAGATTACCCGCCAAAACCCTCTTAAGATTCAGGTGTGTATGTAAATCATGGTATTCTGTAATTGATTCCCCTGATTTCATTTCTGTGCATCTTAAACTTTGCCCTATTAATTCCAACTATATTAATCTGTTAATTCTAGAAAGGTTAATGAAAAGTGGTTCAATTGCATTGTTATATAAGATTCGTCGTAGGGATACATTAAGAAAAACTACCCAATTCATGATTAATTCCAAATTTGATATGGTTTATGGAACTGATATGGTTAATGGGTTGATGTTAATGGAGGATAATGGTGGGATTTATCTGGGGTTTGCACCTTCCTGTTTTGATCATAAGGTTGTTGCTTTTCACTCCATTGATTCTGGAAATGGGAAGCTTTCGATTGCGGTGTATTCACTGAATGATAATCTTTGGAGTGTTGAATTGGGCACAATTACTGTCCCAAGTTGGTGTATTCAAAGAATAATTTCTGGGTTTGGGGTTGTTTATTGTCAAGGGGCTGTGTATTGGAGACCTCTCAATGGTACCGAGCAAGAAGATGCTGCCCTTCTTTGTTTTGAGTTTGATGCTGAGAAATTCAGCTTTGTAGAACTGCCTGATAATGGGGTAAAGATGCTC
>AchoFBX_00004 | AH015737-RA pacid=38167012 polypeptide=AH015737-RA locus=AH015737 ID=AH015737-RA.v2.1 annot-version=v2.1
ATGGCAAATTTTTCTACAGATATAATAGCCAAAATCCTCTCTAGATTACCTGTAAAATCCCTTTGTCACTTCAGATGTGTATCAAAATCTTGGAATTCACTCATTTGCGACCCCCGCTTCTGGAACCTTCACCTCATTCATTCCCGTTCTTCAATGAACCGCCTTCTTGTAATCAACTATGGGACCCACCTTGATTCAATGTCATTTGAAATGGACACTAATTTCGAGGCGAAATTCTCAAAAAGGTTTGATTTCCCAATCCGTTTTTCTTCTGGTTATGATGCTTCGATTGTTGGAATCTTGATAACCCCTTTATTAATTGATTTTGTTTTGTGGAACCCATCTACTAATACCCATTTTGTATTGCCTTCTGAGAGTTTGAGTTCGGATAATTTGGGTACGGATTATACTGGTTTTAGTTTCGGGTTTGGGTATGATAATGTGGATGATGATTATAAGATTGTGAGGATTGTTGATTACTTTGTGAACCATGATGCTGATGGCGGCGGCGGCGGCGGCGGCGGCGGTGGTGTAAATGACAATGCTAGTGGTGGTGAAGATGACCGTGATAGTGATGGTGACGGTGACAATGGCGGTGGTGTTGACGATGGGTACATAATCAAGGAAATTAAGGCATATAGCATGAAGAAAAATCGCTGGGAATTTGTTAGTTTAGATTTTTCTGATGATTTCGTAGTATGGCGTGATCCTGGTGCAGTTATTAACAATAATATTATGCATTGGATGCTATGGAAAAATCTCCAACATAAGCCTCAAATCCGAGGGTTTGATCTTTTGTTCATGGAATGGAATAATTTTTTGGAGTTACCTGATTTGACTAGAAAAGATGAATTGGGTTATGATTCAGAGGATGGATTCGACCCAAGGGATTTTGTTAATCTTGGGGTGTTAGATGAATGTTTATGCCTAGTGACACGAATTTGCTCGAAATTTGATAATGTTTTTGTGTGGGTTATGAAAGAGTATGGTATTGAAGAGTCATGGACAAGATTGTTTAATGTTGTTGATGCTGGTATTGTTGGATCATTGTTGAGTGCTCCTTTGGGTTGTTCTAATGGAGGAGATGAATTTTTGTTGAGAAAAGAAGATGATGATGGTGTACTTTATCATTATAATTTGAGTGGGAAAATGATAAAAGTTGTTTCTGAGATTTCAAGGATTTGA
>AchoFBX_00005 | AH008516-RA pacid=38171631 polypeptide=AH008516-RA locus=AH008516 ID=AH008516-RA.v2.1 annot-version=v2.1
ATGTCTTTCCGAAGTATTGTCCGTGACGTAAGGGATGGATTCGGGAGCTTGTCGAGGCGGAGTTTTGAAGTGAGGCTTTCCGGTCATCTCCGGGGAAAATCACATGGGTCAGTATATGAGTTAAACGATCCACCTATTGTTATCCAGAACAGCAAATGGGCTAGCCTGCCACCCGAGCTTTTACGTGACGTAATTAAGAGATTAGAGGCTAGTGAAAGTACATGGCCTGCTCGGAAACATGTCGTTGCTTGTGCTGCTGTTTGCAGATCATGGAGAGATATGTGCAAAGAAATTGTCAGGTGCCCCGAGTTGTCGGGAAAACTTACGTTCCCAGTCTCACTAAAGCAGCCCGGCCCACGGGATGGAACGATTCAATGCTTTATCAAGCGAGATAAATCAAACTTAACTTATCACCTTTTCCTTTGTCTTAGCCCTGCTTTGCTAGTCGAGAATGGGAAATTTCTTCTTTCGGCAAAGCGGACCAGGAGAACAACTTGTACAGAGTATGTCATCAGTATGGATGCAGAGAACATATCGAGGTCCAGTAGCACTTACATAGGGAAACTAAGATCAAATTTCCTGGGAACCAAATTCATCATCTACGATACACAGCCGCCGTACAACAGTTCTCAGTCATCACCTCCAGGACGTACGAGCAAAAGGTTCTACTCGAAGAAAGTCTCTCCAAAAGTTCCCTCGGGGAGCTACAACATTGCCCAAGTCACATACGAGCTAAATGTTCTCGGCACACGGGGCCCACGCAGGATGCACTGTGTGATGCAATCAATCCCTGCCTCCTCACTAGAGCCAGGTGGAAACGTCCCGGGCCAACCCAAGCTCCTTCCTCGATCACTCGAAGACTCTTTCCGTAGCATGTCCTTTTCAAAATCAATCGACACCTCCACCGAGTTTAGCAGTTCCCGATTCTCGGACATTATGGGTCCTCGTGATGATGATGAAGAGGGTAAGGAGAAACCGTTGATTTTACGAAACAAAGCCCCGAGATGGCACGAACAACTGCAATGTTGGTGTCTTAACTTCCGAGGAAGGGTAACAGTCGCTTCAGTGAAGAACTTCCAGCTAATTGCGGCAGCACAACCTCCTCCGCCTCCCGGGGCAACGACCCATTCTCAACCGGCTCCATCAGATCAAGATAAAATCATCCTCCAATTTGGGAAAGTAGGCAAAGACATGTTCACCATGGATTACCGATATCCTCTTTCCGCGTTTCAGGCTTTCGCGATCTGTTTGAGCAGTTTCGACACTAAATTGGCTTGTGAATAG
>AchoFBX_00006 | AH008863-RA pacid=38172182 polypeptide=AH008863-RA locus=AH008863 ID=AH008863-RA.v2.1 annot-version=v2.1
AATTACCAGGTGTTGGGATCAGAAGAAAAGCATGGCTTCAGTACGTATGCAGATTTAAACTCTACAGTTGTGGCGGAACTAGAGGCTGCTTACCGTTGGAGAACTGCATTCTTTGTAACTCAAAGGCCATGGCTTGATCTCTATGGAGTGAGGGTTAATCCAGTGGCAGCATTTGGAAGTGTTAGTAATAAGCCTTCTCATGATCCTGCACTTATTCATCGCGTGCTGCCTGATGAGTTGCTTCATGAGATCTTTGCAAGAATGTCTCCTTATTATTTGGGAAGAGCTTCTTGTGTCTGTCGCAAATGGAGATACACCATTCGTAATCCTATATTCTGGCGCAATGCGTGCTTGAAAGCTTGGCAGCTTTTTGGAGCTGTAGACAATTACAAACTTTTGCATTCAAAATATGAAGGATCGTGGAGAAAGATGTGGCTCTTGAGACCAAGATTGCGAACGGATGGAATTTACGTTAGTAGGAATACTTATATTCATACTGGAGTTGCAGAATGGAAAGTTACAAATCCAGTTCATTTGGTCTGTTATTACCGATACATAAAGTTTTACCCCTCGGGAAGATTTCTGTACAAGAATTCTTCTCAGAAACTAAAAGATGTAGCAAAGCTAATGAACTTTCGAGCATCTAAACCGGAGTGTATTTACCGTGGACAATACACATTGTCTGACGACAAGGTTGAAGCAGCACTTCTGTACCCAGGCATGAGGCCTACTGTTTTGAGAATTCGATTAAGGCTGAGAGGGACAACAGTTGGAGCTAACAATAGAATGGATCTGTTATCACTTGTCACGAGTGGTGTTAATGATAATGAAGCCAACCGCGGCGAAGACATGCTTGATGTAGTTGAAGGATGGCAAGACGATGAGACACACAATCCTGATGTACCCGCAGTCTCGCACAAGAGGGGCTTGACTCCTTTCATCTTTGTTCCTTTTGAAGAGGTACGCTTGTTCTTTTTCGTTATTAGATTTTAG
>AchoFBX_00007 | AH008388-RA pacid=38171770 polypeptide=AH008388-RA locus=AH008388 ID=AH008388-RA.v2.1 annot-version=v2.1
ATGCAAAATCAAAACCCTTCAGAAATGGATCCCTTAATATGGAGCAAATTACCCCGAGAACTCTTAGATCATATTTTCTCTTTTCTCCCATTAAAATCAATCCTTTATCTAAGATCTACATGTAAACATTTTAAAGCTTTGATCTTTAACCCATCTTTCCTTTCAAAATTCAATCTTTCTTCTTCTTCTTGTTCTTCCCCATTTTCTTCCTTCCTTTTACTATCTCATCCTCAATTTAATCACCATTTTCCTTTATACAATTCTGTTTCTGGTACTTGGAGAGATCCTTCTGCTGCAAAATCTTTGATTAATCCATGTTCATCATCTTCATCTCTTCTTTCTGCTTCTAGTGGGTTATTTTGCTTCCATTTACCTATTTCCTCATCATTTTTAGTCACTAATCTCTTGTCTAGATCCTCTATTCTTGTCAAATTCCCTAAATTTCCCTTCACATTTGAGATTCTTACTCTGATTTCTTCCCCAAATGGGTTTAAAATCTTTATTTATTCATCAAAATCTGTGTTTCTATATGATTCTACCCATCAATCATGGAGGAAATTTGATGGGTTTGAGCCAATTTTGAATGATACTATTCATCAAGAAGGTGTTTATAGAGATGGGTTTTTGTTTTTCATTACTTCTTACCCTTTTAAAGTTGTTTCCTTTGATCTACAAAAGGGTAATTGGTGCAATCCCTTTATAGAAATG
>AchoFBX_00008 | AH009616-RA pacid=38172455 polypeptide=AH009616-RA locus=AH009616 ID=AH009616-RA.v2.1 annot-version=v2.1
ATGGATAGGGATACATGGGTTAGCCATTATCAATATGGCTCTGTAATCAACCCTGTCAATTTTGATTCTTACTCCGAATTCGATGATGAAGTGAGCAAAGACGTCGTGTCCGTTGACTCGGCTCTCCCGGATGACATATTAGAGAGAATTCTTGCCTGTCTCCCTATTGCGAGCATTTTTAGAGCCGGGTGTGTTTGCAAGCGATGGCATGATATAGTGACTTCGAAGCGTTTTATGTGGAATTTTACTGTCAATGTTCTATCACATAAGCCCTGGTATTTCATGTTTACCAACAATGATGAGTATTTTGGGTATTCATATGATCCCGCCCTTAAGAAATGGTATGGCATTGATCTCCCTTACTTTGTTACCTCTAATTGGTTTGTCGCTTCCTCTTTCGGCCTTGTTTGCTTTTTGAACAACGATAGCCAAAGCGATCTTTACGTTTACAATCCTATTACTCGGAGTAGCAAAAAGCTCATTGAACCTTCCGGTAAATTCTCCGATTATAGCGCTCTTGCTATATCCGTAGACAAGATGTCTCATAAGTACAATGTGTCCATTGTGAAATCGAAACAAGTCCCGAATAACTTTTATCAATGGGATCTTTCCATTCATGTTTACGACTCCGAGACTATGATGTGGGTGATCTCACTTACGGAAGTGTTGAATGGGTGGAGAGCGGGTGATGAGTGTGTGATATGTGATGGTTCGCTTTACTTCTTGCTTTACTCTACCGGTGGTAGAATGCCCGATAATCGCCATGGCTTGATCAAATACAATCTCTCGAGCCGTTCATCTCATGGGGTTATTGATGCGGAATTTCATCCCCGCCCCATGCTCGTTGACATGTGGTCGTTTGATGAACCTCAAGGAGAAGTTGGTTATGGTTGGGGGGATCGGAAAACAGGATCGTTCGGACATCATCAAAGGGATCGGCATCTGGGTCTTAAATGGAACCGAATGGCAAGAGGTTGCTCGGATGCCGCATAA
>AchoFBX_00009 | AH016888-RA pacid=38168444 polypeptide=AH016888-RA locus=AH016888 ID=AH016888-RA.v2.1 annot-version=v2.1
ATGTTTGTTGATAGAGATATTGTTGAAGATGGCCTTCGCCAGGATATGGAGTCTCTTAGCGTATCGAAAAAGCTAGTTAGAACTGTCAGCCACAAATTACGGAAGAAGAGGATTCACAGAAGTGCTGGGGATGAAGAGGAAACTACTAATGGGTTTTCTTTTAGATGTCTCGCCCTGTACGGACGAGGTGGAGGGTGCAAAGTAGGGGCTGACACCAGTGAAGAGGTTGGAGATTCGAGTAATAGGAGGAGGTCAAGTGCTAGTGAAGAAGGGAAAGGATATAAACCCACGTGCGGGGCTGAGGAAGCAGGAGTAGACTGCTTCTCATATGGAAGGAAGGATCGTTTTTGGAAACGAAATAATCGAAAGGAATTAGAATTCGACGAATCACAAAGAAATGGTAGAATGAATCTTTCACTTCCGGATGATATTTTAGAAATGTGTTTGATGAGGCTTCCTTTGTCAAGTCTCATGAATGCTCGTCTTGTGTGCAAGAAATGGAATTACTTGACAACTACTCCTCGATTTATGCAAATGCGGAGCGAAGGGCTTTATCAGACTCCTTGGATATTTGTATTTGGTGCTGTTAAGGATGGTTACTGCTCTGGTGAAATACATGTGCTTGATGTTTCCCTTAAGCAATGGCATACCGTAAATGCAGAAGTACTCAGAGGACGGTTCATGTATTCTGTTGCCAGCATGCGAGATGAGATATTTGTTGTTGGAGGGTGTTCTAGCCTGACTAGTTTTGGAAGTGTAGATAGAAGTTCATTCAAGACACATAAGAGCTTTTGGTGTTTAGCCCGTCGACAAAAATCTTGGCGTAAAGTAGCTTCCATGAAGTATGCTAGATCTTCTCCTGTTCTTGGGATTTCTGAGGTGAGTGCAGACTGTCCTGTTATTCACAGTCAATCAAACCGGCAAGATAGGCGCCTTCCTAGATCAAGGCTTGGTGGTCTCTGA
>AchoFBX_00010 | AH001385-RA pacid=38185210 polypeptide=AH001385-RA locus=AH001385 ID=AH001385-RA.v2.1 annot-version=v2.1
ATGATGATGATGCAGCGCTGTTCTAGCAGATTAAAATCCCGAAGACGATCTAAAGAGGAATACTATTTATCCGATGACATTCTGATTGAAATTTTGAAGCGACTACCAATAAAATCGCTAGTGCGTTGTTCTTTAGTTTGTAAGTCATGGTTAACGCTCCTCACTTCTAATGCATTCATTTCTAATCATGTAGAATTTAATGCCCAGAATTTATATCTTTTCAAAGATAGCACTTATATTCGCCATGATAATGTTTTTACGCATTTCCAGATTTACGATGGAAAAATCGTTTCAAATATGTTTGAGACAGGTTATATGAGGAGTCCATTTAGTAGAAAACATTTTCTCGTGAGTTCTTTAAATGGGCTGTTGTGTTTATTTGATTTTTACTCTCCAAATCCCAGAATTTCCCCCTTGATTTTATGGAATCCTTCAATTTTTAAAGCCATAGCTGTTTCTGTTCCTGATCTTGGTGATGTGAGTTTCACCTCTGGTGGGTTTCCGAAGTTAATTTTTGGGTTGGGCTTTGATTCGTATTCGATTGATTACAAAAATGATTACAAGATTGTTCGGGTTGCATACTCGAATTCTGGTATTGGTGATTTAAAATGTACTAATTTTCGGGTTGGATTGTACTCCATTAATAAGGGTGAGTGGAAGAGCTTAGAAATGAAATCTTTTCCTCACTATATTACCACTATAAGGTGGAGAGGCTTATATTTGAATGGTGTGATTCATTGGATTTGTAATGTTGGTGTGAATCGTGATGGTTGCGATGAGATTTATCGGTTGATTTTGACGTTTAACCTAAAAGATGAAACTTTTAGTGAAATTGAGTTGCCAAAGGAGGTGGTGGATGTGACAAATCAAACATTAAGGGTTGTCATGGTCCCTCTTGATGGTAAAGAGGTGCTTGGAGTTGTACATGTTAAAGTTGTTTTTAACCTATGGGTGATGAAGAGTTATGGAGAGAAGAACTCTTGGGTTAACTTGTTCAACATTAATTTCGACAGCCGGATCATGAATGACATGAATGTGGCTATTTTGGATGATCACGTTGTGGTGAAAACTTATGGTGGTTGGATTTCCTATGATCGTAAGAAGAAAGAAATTTGTAATCTGAACAAAATACGTCCGTGTTGTGACTACGTTGATACCCTTGTAGCAAACCTAATTCTTATTGGGCCACGAAAAGGAATTTTCCCTTCTCTTATAGTGCATCAAAGGGATCCGATAGTACGTCGTTCAGGTCGCAGAGGTCGAAGTGGACGTGGACGTGGACGTGGTAGAGCAAGAGCAATGTGA
>AchoFBX_00011 | AH017095-RA pacid=38168975 polypeptide=AH017095-RA locus=AH017095 ID=AH017095-RA.v2.1 annot-version=v2.1
ATTCGTTCTACACCGATAATATTTTGGCACAAATATACAATCAACATTATTCGATTGAGTGAATTAGGGTTTTTCCGGTGGTCGATTTTTTCAGTTACGGTTTGTACGATGGATTGGAGGTCGATTTATGCTTCTGTGATTGGTGAGATTCAGGACACAATGTCTCCCAGAGATGATTTTGCAAACTATAATAATGATAGATTTCTTATTGAGGGTCACGCTGATGCTACAAACATTGAAGATTTGGGATTCTCGTTGGATCTTTCAGATGATTTGTTGCATAAGGTATTCTCCTACTTAGGGCAAACTCATCTTTGCGTAACTGCTATGGTGTGCAAGCAGTGGCGATCTGTGAGTACCCGTGAAGAATTTTGGCTGTCGTTGAATTTTGAAAATCGAAACATAACAATGGCACAATTGGAAGATATATGTCACCGATATCCAAGGGCT
>AchoFBX_00012 | AH016887-RA pacid=38168884 polypeptide=AH016887-RA locus=AH016887 ID=AH016887-RA.v2.1 annot-version=v2.1
ATGTTTGTTGATAGAGATATTGTTGAAGATGGCCTTCGCCAGGATATGGAGTCTCTTAGCGTATCGAAAAAGCTAGTTAGAACTGTCAGCCACAAATTACGGAAGAAGAGGATTCACAGAAGTGCTGGGGATGAAGAGGAAACTACTAATGGGTTTTCTTTTAGATGTCTCGCCCTGTACGGACGAGGTGGAGGGTGCAAAGTAGGGGCTGACACCAGTGAAGAGGTTGGAGATTCGAGTAATAGGAGGAGGTCAAGTGCTAGTGAAGAAGGGAAAGGATATAAACCCACGTGCGGGGCTGAGGAAGCAGGAGTAGACTGCTTCTCATATGGAAGGAAGGATCGTTTTTGGAAACGAAATAATCGAAAGGAATTAGAATTCGACGAATCACAAAGAAATGGTAGAATGAATCTTTCACTTCCGGATGATATTTTAGAAATGTGTTTGATGAGGCTTCCTTTGTCAAGTCTCATGAATGCTCGTCTTGTGTGCAAGAAATGGAATTACTTGACAACTACTCCTCGATTTATGCAAATGCGGAGCGAAGGGCTTTATCAGACTCCTTGGATATTTGTATTTGGTGCTGTTAAGGATGGTTACTGCTCTGGTGAAATACATGTGCTTGATGTTTCCCTTAAGCAATGGCATACCGTAAATGCAGAAGTACTCAGAGGACGGTTCATGTATTCTGTTGCCAGCATGCGAGATGAGATATTTGTTGTTGGAGGGTGTTCTAGCCTGACTAGTTTTGGAAGTGTAGATAGAAGTTCATTCAAGACACATAAGAGCGTTTTGGTGTTTAGCCCGTCGACAAAATCTTGGCGTAAAGTAGCTTCCATGAAGTATGCTAGATCTTCTCCTGTTCTTGGGATTTCTGAGGTGAGTGCAGACTGTCCTGTTATTCACAGTCAATCAAACCGGCAAGATAGGCGCCTTCCTAGATCAAGGCTTGGTGGGGTCTCTGATGTTTATGAAGATCCCCACCGACTTTCAGTCAGACGACAGCTCAGGAGCTTGTCCGATGAAAATGCCAGTTTTTCGTCTCCAACTAAAAACCAATGCAGGCCATTGAGACAAAGAAGTGAGATTTCAAGTGTAAGGGACAGTAGGAGGTTTGTGATGATAGCTATTGGTGGTCTTGGTTCTTGGGACGAGCATGTTGATTCCGGTGAGCTATACGACTCTGTATCAAACAAATGGACTGAAATCCAAAAACTTCCTGTGGATTTTGGCATTGTTTGTTCAGGAGTTGTTTGTAATGGGACATTCATAGTATATTCCGAGTCTGATAAACTAGCTGGCTATGACATAAAAAGGGGATACTGGAACATCATCCAAACCACCCCCTCACCCCCTCGTGTCCATGAATATTACCCTAAACTTGTCTCGTGCAATAGCCGTTTGTTCATGCTTTCTGTCTCTTGGTGTGAAGGCGATGGTCAAATAGGTAGGAGAAACAAGGCCATCAGAAAGATGTGGGAGCTTGACCTTATGTATCTTGCTTGGACTGAGGCATCAATCCATCCTGATGCCCCAATGGATTGGAATGCTGCATTTGTTGCTGATAAAAATCTCATCTTTGGAGTTGAAATGTTCAAAATATTTGGACAAGTGTTGGACTTCTTTACCGTCTGCGATGTATCAGATAAGTTTGTGAAGTGGAGTCATATATCAAGGAACCGCATAGCTCATGAACTTGATGCATCCTCATGTGTGACTAAAACTATGGTGGCTGTTCATCTCTGA
>AchoFBX_00013 | AH017345-RA pacid=38168502 polypeptide=AH017345-RA locus=AH017345 ID=AH017345-RA.v2.1 annot-version=v2.1
ATGGGGGCTCTCCCCAAAGAAATAATCACAGAAATACTCTCTCGATTACCAGTAAAATCCCTTCTTCGCTTTACATCAGTATGCAAATCCTGGTATTTATTAATAAAAAACCCTAAGTTTGCTAAACTTCATCTTAATCAATCCCTAATTTCCCAATCTAATCGTCATCTCATCCTTTTTCATCACTCTCTTTACCTTTCCCAAATTGATCTCGACTCTAATCATCTCTCTTTCTCGAAGCTCAATCACCCTTTAGATCACCAAAAAACAATAGTTCTAGGTTCCTGTAATGGCGTCACTTGCATCTCCGATTTCTCTAAATCGGAATTTTTCTTATTCAATCCCCTTACTAAATCACATCGTAAACTCCCCAGCATTCCAATTCAAGATCTGGAAGATGAGGTTATATTCGGATTCGGGTATGATAGCAAGAATGACGATTACAAGGTTTTGAGGATGCTTGAGGGTTATAAAAATGACGAGATTTTTTACAATGAGGCAAACGTTTATAGCCTTAACAATCACTCATGGAAAACTGTTGATGCTCTCCCGTATTATCTGTTCTATAAAAATTTTTCTGGTGCTCTTTTTAATGAGAATTTGCATTACAGTGTATTAATTGACCAGAAATTGGATTCTGAATATATGTCTATTGCTAGGTTTGATCTTCATACTGAAAGGTTCTCACTTATGAACTATCCAATTGATATTTATGGTGATATATTTAAGAGGAATTTGATGCTTGTTTTGGGTCAATTAGATGGTTGTTTGTGTTTAATGGTTAATTATCATACAATTGATCTTGGTGGTATTGTTCCATTGCCTACTAATGAGGTACAAGGTCCTTTACTCAAACGGGCCGATTTGTGGGTGATGAAGGAGTATGGAAACGAAGATTCATGGGTTAGATTGTTTAGTATATGCCAACCTGAATCAATTGGGTGTTATGTACATGTTCTCCCTATTGTTTATTCTAGAGATGGGAGAAGAATTTTATCAATAGCTAATGGGTTGCCTCTTGGATATTTGGAATCAAGTTTCTTTGTAGGCAGCCTTGTTTGTGTTTCACTTGAAGATAAGCTGCCTCTTAAAAAGAAAACCTTGCCAAAGAAGAACAAAAAGAAGTAA
>AchoFBX_00014 | AH001661-RA pacid=38185689 polypeptide=AH001661-RA locus=AH001661 ID=AH001661-RA.v2.1 annot-version=v2.1
ATGGCTCTCTCCTTGCAACGTTATGCTCGTGATTCCAACTACGAAGTTATAAGTGAACTTTTGAAACAAAGAAATGACAAAGAACATAAGAGATCAATGCAGAATGCAATGGAAAAGGCCGAGGATTTGCCAGAAAATTTGATTATTGAAATTTTATCGTGGCTTCCTGTGAAATATGTGCTTCAATACAAAAGTGTTTGCAAATCATGGTATGCTATCATTTCAAATGCTGCTTTTGTATCGAAACATTTGAAAAACTACTATAACAACAATGAAGTTTGGCGTTCTTGTCTCCTTGCTAATTATCATGAAACCATGCTGAACTTAAGTTTATGA
>AchoFBX_00015 | AH022754-RA pacid=38165683 polypeptide=AH022754-RA locus=AH022754 ID=AH022754-RA.v2.1 annot-version=v2.1
ATGGTTGAAATTGGGGAAATATCTGAATCCGGGGTATGTGGAAATGGGTCACTTGGTGTCATTGATGATAGTGTAAAGCAAATTGCTGCATTGAGTGTTGGTGGGTCGAGGAATTCAAGTCCGTTGAGTCGTTCTGGTTCGAGGAATACTAGCCCGGTTGGTCGAATGGGGTCAAGGAATACAAGTCCATGTAGACAGAAGGTTGTTAAGACAAAGCCGCGGGGTTTCGATGAAGAAACAGTAGGAACATTTTGTAAATCTGTTCATTTGGATGTTCGGATGGAGGATAGTATATGGGCAATGCTGCCTGAGGATTTGCTGAATGAGATATTAGCTAGAGTTCCTCCTTTCTTGATATTTCGGCTCCGTTCTGTTTGTAAGAGGTGGAACTCTATATTGCAGGATAGTAGCTTTTTGAAATTCCATTCCCAAGTTCCATCTCATGGTCCTTGCCTTCTCACATTTTGGAAGAACTCTCAAACCCCACAATGCTCGGTTTTTAGCTTGCCGTTGAAAACATGGTATAGAATCCCATTTATGTTCTTGCCTTCATGGGCATTTTGGTTGGTTGGTTCTTCTGGTGGTCTTGTTTGTTTTTCGGGATTTGATTGCTTGACTTTTAAAACTTTGGTGTGTAATCCTCTTACGCAAGCTTGGAGGATGCTGCCAAGTATGCATTATAATCAGCAGAGGCAGTTGATTATGGTTGTTGATCGTAAGGACAAATCTTTCAGAGTTATAGCTACTAGCGATATATATGGTGACAAGTCTTTGCCCACTGAAGTGTATGATTCAAAGTTGAACAGCTGGTCGGTCCACCAAGTAATGCCTGCCGTCAACTTGTGTTCCTCAAAAATGGCCTTTTGCGACTCAAGGTTGTATTTGGAAACACTTTCACCACTTGGGTTAATGATGTATCGACTCGACACAGGATCTTGGGAGCATATCTCAGCAAAGTTTCCACGGTCATTGTTGGATGGGTATCTGGTTGCTGGTGCACAGAAACGTCTTTATCTAGTTGGAAGGATAGGCCTATATAGCACCTTGCAAAGTATGAGAATTTGGGAATTAGATCATACGAAGCTACAATGGGTGGAGATCAGCCGGATGCCTCCCAAATATTTCCGAGCTTTACTGAGGCTATCAGCTGAAAGATTTGAGTGTTTCGGGCAGGATAACTTGATCTGCTTTACATCATGGAACCAAGGAAAAGGCCTCCTTTATGACGTGGACAAAAAGGTTTGGTCTTGGATTGCTGGTTGTGCACTACAATCTTACAACAGCCAAGTCTGCTTCTATGAGCCAAGGTTTGATGCATCCATCTATTGA
>AchoFBX_00016 | AH020175-RA pacid=38173157 polypeptide=AH020175-RA locus=AH020175 ID=AH020175-RA.v2.1 annot-version=v2.1
ATGAAGCATTTGTATACCGCCCCTAATTTTGATCTTCCTTATGATATCTCTTTGAGAATTGCATCTTTCCTTCCGGTACGAGATGTTTGTGCGCTTGGAAGTTGCTCTAAATTCTGGAGGGAGTTATGCGAGTCGGATCAATTATGGGGTTGGAAGGCCTTTTATGTTAGAAGGCACCTTGAGATGGGAAGCAAAGTTTTGAAATTTGTGGAGCGATGTTCTTTCTCTGTTTCGTTGGAGGTTCAGGATTATCGTAAAGCAATTGATGAGCTCTGCTCAATGCAGCTTGATTTTATGGATGTACAGATGTTTTTGTTCAAGCCTGAGTTGAACGTAATGCTTAACTTGGTTGGATTGCACTATGGTATCAACTGGCTTGGAGTGCCTCTGCAATACATTCTGGATTCCCTTAAAGGCTCCAACATATCTGAGAGACAAGTTTCAATAAAATGGTGGAAAGTAGGCCGATGGTCTCGTGGGTTTCGCTTGCGAGACGAAGCTCATCATCATGTGGTCTCATTGGCAGATCTTGCTACTGAAAAACAAGATCTTTTGGTTGTGCTTTGTAGAGGTGCTGTGTACGAGGTCATACGTGTCCAAATCGCTGTTGCGTATCCATTAAATGTTCCTTGGACATGCCAGAACTCGGTTCTTTCCGGGTTTGAACGTAGTTGA
>AchoFBX_00017 | AH014073-RA pacid=38175529 polypeptide=AH014073-RA locus=AH014073 ID=AH014073-RA.v2.1 annot-version=v2.1
ATGTCATCTAAAAATTTGCCCTTGGAAATAACCACACAAATTTTGTCACAATTACCCGTTAAATCTCTTCTTCGATTCAAGTGTGTATCCAAGTCATGGAAAACTATCATTGAAAGCCCTGAATTCTTCAAACTCCATTCGAAGCGTGCTCTTAAAATCAACTATTATAATTCCTCTCTTATACTCACAATCTATCGTAATATCACGATCACTGGTTCCCCAACCATCGTTCGTTCCTTGTACCGAGCATACCTTAGCCTTAATGACACCAAACTCAATATATGCAAAGTTTCCTTACCTCCATCATTTAATACATCCCTTGAAAGCATTACAATGTACAAAAACTATCATATAAACAGACCTGAAAAGCTGGTCTTTGGGAAAATTGAGGTTGTGGGCTCTTGTAACGGACTTGTTTTGATAGTATCTGGGATAAACCACATTGCTGTCTGCAATCCAGCTCTTGATCAACAAAAAGGAAGCTTCAAAATACTGCCTTGTATAAACTATTGTTATGCTCCTTACTATTACAATGCTCCTGACTGTCATGAACGAAGTTATTGGCTAAGCAATGGAATTCGAAATTACACTGCAATTCGATATTTTCGATTCAGGGTTTTCGGGCTTGGATATGATTGCATCAGCAATTGCTATAAAGTTGTGGGTTTGTCTGCAAAGAGAGCTCTTATTTATACTTTATTGAAAGACAGTCGTTCATGGAGAGAGATAAACTTGCCCGTTCTCAACAATAGTTTTTTACAACCAGGTAACACGGAAAAAAAGTTGTTCACCAAGGCACATAACCATGGAATTGCATTGAACAATCACTTACATTGGCATATTACCGAGTATGATCCACTAATTTTCGGATACTCAAAGGAGAAGATTCTAAATTTTGATCTTCATACAGAAAATTGGGGTGAATTGGCAGTACCAGATGAAATAAATCAAGGGTATTATTTACATGGTTGTATATCAAAACCTTATATTATAGAGCTAGGAATGTTAAATGGATGTTTATGCATATTGATTTCAAGAGGTATTAGTTATGATTATCTTGAGTTATGGGTCATGAAAGTGTACGGAGTGAAGAATTCGTGGGAAAAATTGTGCAATGTACCAAACGGAAGCGGAATTCCTCTGATACATCGCAAAGAGCAGCAAGAATTTCTACTACCAGGAGCTCAACATGGGTTAGGTTGGTATAATCTAAAAGAGAAGAGAGTAAGGAAGGTTGAATTTCATGGGTGTGAGTTTACAGGAGAGCATTACTATTCTACCAGTGTAAAAGTATGCACTGAAAGTTTCGTTCATCCTTTTTCAAATATGGATGGAGTTGAACCTGAGAAAATGTATCAAGATGGAGAATAA
>AchoFBX_00018 | AH008074-RA pacid=38179964 polypeptide=AH008074-RA locus=AH008074 ID=AH008074-RA.v2.1 annot-version=v2.1
ATGGACAGCCTTCAGTTGATTCCTAAACGCCCAAGGTTAGCTGTGTTAGATGATAACAGTGAGCTTAACTCCTTGAGTGAACTTCCTGATGATATTCTTATAGACATACTAGATAAACTTCCAATGAAAGATGCAATGACTACCTCTTTTTTATCGAAAAGGTGGAAAGACCTATGGAAGTATAAGAGGAACATTGAATTAGGTAACGACTGGGTCAGTAAAACTGGTAAAGATGTCCTTCCTTCGCTTCAAAGAATTTCAGTGCAATTGGATACTCTTCCTGCACGCTTTGTTGCTTTGAAGGAACTTTTTCTTGAGAAAGTGATACTGGGCGATTACTTCGTGGAGATTGTTACTACTAATTGTCCGTCTCTTTCTCTGCTCTGTCTTTGCAATTGCAATCCAAAAGTAAACCTGGAAATTGTTATTGCTGCTACTGCTAATCTCATTCAGTTGATAATAAGGGAGGAAATCACTGAGGTAGCAAGCACAACGGAGTTGTCTATCAGAGCTGAAAATGTGAAAGTTATTGAATTTGGGTTAGCTTTGCCCAGAAAAGGATATAAATTAGAAGGAGCTCTAGTTTGTTCTGAGGTAAGATTCAGATTGAATCAGATGCATCAAAGCCGTCAAGCAATGAGAGTCTCTGGTTTAGGAATCAAGGGGAAATTTACTGATAATTTTGTGGGGCTTCTCGAGAAATTTAAAGCTGCTGAAACAATTACTTTAAGTAGCTGGTGCATTCAGGTTCTATCAATAGAACTTGTCGTCCGGAGGAAATGTCCTCGAAGCTTTGATCTCAGGCATCTTACCCTGGAGACAGGACTGGAATTATGGGAGTTTCTAGGAATAAACTACCTGCTTTTGGGTGCTAGGAAACTTGAGAGTCTTGTGGTGATCATGGGAGATACAGCAGAAATAAGTTGCAACCATCCGGCGACATTGATGAGTAGTGTGGGGTATAATGTTTTTGACCAGGACAACTTCGGCCTGGACAAATTTTTTCGGAATTACAGCTCTGGAGAGTTTCTAGTGTGGAATCTCATGCACTTCACAGTTAATCTGAAGAAGATAATATTTACTACTAGATACAAGTCCTTTGAGCTCAACCAATTTGAA
>AchoFBX_00019 | AH021811-RA pacid=38163850 polypeptide=AH021811-RA locus=AH021811 ID=AH021811-RA.v2.1 annot-version=v2.1
ATGGCAGGTAACAAGAGAAAAAGGATCAAATTGTTGTCGGCGGCTATCAGAGATGAGAGAATAACAGCTCCTGTTGATCTCCCAACCTGGTCTGATCTTCCTGCTGAGCTCTTAGAATTGGTTCTTTCTCATTTGAACCTTCGGGAGAACATTCGTTTTTCCGCGGTTTGTAAAAGATGGCACTCGATAGCTGTTTCGGTACGCATAGTGAACCAGCCTCCTTGGATTATGTATTTTCCGAAATTTGGCAATCTGTATGAATTTTATGACCCTCTATGCCGTAAGACTTATTCTATTGAATTGCCAAAGTTGAGTAAATCCAGAGTTTGTTACACAAAGGGTGGTTGGCTGCTCTCATACAAACCTCGAACTCACCGGCTTTTCTTTTTTAATCCCTTTTCCGGGGAATTAATTAAGTTGCCTAGATTTGAAATTAGTTGCCAAATAGTTGCATTCTCTTGTGATCCGAAATCTCCTGATTGCGTAGTCTTCACGGTGAAGCATGTAAGCCCAACTGTTGTTGCCATAAGTACTTGCTCTCCCGGGGCAACAGTATGGACCACCGCCAATTACCAAAATCGTCTGCCTTTTGTTAGTAGTATTTGGAACAAATTGGTTTTCTCCAACGGGCAATTTTATTGTCTTAGTCTAACTGGATGGCTCGGGGTTTTTGACCCAAAAGAGCTTACCTGGAATGTTCTTGTGGTGCCTCCTCCTAGATGTCCTGCAAACTTTTTTACTAAAAACTGGTGGAAAGGAAAATTTTTGGCGGAACATGATGGGGAAATTTTGGTAATCTATACTTGTTGTAGTGATTACCCCATCATTTTTAAACTCGATCAGGCGAATATGGTATGGGAAGAAGTAAAAACCTTAGACGGGATTACTCTCTTTGCAAATTTTCTTTCATCACATTCTAGAACTGATCTCCCTGGAATAATGAGGAACAGTGTTTATTTTTCTAAAGTTCGTTTCTATGGTAAACGATGCATATCATACTCCCTCAAGGATTGTAGATACTATCCTCGCAAGCAATTCCATGATTGGGGAGAGCAGGATCCTTTTGAGAGCGTTTGGATTGACCCGCCCGAGGATCTTTCAATCTTCACGTGA
>AchoFBX_00020 | AH002567-RA pacid=38183336 polypeptide=AH002567-RA locus=AH002567 ID=AH002567-RA.v2.1 annot-version=v2.1
ATGAACCACCGGAATATTTCTTGGTCAGAATTACCACCAGAGCTGTTATCGGAAATCGCCGAACGTCTCGAAACCCGATCTGAAATCGTACGATTCCGAACAATCTGTAAATCATGGAGAAATTCAGTCAGTTTCTCGCAATTCTCACAGAAAAGTATTTTATCCCCTCTTTTACCTTACAAAATTTCATCTAATACTCTATCTTTATTTAGAAATAGGAACTCCATAAATCATCCGCGTCGTTCTTTGATTATAGCTGCAAGTTCTGTGTTTATAGTTAGATCAAATCGTAACCCTAATCTTCCTCCTTGGTTAATTACAGTTGAGGAGTTAAACCCAGGAAAACTTTTCATTAGGGCACCACTTTCTCGATTTGAAATCGAAAAATTGCCTGAAATTGGGAGATTATATGCATTTAGATTAACTGGGTTTCAGATTAAAAGTATGAATGATAGCAATCCATGGAATAAATGGTTTAAAATTTATAATAAAGTTGTGTTGTTTATAGACCCAAATTGTAGAACAAACCCTAGAATTGATGATTGTATGGCTGCTATTTTGTATGATAATGGGAATCTAGCTACTGTAAGGCTTAAAGATGACTATGAACATCTTGAGCGTTATTCTTCCGTTGAAAAGTTTGATGATCTAGTTATGCTTAAGCGAAAGATTTATATGATCGATCGAAAAGGAAGGGGTTTATAG
>AchoFBX_00021 | AH008163-RA pacid=38181034 polypeptide=AH008163-RA locus=AH008163 ID=AH008163-RA.v2.1 annot-version=v2.1
ATGGATTTCAACACCAAAGTAGATAGAATTAGTGGTTTACCCGACGAGATCCTTTGTCACATTCTATCATTTATACCAACTAAATATGCCGTTGCGACTAGTGTTTTGTCTACTAGATGGAAGTATCTATGGACTTCTGTTCCCGTTCTCAATTTTGATGTCAGGCTTCACGGAGGGTTTTGTTCCGTCATCAACTTATATGCAAATCCGGGATCAGAGACGACATTCCAGAATTTCGTTAACAGAGTAATGCTTCTTAATGACATTTCTAATATCCAAAAGTTCCGTCTCATTCATAAGTGTCATCATAGTCCTGCCCCTATTTGCACTTGGTTGCATGTGGCAATTTCCGATAATATTTTGGAGCTTGAACTTGACTTCTATTTTTCCGTTCAAAAGGAAAATATGAAGCTGCCCAAGAAGCTTTTTATTTCCAATACACTTCGAGTATTGAAACTATCTCGTATGTCCCTTTCCATCCCTTCACTCATTTGCTTGCCTAACCTCAAGATACTAGAAATTAGAAGTGTGGTGGGTTTAGATGATCATTATACTCAAATTTTGCTTGCGGGTTGTCTAGTTCTTGAAAAATTAGTTATAGAAGAAACCGCAAGGGAAAACCCGAGGGTGATAGATATTTCTATTTCAACATTGAGAAGTTTTTCTTTTAGCTACAAATTTGTGATCGATGCATGGGTGGATTTTCCGTATAAATTTGTCATAAATGCTCCAAATCTCGAGTATTTCCATGTCAAAGGCTATATGTCTGACAAATTTGTGGTTAAGAGTTTGGCAACCTTGATTGATGCACACTTGGATCTCCGCTATACTACCCTTATTTCAGATTACGACAATCTTTGTCATCAACATGTATGTGATCTCTTCAAAGGGATTGGAAATGCAAAGTTCCTTTCGCTTTCTAATGACATGGTTCGGTTATTATGCACAGCCAATGATCCGAATCTGCCTAGATTTTCCAATCTGAGAAAGCTAGCATTAGGTATCGGTGTTGATATCTGCTGGAAACGGTTAGCGACAGAGTTCATCAAATGCTCCCCAAATCTAGACGTTCTTACATTAGATAATAAGCAGCTAGGACTTATTAGGGACATCGATGAAATGCGCAAGAATCCTCCGCAGTGTATGCCTGAAAATCTGCTCGCTAACGTCAAAGAAATTCTTCTCGAGGAACTTTATCGTAACTTTCTGACCATTCCTGAGACGGCCGAACATTTGCTGCAGGATGTGAATTCTTTGAAGAGGCTAACAATAATGTGTCAATGCCCATTCATGCTCAGAAACCAGATTGGTCAGAACTATTGA
>AchoFBX_00022 | AH009910-RA pacid=38169746 polypeptide=AH009910-RA locus=AH009910 ID=AH009910-RA.v2.1 annot-version=v2.1
ATGGAAAGTATCCATGATCAAAACTCAAACACTAACAAATGGGCTGATCTTCCGGCGGATATCCTAACCCGAATCCTAAAACACCTTGATTTGAAAACGGATCTTACCCGTCTTCGAGGGGTTTGTCCTTCTTGGAGATCCGCTCTTCCTCTAAATGAACACCCAATCCATACATCCCATATCCAAGTCCCTAACCTTGACGACATCAATGACGATCTCCCCCTATTCCTAATCGAAACCAGATTCGTCTATTTCACACCAATTAAACCTAATTCGGGTGGGTGGGTCGCAAGAATGGGTCAAATCGGACCAAACAAATGGCGCCTTCTAAACCCAATCCCTGATTATGCCAAAGACTCATCGGAGACAAACTTATACAGATACATATACACAGAACCACCCATTTCCGGGGAAATCAATCTGTTAGATTGCCGTGTTTTCAATCTGGGTAAAGCCATGATTCTAAATGATGAGTTAGATTTAAGTGCCAGACCAATTTCTGAGAAAATTGTGGGTCAATGGTATACGACGTCGTCAAGGCCATCCGTCATTCTCGTTAAACTCCCTCAAGATGATGATGGATGGTTTTATACAGGAGAACAAAGGGGGTATCGATTACTATTATTAAGATCAAAGGATCAAAAATGGGTAAAAATTGATTTAAAAGAAAAATCAAATAAATTCATGGTGCTTGATATTGCATACCAGAATGGAATTTTTTTGTGTTCCGATTAG
>AchoFBX_00023 | AH019567-RA pacid=38173168 polypeptide=AH019567-RA locus=AH019567 ID=AH019567-RA.v2.1 annot-version=v2.1
ATGGATGTTCTTCCAATGGAACTACTAACCTCCATTCTTACTCTCCTGCCTCCAAAATCAGTCTGCCGCTTCAAATGCGTTTCAAAAACTTGGAATTCTCTCATTTCCAGTGCCGATTTTGTTAAGCTTCATCTCAATCAATCTCTATCCACCAAGAATCGTTTTCTTGTGATCAATTCTTTGACCCACGGTCTCCGATCCTTGCATTTCAAATCAGACAATCAATTCAAAGTAGAAATGGTAAATCGGATTGAAATTCCACTCCCTTTTTCTACCACTGAAGACATAGTCAGAATTTTAGGATCTTCCAATGGATTAATCGCCTTATCTTGTGAGTATCCCGATGATTCTTTATTTGTCGACATTGTTCTGTTCAACCCCTCTATTAATTCATATTTTTCTGTGCCCCATTATAATCCACCTAAAAGTACATTTACTATGAGTGGACGGTTTAGTTTTGGGTACGATAGTTTGAATGATGATTACAAAATTGTGAAAATGACTGATTATCTTGCGAATAATAGTGAATGGTTAAGGGATGTTGATGTTTATAATTTGAGAGATAATTGTTGGAAGACAGTCCTTGTTGAATCTACGAATGATATGAGTTTTGAATCATTTTACGGATTTGCTCTCATCAACAATATAATTTACTACATATTCAATGCGTATCTGGAAAATAATCCCCTGTTACGAGGGTTTGATCTCGCATCCTATAAATGGAGCGAAATTGACTTACCAGAATTTGAGGGTCATGAAATGAAACGTACTGATATCGCTAGTTTAGGGGAATTGAATGAACGTTTATGCGTAGTGAGTGCAGTTCTGCCAAGAAAAGAGGGTGCTTATGTATGGGTGATGAAAGAGTATGGTGTATGGAGTAAATTGTTTGATGTGAATGACGCCATTAATGTTGGAGCTTTGGATGGAGCTCCGATTTGGTGTTCAAATGGAGGAGATGAAGTGATTTTGAAGAAACAAGATGAAGATGGTCTTTATTGTTATAATATTAGGAGCAAAGTGATTAAACCTGTTACTGCCATTTGTAATAGGTGTTATATTCGTGATGTTTTTCTTTGTGTGGAAAGTCTTGTTTCTGCTAATAACATGATTGGGGTTGGAAATGAAGATGCAGATAAATTTGATTTGTAA
>AchoFBX_00024 | AH016036-RA pacid=38167274 polypeptide=AH016036-RA locus=AH016036 ID=AH016036-RA.v2.1 annot-version=v2.1
ATGGAAAGTGAGAAAAACGGTGAGAATGATCCTGAATTTGAGAATTTGAACGATTTGGAGGAAATTAAAGAAGATGATGAAAAAGTTACAGAGAAATTGGAAATAGTGTGTTCTCTAGGTTTAACTGGTAGTGGGACGAGTATTGGGGGTTCGAAGAGAGATCTTGGGGGTTTTGTCGTTGAGAGAGAAAAAAGTGCTTTTGAGTCATTGGAACTCTCAGTTGGTGGTAGTAGTAGTCAGCGTTTGGGTTGTGATACTGAATTTGTTCCTCCTTTAGGAGGTAATGTAGTTGATTACGGCCAGCCGTCATTGATTGGTGGGGAAGAGGATTCTGATTGTGATTTGCAGCATAAGCGTGCGAAAGTCGAGTCTAATGCCATTATTCAACAGAAGGACCTTCTTGTACCCGATAATAACAATTTTGATGCACTTCGAAGCTATCCTGTTGCTCCAAATTGTTTTGTATGTTCAAAGAATAAAATTCAAGACGTAATGGCTCCTGTAGATGATTTTGTAAATTTTGATAAAGATGGAGAATTTATTGAAGGTCATGCTGATTCTTCAGACATAGATGACTTGGGCGTCCCATTAGATCTCTCAGATGATTTGTTGCATATGGTTTTCTCCTTCTTAGGCCATGCACACCTTTGTACAGCTGCTATGGTGTGCAAGCAGTGGCGAGTTGCCAGTACCCATGAAAATTTTTGGCGATCTTTGGATTTTGAAAATCGAAACATCACCGTGGCACAATTGGAAGATATTTGTCATCGATATCCAAGGGCTACTGAAGTGAATCTTTGCGGCAATCGTGACATGCACATGCTTGTCATGAGAGCAGTTGCTTTGTTGAGAAACCTTGTTGCTTTGACCTTGGGTAGAGGACAACTTGGTGAAGCATTTTTCAATAATCTGTCTGATTGTCCATTGTTGACACAGTTGGTGGTTTGTGATGCTGCCCTTGGAAATGGTGTACAAGAGATATCTATTAACCATGACAGGTTGCAGCATCTTCAAGTTACTAAATGCCGTGTACTTCGCGTGTGTCCAAAACTTGTGACTTTATCTTTTAAGCGTACTAACATGGCGCATGTGGTTCTTAATTGCCCACTTTTGCTTAATCTTGATATTGGCTCTTGTCACAAGCTTCCTGATGCAGCAATACGTTCTGCTGTCGTGTCGTGTCCCCTTTTAGAGAATCTGGACATGTCATGCTGCTCATGTGTCAGTGACGAAACACTTCGTGAAATATCTCAAGCTTGTCCAAACCTACGTGAACTCAATGCATCATACTGTCCTAACATTTCCCTTGAGGCTGTGAAGATGCAGTTATTAACCGTTCTGAAGCTTGAGAGTTGTGAGGGCATAACTTCTGCCTCAATGGCTGCAATAGCTTTGAGTAACTTGTTGGAGGTGTTGGAACTTGACTTTTGCAACTTATTGACATCTGTTTCCTTAGAGCTTCCTCACCTGCGTAATCTAAGTCTGGTGCATTGTCGCAAATTTGTAGAATTAAATCTACGTTGCTTTATGCTATCATCTCTGAATGTATCTAATTGTCCTTTGCTTCATCGTATTAGCATTACTTCACATGCACTTAATAAACTATCCTTGCATAAACAAGAAAGCTTGATATCCCTGTCGTTGCAATGCGAATATCTTGAAGAAGTGGATCTCTCAGATTGCGAGTCTTTGACAAATTCAGTATGTGATGTCTTCAGTGATGGAGGTGGATGCCCTATGCTGAAATCACTAAAACTTGATAACTGTGAGAGTCTGACTGCAGTTAGACTACACAGTACTTCTCTTGTCAGCCTCTCTCTGGCTGGTTGCCGTGGTATCACTACCCTCACTCTTGAATGTCCTTTCCTTGATCAAGTTCGCTTAGATGGTTGTGATCACCTTGAAAGAGTGTCATTTCTCCCGGTTGGTATGCGATCGTTAAACCTTGGCATCTGTCCAAAGCTGAGTGCTCTCCATATTGATGCACCTCACATGACTGGTCTCGAGTTGAAAGGTTGTGGTGCATTATCTGAAGCCTCCATCAATTGCCCGCTTTTAACATCCCTGGATGCCTCATTTTGCAGTCAGCTCACAGATGAGTGCTTGTCCGCAACAACTGTTTCATGTCCCCTCATTGATAAGTTGATCTTGATGTCCTGCCCTTCTGTTGGTTCAGATGGGCTTTCTTCTTTACGTTGGCTTAGCAATCTCACGTATCTTGATTTGTCGTACACCTTCTTGATGGATTTACAACCAGTTTTCAGTTCCTGCTTGCGCCTCACGGTCTTGAAGCTGCAAGCATGCAAATATCTGAATGATTCCTCACTCGAGGCTCTCTATAAGGAAGGTGCTTTGCCTTCCCTACGTGAGTTGGACTTATCATATGGGACTCTCTGCCAATCTTCCATTGAGGAGCTGTTAGTCTATTGCACGCATCTGACCCACGTGAGTCTGAATGGCTGCATACATATGCATGATCTTGACTGGGGATTCACGGAGTTTATAAGCTATCAAGCTTCTAGCCTTCCTTCTAGTCAACATGTGAATGAGCCTATTGTGCAGCCTCATCGCTCACTCGAGAACCTTAATTGTGTTGGTTGCCCAAATATCAAGAGAGTCCACATACCATTAAATGCTCGGTGTATGCATCTTTCGTCATTGAACCTCTCTCTATCCCAGAATTTAAAGGAAGTGGATGTTGCTTGTTCTGATCTGTGCTTCCTGAACTTGAGTAATTGTTGCTCATTGGAAAATCTAAAGCTAGATTGTCCAAAATTGACCAGCTTATTTCTCCAGTCCTGCAATATTGACGAGGAGGCAGTGGAATCTGCGATAGCGGAATGTAGGATTCTGGAAACTCTTGATGTGCGCTTTTGCCCCAAGTTCTCTTCAGTGGCCGCCAACAAATTCCGGGCTATATATCCTAGCTTGAAACGTGTCTTCTTTGGTAGTAGGTAA
>AchoFBX_00025 | AH021202-RA pacid=38166350 polypeptide=AH021202-RA locus=AH021202 ID=AH021202-RA.v2.1 annot-version=v2.1
ATGGATTCACAAATGTTTCTTCCTCAAGAAATCGTGCTCGAGATAGCCACACGACTTCCTGCTAAATCCATCGGACGATTCCGTTGTGTTTCAAAACAATGGAGAATTCTTCTTTCCCAACCCGATTTCATCAAAACCCACTTCAACCGATTCAAACAAAATCCGAGTATTGCAGGAAACAATTCACTCATTGCCGTTTCCAATGATTCTCACTCCCTTTACTCAATCAATTTCAAAATCAATCATGATCACCACCTGTTCGACGAAATGACTGTTACCCAGCTTACTTTTGAAGGTAATTCCTTTTCATCACACAAAGTCAACATTGATGAAACTGCTTCTTGTGATGGGTTAATCTTGTTTCAAAACAACGAAGAAAAGTTAGTATTAATAAACCCAACTACTAGACAAATTCAGGAATTGCCTACTTCAATTTATGCTCTTGATCCTGAAATTAGTCACACCCTTTATGGGCTTGGGTATGATTCTATTACTGATGATTATAAAGTTGTTACATTATCATATTATGATGCATATTATTATGAGGATTATGATGATGATGATCCTAATTGTACTGATGTGCATATCACTGTTTATTCTGTTAAAAATGGTACTTGGAAGCAAGCTGGAAGTTCTCCATATGATCATGCTGTTGCTTATCCTCTTTCAGGGGTTTATGTTAATGGATGTCTTCATTGGCTAGCTAATAAATCTGCATATAAACCTGTTATTGCTGCATTTGATCTACATGATGAGAAGTTTCATGAAGTATCACCTCCAAATTTGAATTGTTCTAGGTCTTTTATATTTAATTATCTGATTGCTCTAGGAGGTTGTCTTTGTTTGTATATGTGTACTGGTACATCAACTCATATTTGGATGATGAAAGAATATGGTGTACAAGCGTCTTGGAGTAAGTTTAATATTCGTGACGATGATGAATCGGAGTTTAGGCTGCTGTGTTTATTAAAGAAGGAACAACTGGTGTTGTTGAGGAATGTGGATGATGATTTGATTGGAAACGACGTGGTGTTGTATGATTTAGAAGAAGGAACTTTTAAAGATTTCATAGTTCATGGCATTTCGAATAATTTTTGTGTCGGAGGGGCCTTCTTGGAGACACTTGTATCACCTTACGCTGATGGTTTATAG
>AchoFBX_00026 | AH019663-RA pacid=38173813 polypeptide=AH019663-RA locus=AH019663 ID=AH019663-RA.v2.1 annot-version=v2.1
ATGACGAAAAATACCAAGTATGAAGAAAACCCATTAATGAGATTAACCGAAGATTTACTCCATGAAATTTTATTTCGATTACCCACAAAAACACTAGGAAAATGCAAGTTAGTCTCAAAAGAATGGAATTCTCTGATTTCAGACCCTAATTTTGCTATCTCTCATCATGATCATTCAACCAAAACCAAACTACCTCTAACATTAGCCTCACAAAAGGAAAACTACTTCTCTGTGCTTCAGTTTGAAGATTATCTTGATATTACTCAAGGTGTACTCTTAGCCTTAGTGCATACACAAATCCCTGCTAGTGATTATGAGGATTATTACTGTTTTTTAATTGGTTCTTGCCATGGGCTTGTTTGTTTGTACCTTATGTGTAAGAAAACCAGTTATGGATACATGGAAGATTTAATGTTGATATGGAATCCTGTAACAAATGAATGTGAGCAAATTCCATTGCCTAATGAAAGGGGTAAGAGTAAGATTTTTCTTCGCGAGGATTCTTGCTGGTTCGGCTACCTTAGCTCCATAAATGACTATAAGATTGTGCTGGTGTATTTTTTGGGTAAACCAGTGTTTGAGGATTGTATGTTTGTGTACTCTTTCAGGACATCTAAATGGAAGAAAATATGTCATAGGGCTGAATGGGATATGCCTTTCGAAGAGGGGTGTAATTCGGTTTTCATGGACGAAGCATTGTATTATCTTAGTTGGTATGATTGGATATGTAAATTTGATTTGGTTGCTGAAACCTTTGAAAGGTTTCCTTTCTTGATCAATGAACCTGAATTAATCGATAAATCGCGCCAGATATTGATGGGTTTCATTAGAGAAGGGAATTCTCTGTGTGTAATGTTTGTGCAGCATCCTGCAGAACAAGAACAGGGATATGCAGTTGAGATTTGGATTTTACAGGAATATAACAAGTGGGATTCTTGGAAGAAGGTATACAAACTTCGGTTTCAGCCGGGTACTGTAAGAAACTCTATCAAAGCTTTTAGATTCTTACATAATGGTATTGTGTGCATTCAAACAGGAAATGGTCTTGGGCTTTTTGATCCCAATGCTGATCCTCTTCCTTATGCCATTGTTAGGGATCCTAGTTTTGCAAAGGTTTATAAGGTGACTGATTATGTTGAGACTCTCATTTCTCCTTTTGATCTTCCATAA
>AchoFBX_00027 | AH004542-RA pacid=38182250 polypeptide=AH004542-RA locus=AH004542 ID=AH004542-RA.v2.1 annot-version=v2.1
ATGATGGTGCGAATCCGACGATGCTGTTTCTTTAATCTGGATGACAATCTTGTGGATGAAAACTGCAGTAGTGTTATTATGGCTGCTGATAAACCCGAGCTTTTAAAAATGGTCGATCCTTATAAGCCACCGCCAGCTAAGAAATCTCGAAAAGAACGAAATCTTGGAAAACGTTCTAAATCCTCAAAGCCTTCTGAATACATGAATCAGGAACTCTGGAAGGAATTACCTGAGGACCTGCTGGAGGCAATCATTGCTAGACTTCCGATCGCTACATTCTTCCGCTTCCGATCGGTGTGTCAGAAATGGAATTCCTTGCTTACTTCACGGAGCTTCTCGGAACACTGTGCCCAAGTGTCTCAAGCCCAACCTTGGTTTTACACCATTACTCATGAAAATGTGAACACGGCGGCCATTTATGATCCTTCCGGTAAGAAATGGCATCATCCGACTGTCCCGTCACTACCTCCAAAGGTAATCCTTCTGCCAGTTGCTTCTGCTGGGGGTCTTGTCTGTTTTCTCGATATAGGTCATCGGTACTTCTACATATGTAACCCTCTAACCAAGTCTTGGAAGGAGCTCCCTCCAAGATCCGTCAAGGTCTGGTCCCGAGTTGCTGTTGGTATGATCCAATACGGAAATGTATCTAACAGGGGTTATAAGATACTATGGTTTGGTCGTGATGGTGAATATGAAATTTATGATTCTCTAAAGAATTCTTGGGAACGCTCTGGGAAATTTCCCTCGGGGATCAAGCTTCCACTTGCGCTGAATTTCAGATCACACACAGTGTCAATCGATACCACAATTCACTTTATGTGTTCTGACCCGGAAGGGATCGTGTCCTACGATATGGTGAGCGGGACTTGGAAGCAGTTTGTCATCCCAAACCCGCCAAACTCGACTGACCACAACCTTGCAGAGTGTGGGGGGCGGATCTTTCTGGTGGGGTTGCTGACAAAGAATGCCGCCACTTGTGTGTGCATATGGGAGCTTCAGAAGATGACGCTCTTGTGGAAGGAGGTTGACAGAATGCCAAATGTCTGGTGCTTGGAATTTTACGGAAAGCACGTGCGGATGACTTGTTTGGGCAACAAGAGTTTGCTCATGCTGTCGCTGCGATCTCGACAAATGAACCGAATTGTCACCTATGATGTGGCGAAACGGGAGTGGCTGAAGGTACCTAATTGTGTTCTTCCGCGTGGGCGGAAACGGCAATGGATTGCTTGTGGAACTGCTTTTTACCCTGGCCTTACGACAGTTCCTTGA
>AchoFBX_00028 | AH012873-RA pacid=38175192 polypeptide=AH012873-RA locus=AH012873 ID=AH012873-RA.v2.1 annot-version=v2.1
ATGTCTTTTAGAAGCATTTTACATGATATGAAAGAGGAACTTGGGAGTATATCTAGGAAAGGGTTTGATGTGAAATTGGGGCATGGTTTTAGATCAAGGTCTCAAAGAGTGGTTCAAGATAATTTGGTGGTGATTGATGCTTTTAAGCAGAGTTGTTGGGCTAACATGCCTCCTGAGCTTTTGAGAGATGTACTTATGAGGATTGAGACATCTGAGAGCACCTGGCCGCCTCGACGCAATGTCGTTGCTTGTGCTGGTGTGTGCAGGAGTTGGAGAGAAACTATGAAGGAGATTGTCAAAACACCCGAGCTTTCGGGCAAGTTAACATTCCCCATCTCAGTGAAGCAGCCTGGATCAAGAGATACTCTCATTCAGTGTTACATCAAGAGACACCGTGGCAGCCAAACTTATTATTTATTTCTTGGTTTGAGCTCAGCTTCATACGACGATGGAAAATTCCTTCTTGCTGCTAAAAAGTGTAGACGCCCAACTTGCACGGACTACATCATTTCCATGAATCCTGAGTATGTCTCTAAAGGGAGTAGTGCCTATATCGGGAAATTGAGATCCAATTTTCTGGGGACGAAGTTTACAATATATGATACACAACCTTCAAATGCTGGAGCTAAGATGACGAGAAGTCGTTCCACTAGACTAGTGGGATCGAAACAGATTGCTCCCAGGGCTCCTGCAGGCAACTATCATGTAGCACACATCGCATACGAGCTGAATGTGCTGGGCTCTAGGGGTCCGAGGAAAATGCAGTGTGTCATGGATACTATACCTGCTTCTGCTATTGAACCTGGAGGACTGGCCCCTACGCAAACCGAATTTGTGAACAATAACGTGGATTCGTTTCCTTCAATACCATTTTTCAGGTCAAAATCAATTAGAGTGGACAATTGCCAATCCGAAGCTATTCCTATTCAAAAAGAGGGAATGTTATGTCTGCGAAACAAGGCTCCTCGATGGCATGAGCAACTTCAGTGTTGGTGTCTTAACTTTAATGGTCGTGTAACTGTTGCTTCGGTCAAGAACTTTCAACTCGTTGCTTCCCGGGAGGATGGTTCGGAGCATGAAAGTGTTATCCTTCAATTTGGGAAAGTCGGAAAGGATGTTTTTACCATGGATTATCAATATCCGATCTCTGCTTTTCAGGCATTTGCCATCTGTCTTAGCAGCTTCGATACCAAAATTGCCTGTGAATGA
>AchoFBX_00029 | AH011601-RA pacid=38179355 polypeptide=AH011601-RA locus=AH011601 ID=AH011601-RA.v2.1 annot-version=v2.1
ATGAATTCAGCTAATTCAACAAATGGGTTTTTTCCAGACGAAGTTATTCTTCAAATTCTGGCAAGATTACCCATAAAAGTCATCTTCAGATTCAGGTCTGTCTGCAAAACTTGGTATAATTTTCTGTCTGATACCTACTTTGTTCAATTATGTAATGAAATGTCAATTAAGAGGTCGATGGTATTGGTTGAAATTACTGAGGTTTCAGAGTCAAAATCTAATCTGATTTGTATTGATTATTTGAGAGGTGTGTCTGAATTTCCACTGGGTTTTTTGAAAGATAGGGTTAAAGTTCGAGCTTCATGTAATGGATTATTATGCTGCTCAAGTATTCCTGATAAGGGTGTGCTTTATGTGTGTAATCCTATAACTAGAGAGTTTAAAGTGCTCCCAAAAAGTAGGGAAAGACCTGTAACTAGATTTTATCCTGATGGGGATGCAACTTTGGTTGGTATATCATGTGATTTATCTGATAATAGCAAATTTAATGTTGTATTGGCCGGATACCATCGCCCGTTTGGACATAGTCCTACTAAGACATTCATATGTATGGTTTATAATTCTGAGATGAATAAATGGAGAAAGTTTGTGACTTTGCAAGAAGAACATTTCACCCAAATGAACAGAAATCAGGTTGTTTTTGTGAAAGGGATGCTACATTGGCTTACCATTTCTGATGCTTGGATGGATATATGGGTGCTGGAAGACTATGATAAACAGGAATGGAAAATGGTGGATAGGGAGCACCAGTGTCTGGAAAGAAATGTACGCAGTGACCAGCAGCTCGATATTACCCCTGTGGTTCTCTGCATATGCATTCCGGAGTACAATATTTTCCATTCCCTAAAGTGA
>AchoFBX_00030 | AH011904-RA pacid=38179192 polypeptide=AH011904-RA locus=AH011904 ID=AH011904-RA.v2.1 annot-version=v2.1
ATGGAAGAATTAACACTAATCCAGCTTCCCATTACACCAATCCTTTCAATTAACAACATCCTCTACGATAGCCTATTAGTCGAGATTTTACAAAGGTTGCCTTATATCTCGATCCTTCGAGCAAAATCCGTGTGCAAACACTGGTCTTCTATCATTTCCGATCCTTACTTTCTTCTAGCCTTTGTTCGTTATCACGATCAGCATGTTTTACCTTTCACCCTTGTGTACGAGTTTCATTTTTGGCATCGGTATTTCACTGATTATCTCAATCATAAACTCCATATCGTCTCAGAGCACTCGATTTTTCAGTCTCGAGGATTTGATTTGAGTTTCCTACCTTGTTTTCGTCCACACGAGTTATGCCCCATTTGGGTTGTGGCTTCCTACAAAGATCTCTTGGTTTGCTGTCACCTCAAAATGTCGTCGTTACAAGGTGTGTACTACATCTGCAATCCATTGACTCGACAATGGCTCGCTCTACCTCCTGCGTTAGGCCATCATCGTGTGGCATGTACTGCTATTGGGCTTATCACATTCGAGAATTATGTTACTCGAAACAGCTTTAAATTAGTGCAAGTTCCTGAACTAAATTCGTGTCCTAGTACCCATAACTGCTTTGAGGTAAATGTGTTCTGTTCCGATTTGGGTGAGTGGAGGAAATTCGAGATAATATCTACTCGGGATTTCACAAGGACTTGGCAGTTCAGGCCCGAATCAATCACATTCGAGAACAAGTTTCATTGGCTTGTGAACAGCACAAATGTTGTAGTCCTTGATCCATCCGAATTAAGTGCAGGATCGTGTTATGTCATTGATCTTCCAAATGGGTTGAATCCGAACATAGGAATTTGCTTAGGAACCTGTCGAGATTATCTTACAGTGTGCCAACTTACAAGAGGGCATACCGATTGTGTGTTGGGCATTTGGAAACTCGTAAATTATGGGGTTGGAAAGTGGGAGATGGAATGCGGGATTAGTCTAAAAGAGATGGTTTTGAACGAGTTAAGATTTTCGAGTATGGAAGTGTTGGCTTTCCATCCATCAAACTTGAGGATATTGTACTTAAGATTTGATAATCGGATAGTGATGTGCGATATTGAGAGACGAATTGTGCAAGTAATAAGCGAGTTATTGCCAGACTCGAATATATCAGTAGGCACATGTTCTGTGTTTCCGCTCAAGCATCCATGTTGCCCGACTCAGATTCCTTCACTTTCTACCAAGTGA
>AchoFBX_00031 | AH008167-RA pacid=38180564 polypeptide=AH008167-RA locus=AH008167 ID=AH008167-RA.v2.1 annot-version=v2.1
ATGGGTGTAAATCAAAGAAAGTATAATCCTTCGAACAAATTGAAAGTATCCGAAAACAAGGACATAATAAGCAGTTTGCCTGATGAACTATTAGGTAGAATTTTATCTTTTTTACCTACAAAATACAGTGTGGCAACTAGTGTTCTTTCGACTAGATGGAGGAACGTGTACAAACTTAGTAGCAATCTCGATTTTGATGATTCAATCATTTTCAATACTCGAGATCAAGATAAGGGGAATCGAAGGAAAAATTTGTTTCGAAAGTTTGTAAGTCGGGTTTTGGAACAAACCAACATGTCTCAGATTGACAAAGTTCGACTTAAATGTGTGAGCAATACTTGTAATTCATTGATAAAGAGTTGGGTCCATGCCATATGCTTGCATAAGCTCACCGAGTTCGAGTTATCGACTGACAGGAGGGTGCACTGTGAGCTATCGCTTTCTCAGTCGTTCTGCCAGAACTTGGTGGTGTTTAAGATGGATTGCAGTTTTCGACTGCACATCCCAACAATAATGGCATTTCCAAACCTTAGAGTCCTTCATCTCAAGGACATTACCTTTGAAGGGTACTCTAAGAGTTCAGCCTATACTTTTTTCGATAAGGATGAGGTTGCTGGTTTTGCTGATCACGAACTCAATGTGATTCTATCGAAGTGTTCATTACTCGAAGAATTGGTGATTGTACATTGTGAGCTACGACTTTCTAAATTGAGAGTGCAATGCGAGCTACAACTTTCCCAATGGACATGTCAAAATTTGTTGAAGTTGAAGTTGGATTCTAGATTTATACTTAGTATCCCAAATTCAGTGACATTCCCAAACCTTAAAGTCTTGTTCTTTAAGGACATAACCTTTGTAGGAATGCATAGTACCTTAGTCCATCATGATCTAAATGGGATTTTATTTAGGTGTCCGTTGCTCGAAGAATTGGCTATAATCGGGTGTGATTGGGGTGGTCGTGATATGTGGTTTACTAATTCATTGCTACGAAGCTTGACACTTGAGGATGGACTAAGTGAACCTCTCGACCAACTTAATGATTCTATGGTTCATTTCGATTTGCCAAGCTTGGTTTGGTTTAACTACCGCGTAGGATTAGCTAATCAATATGTCATCAGAAATTTGGATTCCGTCGCCCATGCTCAATTGGAAATCGGTTTCAACGATGATGATTTTGATGATGAACAACAACTTTGTGATACTATTCTCGACCTTATCGAAGGGATTTGTAGTTGTCGGTCATTGAATTTGTCGCGCCAATGCTTGGAGGCATGCTTCATTTTCTTCTCTCTAAAACATTTACTCCATCCGTCTCAAAGTTATGGAGGAAAGAGGCCTAGTCAAAGAAGTGGACAATTCTTGCTAGAAGCTCAAGATGTGCCTTCTTGTGTTCATTCTCATTTAAAGTCCATCAACATCAAAAACTTTAAAGGATTCAAAGGAGAGAAGAAAATGGTGAAATACTTCCTTACAAATGCTAATTTGTTAGAAGAAATGGTGATAGAATGGGATCAAAGATACAAGGAAACAGATTTTCTAGCTAAAGAACATGAGATTCTACACTTGCCCAAGTCTTCATTATCATGCTCAATTTCTTTTAAGTGA
>AchoFBX_00032 | AH004738-RA pacid=38176776 polypeptide=AH004738-RA locus=AH004738 ID=AH004738-RA.v2.1 annot-version=v2.1
ATGACGGATCTCGGCTATGAAGATGGCGTAGATAGGATCAGTTGTTTGCCTGATCACATTCTTTGCCATATTCTATCTTTTCTCCCTACTAAATATGCCGTAGGGACCAGTATTTTATCAACTAGATGGAAATATTTGTGGACTTCTGTTTCCGTTCTCAATTTCGATTTTAGAGTTCATGGAGGGTTATGTTCTGCCTTAGACATGAATGCAAATCCAAGATCAGAGTCCACCTTCCAGAATTTTGTTAACAGAGTAATGCTTCTTAATGACGTTACTCATGTTCAGAAGTTCCGCCTTATTTATGAGTGTCGTAATAATCCTGCTCCGATATGTACATGGTTGCATGTGGCCATTTCTCGTAATATTGTAGAGCTTGAACTTGACTTGTATTTGTTTATTCGAGATGAATATGTCAAGTTGCCCAAAAGTTTTTTCGTGTCCAATACACTTGTTATTTTGAAATTGTCTTGCATACCTCTTTCTATCCCGTCTTTTGTTTGCTTGCCTATGCTTAAGATACTTAAAATTAGGAGGGTGATGGGCCTCAGTGACAAGTGTATTCAGAACTTGCTTTCGGGTTGTTCTGTTCTTGAAGAGTTAGTAATAGAAGAAACCACTAGAGAGAAGCCAAGAGTGATAGATTTATCTATAGATACACTAAAACGCTTTTCATTTAGTTACAGATTTGTGATCGATATGTCGGTGGATTTACCTTACAAATTTATTGTTGATTCCCCAAATCTTGAATACTTCCATGTCAAAGGTCGTATATCTGATGCTTTTGTGATAAAGAGTTTGGCAATTTTAGTTACCGCACATCTTGATCTTCGTCAAACTGGCGTTGGTGCTGATTCCTTTAATCTATGCGTTGAGCGTGTTTCGGATCTCTTCAAAGGAATCCAAATGTCAAATTCATTTCCCTGTCTAATGACATCGTACAGGCTAGCAATTGGAATCGGTGTTGGTATTGGCTGGAAACGACTTATGACAAAGTTTGTTAAATGTTCCCCTAATCTAAACGTTCTTACGTTAGATAATAAGCAAGGAATTATCAGGGACTTGAAGGAACTGCGAAAGAACCCGTCTGTACGCATGCCTGAATATTTGGTATCTCACGTCAAAGGCTTTATTGTCGAAGAGCTTTATTTTAATTTCGTCCCCGAAGCTGTAGAGTATTTGTTGCAAGATTTGAATGTCCTAAAGAAGCTTGAATTAAACTGTCAGTGTCCATTTTTACTCAAAAACCAGATTGGTTATGCCTCTGATTCTGATGATTCATTTTAA
>AchoFBX_00033 | AH001529-RA pacid=38186218 polypeptide=AH001529-RA locus=AH001529 ID=AH001529-RA.v2.1 annot-version=v2.1
ATGCGTGAAAAGAGGTTACCGATCGTTTCTATGGATGTCTCGTCGAAGAAGTGTAAGAAAAGAGGCAAACGGACCTCAAGCAATAAAAAGAAATTTAAAAAAAATCGTAAAATTGATCTCTTTTCGAACTTGCCTGATTATTTGCTTCATCAAATCCTTTCTCACCTTCACCCTAAAGATGCTGCGCGGACTTGCAGTCTTTCCAAGAAATGGAAGCAAATATGGACCTCATATAATGTTTTGACTTTTGACGTGCGTCACTTTGGCTATAGGAAGAAATCTTTAAAGAAACATTACAAGAATGTGATGGATCGGTTGCTTAGCAAGGATGAAGACGAAATTTTCTGTATCCAGAAGTTTAGTTTGTGTTTCACTAATGATACAGGATTAACAGTATCTCATATAAAAGATTTAATTGCTGCTGCTATTGGAAGGAATGTAAGGGAACTTGAAATCCAACTTTTGTCAGAGGCGTTCTCTTTACCTTCGTGTGTCATGTCTGGAAGTTCAATTACCGCATTGCACTTGTATAATTGCATTTTACCTTCGTCTTTCATAAATCTTCCGCGTCTCCAGAACCTATCACTTAAGAATATGACTATAAGCCCATTCATGTTACAAATATTGATCAATGGTTGCCCTGTCATTGAGGACTTGAGGTTAATACAATGTGCCGGATTGAAAACACTGTTTATCGGCCCCCTTGATAGATTGAGGAGAGTTGATATACACAAATGTCGTTTACTTGGTGAAATTATAATTGAAGCGCCGGGGCTCGAGACTTTCTGGTATTACAGTGATAAGAAGAGGCTATGTAAAATGACCTTATCAGCATGCATAGGTTTGAAGGAGCTTACACTGGACTATCCCAGGATGACGGATAACATTTTTCATGATCAAGTTATGGGATTCCAAAAGCTTGAGAAGTTGGTTCTTAGCAGCTGCAATGGGCTAAAGAGAATCCGCTTATTTGGGAACAATTTGAGGAAGTTAGTAATTAGAAGGTGCCGGAATTTGAAAGAGGTTGAAATTGATGCTCCAAACTTGACTTCAATTGAGTTTCATGGTCAAAGGATGCCATTCTTGTTCCGTACTCGTCCAAGCTTAAAGGAAGTACTGCTTGCTTCATCATCAAAAGCCCCATGTAATTGGGATATCTGGGGAGGTGAAGCATTTTTGCTACACAAATTCCTCGACTATATTGATCACGACAAAGGCCTGAAATCAATGAGTCTGAACCAACAGGATATAGTCATTTATGAAGATGTCAGGGCAATGCTGCTGCCTTTGCGCCATATAACCAAGCCACATTCAATTCGAATATCTCCCTGCTTTCAAGATTTGCTTGATACTGCATTAAAGGAATCATCTTGGTCACCAAATCTATCTATAATGTCCCATTGCAGCAGTGACTTTCCAGAGATTATATACAAAGAATTGAACAAAGGAAAAACAAAACCCGAGTGCTGCGGATGCTTTGGAAACAAATGTTGGCGACATTACTTGAAGAATATATCTACTGAGAACTGGATTTTTGAGTCGAGTGAGTGGTCCAAAGATTCCGCCTGTAAATGGCAGAAAACAACGCTTACATTGGATTGGAAATATTGA
>AchoFBX_00034 | AH005756-RA pacid=38177764 polypeptide=AH005756-RA locus=AH005756 ID=AH005756-RA.v2.1 annot-version=v2.1
ATGTCCTTCAAGGGAATTGTAAGAGAACTAAAAGGAATGAGGGATGGGATTGGAAATCTCTCGAGACGAGAAGGGGGGAGGCATTGGCGAGGGAGAACGAGGTCACATATTGCACCTGATCATGCAGCACCTACAACCGAGGAAATAGAGCAAGGGCGGTGGGCGAATTTGCCTCCGGAGTTGCTTTTAGATATAATTAGAAGGGTTGAAGCTAGTGAGACATCTTGGCCTGCAAGGAGTGTTGTAGTGTTTTGTGCTGCCGTTTGTAGATCATGGAGAGAGGTTACTAAGGAAATTGTTCAGACTCCAGAACAATGTGGAAGGTTCACTTTCCCAATCTCTTTGAAGCAGCCCGGGCCACGTGATTTGCCTATTCAGTGTTTTATTAAAAGAGATAGAGCAACTTCAACTTTCCGGCTATTCTATGGATTGACACCTTGTGTATTATTCCCGGACCCAGTTAATGTAAGGTCGAATTTTCTGGGTACCAAGTTCACCATGTTTGACAGCCAACCACCGGAGGATGCGGTTGTCAAAATAAACAGTCGATCGAGTCGTAGGTTTCATTCTAAGCAGGTTTCTCCTAAAGTGTCTGCTTTCAATTACAGCATAGCGACTATCTCCTACGAGCTGAGTGTTCTTCGTACGCGGGGGCCCAGAAGACTACATTGTGTCATGCACTCGATCCCTCTTGCTTCAATTCAAGAGGGAGGCTCTGCACCGACACCTCAATCCTTTCCTCAATTATCCGATGAGAAGCAAGGTTTGCCCGCACCTAGTTTATTCGGGAAGGACCAAGCTATCAATTTTAGCTCTACCAGTCTATCCGAGCCACCACCCACAATCTCCGAAGACCGACTTATACTAAAAAACAAATCTCCTAGATGGCACGAACAACTGCAGTGCTGGTGTTTGAATTTCAGGGGTCGAGTGACTGTTGCCTCGGTCAAGAATTTCCAGCTTGTAGCAGCTGTTGAGCCGCACCACAATATTTCTGCGGCTGAGCAAGAAAAGGTAATACTGCAATTCGGAAAGATTGGGAAAGACATTTTCACCATGGATTATCGGTACCCACTCTCTGCATTCCAGGCTTTTGCAATCTGTCTTAGCAGCTTTGATACAAAGCCGGCATGTGAATGA
>AchoFBX_00035 | AH019956-RA pacid=38173374 polypeptide=AH019956-RA locus=AH019956 ID=AH019956-RA.v2.1 annot-version=v2.1
ATGAAGGAAGGAGATAATATAATTAAACCTTTCTTTGAAGAAACCCCATCTTCAATTATATGTGATATTTTGTCTAGATTACCAACTAAATCATGCTTAAACTGTAAACTTGTATGTAAAGAATGGTATCAGATTATTACAAGTTCTGAATTTGCTGATTTACACTTTTCTTCTTGCCCCTATTTTACAATTCTACTTCATGGTAAGTTCAATAATGGCAAGAAAAATTTTTTGTTGCTTGATCTTGATAAATCTTCAAATGTTGATGGAATGGGTAATCTTGATTTGGGTTATGATGCAATGATTAGATTCAAGTCTAGGTTCAACACCCCACATCATAAATTGTATGTGATTAATGAATGTAATGGGGTAATTTGTTTGAAATCATGGGAACAATGGAGTCCTTATATTGTGTGCAATCTTTTAACTGGTGAGGAGATGATCGTTGAGCAATTGTGTAAGCCATCTTGTTCTGTTGAAATTTATGGGTTAGGTCAATGCCCGATTTCAAATCGATTTAAGGTTCTTAGGATATTGAATACAAATGGGAGTCATAAGTATGTGGCTGAAATTCAAACATTGGGCAGTAATGAATGGAGAACTGTTGGCGATTCGCCTCAGTTTCAATTGAGGAGGAGCGGGGCATTTCTCGATGGCTCGCTCCATAGATACTCCTATAGGGATAATTGTATATGGGCATTCCATTTTGGGAAGGAAAACTTTTCTATTGTTCAAGTACCGGATGGTACGAAGCGAGGTCTTTATACCGAAGTTAGTGTTTTCGATTCTCAACTTTGTTTTAGTTCGATATCTGAGAATTGTCGACAATGTGAGGTGTGGGTGATGAAGAAATACGATGTTAATGATTCTTGGATGAAATTGTTTGTGTTTCAAGTCGAATCGTTTGCTCATCGTATGCCTCTAGTGAATATGGGACATGGAGAAGTTTTAGTTTCTTATAATAATTGTGTTCATCTTGGTGTATGTGATACCGAATCGGGAAGATGTAAACGAGTACGCGTTCCTAGGATTTCTTCCTATAAAGTGATCACTTACAATCCCCGATTTTCCAAGTTGTAA
>AchoFBX_00036 | AH010041-RA pacid=38171007 polypeptide=AH010041-RA locus=AH010041 ID=AH010041-RA.v2.1 annot-version=v2.1
ATGTTGCTCAAGAAGGTTTGGGAATCTGTACTTTCAACATCGACTTCAGGAAGATTGAGCAGCGGCAGTAGATGGTCTAATAACAACAGTAACAATAACATCATCAGTAGCAGTACGGGGGATTTCGATAGAATTCCAGATGAAATTCTGGGTTTGATTTTTAGAAAATTGGGTCCTAAAGAGTCTGCTAAAATCTGCCTTGTTTGTAAAACATGGAGAAATATTATAATTTCGGATAATAAGCTTTGGATTCATTTCTTTAAGACTACCCAGCTTAATTTCTGGGATTGGGATTCCATTGTTTTCTCTGAAACTCTTTTGATTTCTTATCCTAATCCTGATTCTGCTGTTTTTTACTCTCAACCTGCTGTTCATGATCATCAGTTGTCTCTCATCAATATTTATGGCCTACGAGCTAAAGTTCCGGGTGCTCTTATTGTTGATGGTGGTTCTGGTTACTGCAAATTTGGTTGGAGCAAGTATCCACGGCCATCAGGAAGATCCGCGACCTTTTTGGAATTTGGTAATATTGAAGCCCCTATGTATTCTAGGCTTCGTCATTTTTACTCCACGATTTATACAAGGATGCAGGTGAAATCTACAAGTCAACCCATTGTTGTATCCATTCCTATCTGTCATTATGATGATACAGAATCTGCCAAAGCATCTAGAAGGCAGTTAAAAGGAGCAATATATTCAGCGCTTTTTGACATGAACGTGCCTGCTGTTTGTGCAGTTAGTCAGGCTACATTAGCATTGTATGCTGCAAGAAGAACTTCAGGGATAGTGGTTAACATCGGTTTCCACCAAACATCTGTTGTGCCAATTCTTCATGGAAAAGTAATGCGGAAAGTGGGAATTGAAGTTGTTGGCATGGGGGCTTTAAAACTTACTGGTTTTCTTAGAGAACAGATGCAGCAACAGAACATTTCTTTTGAGTCTTTATACACTGTTCGTGAACTAAAGGAGAGTCTTTGTTATGTGGCTCTTGATTATGATGCTGAATTCTATAAAGATACACGACAGTCCTATGAAGTACCAAGGGAGGGTGTGTTTACGCTGTCTAAAGAGCGCTTTCAAACTGGAGAGATATTGTTTCAGCCACGAATTGCTGGAGTACGTGCGATGGGATTGCATCAGGCAGTTGCACTCTGTATGGACCATTGCCATGCTGCTGAACTGATGAGTGACGATAATTGGTTCAAGACGGTGGTTTTATGTGGAGGATCTGCATGTTTGCCGGGACTTGCTGAAAGGCTAGAAAAGGAACTGCGCGAGCTTCTTCCTCTATACTTATCAACTGGAATTAGAGTAATTCCTCCACCTTATGGTGTAGATTCTGCCTGGCATGGGGCAAGGCTTATAAGCAATCTTTCCAGGAGCATGGTGCATGACAAAAAAACAAATGAAGCAGAAGTTGCGGAAGAACCGTTTAGTGTTAGGATGACATCAAGATTAACTTCAGTGAAGCTGCCTCATGTTTCTCGTCGTGAATGA
>AchoFBX_00037 | AH001166-RA pacid=38183847 polypeptide=AH001166-RA locus=AH001166 ID=AH001166-RA.v2.1 annot-version=v2.1
ATGGAGTGGAAACATGTGGGCAGCAGAAAAAGGCGCAGAAAAATCACTCTCAACAATCCTGTTACAATCAATAACCAACACCAAAACATCTCCAAACCCACCTCTAAATCCAAACAAATTAATCAAATTCAATCTCAAAAAAAGTCAAAAATGTTGGGATCATCATCATCATCATCATCTTCTTCATCATCTTCATCTTCATCTTCTTCTTCTGGGATTGCTGAAGTATCAGATCTACCATGTAGCATCCTGATCGACATCTTGGGAAGACTTCCTTTGAGATCTTTAATTGATTGCAGGTATGTCTGCAAATCATGGAAATCTTTAATCACAGAATCTTATTTCTACAGATTATACTCACATCATATGCCCACTACTTTGATCCTTCAAGTTAAAGGAAACTCTCTTGAATCTCTTAAAGAAATTTGTTTCATTGAACAAGATGATCATTCTTTAACCCGAAAAATGCGCCTTTTATGCAATTCCAATAAACCTAAGTCAGATCTCAGCTACTCGGGTCTTTTACCTTCTAATTTCCGGTTCCAACTTGGAAACGGTTGTAACGGATTGGTCTGTTTAAGGGAGATTCGGACCCGTGAACCTTGTTTGATTTGGAATCCTGTTTTAGGTCAATTTGTTATCCTTCCGAAACCTACTTCCACCACCATCGATAAGGTGGTGGCAGGTTTCGGATTTTGTGGACGCACTAATCGGTATAAAGTACTCCGGATTTTCCGTTCAACAATCGACCCACCATGGAAGAAACGGGCTGAAATATATGTTTTAGGTGTTGGGACAAAATGGAGAGAAATCGGGGATGTTCCGTTTCCTATTCCTTCAAGAATTCCCGGATTTTTCACCAACAATTCACTCCATTGGATATTAGAATACAGCAACATCAGTAATGGCAATGGCGATAATTATGAGGATATTAATAATGAAACTCTATATGGAATCGGAAACAATACCAATTCTTATTCAGAGCTAATTTGTGGGTTTGATTTTGTGGAAGAGAATTTCAAAACAATTCCATCACCACCCATTTTCACATTAGAGCAAAAAGACAAGTACCATTGGTCTAATTTGGGGATCATAGGAAATTGCCTTTCAATATCTGCAATTGATGCTAAAGTATTCAGACCTGATGTTCAAGTATGGGTAATGGAAGAGTACGGTGTGCCCGAATCATGGGCAATGCGACTCTCCATTCGGGACCCAACCGTTGACTGGTGGGACCCATATCGGTGGATTCAGGTCACAAATTTTGTCAGGAATGGGGAGATTTTATTGCTTTGTGCACATTGTTATGTACTTGCTTATAATCTTCGTGAGCGTCGATTCCGAAGCATTGAAGGGTTGGATTTTCCTGTCATTGCCCATGTCCCTAGCTTTATCTCCCTGGAGGATGTCTTGACTACGCACAGAGGAACTGGATCATTGAATGTTAGATATCTCTAA
>AchoFBX_00038 | AH023348-RA pacid=38165340 polypeptide=AH023348-RA locus=AH023348 ID=AH023348-RA.v2.1 annot-version=v2.1
ATGTCAAGCGTTGATTTTTTAGAGTTACCTGAAGATTGTCTTTCACATATCCTATCTCTGACATCTCCAACTGATGTCCTCCGATCATCGGCAGTATCCAAACACCTCTTAACGGTGTCAGAATCCGACGCCGTTTGGGAGAAGTTTCTACCTTCCGATTGTCATGAAATCATTTCTAGATCGTGCAATCCTTTTCAGCTATCCTCTTCTAAGAAGGATCTTTTTCTTCATCTTGTTCGTTCGCCTATTCTCTTGAATAATAACACTCAGAGTTTTGGCTTGGATAAAAGGAGTGGGAAGAAATGCTACATGTTGAGCGCTAGATCCCTGGAGATTGAATGGGGAGACATGCTACAATACTGGGATTGGATATCCATACCTGAATCAAGGTTCCCAGAGGTTGCTGAACTTCTAGATGTATGTTGGTTAGACATAGTAGGTGAAATAGACACTAGACTCCTTACTCCGAACACAACTTATGGTGCATATTTTGTGTTCAAGGTAGATATAGACAATTTTCGAGGATTTAATAATCCGCAGATGAAGGTATGTGCATCTGAGTTTGATAAACAAGGGTTATCCCAAAACCAGCTTCATAGCCTACAAGCTGTTAAGCAACACTATATCCAGACACCAGAGGGTTGGATACCGAGATCTGAAGATTCCCCGATTGAGAGAGATGATGGGTGGATGGAGCTTGAAATGGGTAGGTATTTAGTTCCGGGTATGGGTCATGGAGTTGATGAAGGGTTGATTTTGCAAATGATCTTTTGGGAAGTTAAAGAATTGCATTGGAAGAGTGGTCTTGTTGTTCAAGGTATTGAACTTCGTCCTTTGGATTGA
>AchoFBX_00039 | AH014693-RA pacid=38176647 polypeptide=AH014693-RA locus=AH014693 ID=AH014693-RA.v2.1 annot-version=v2.1
ATGTCGTCTATGGAGTCATCATTTTCAACTTTGGATTCTCAAAAACCGCTAGAATTGCCACGCGACGTTATGCTGTCGATCTTCATGAAATTCGAGGCCAAAGAAATCCTTGAAAACTTTCAATTTGTTTGTAAATCGTGGTACGATCTCTGTCAGAACCCCTCTCTTTGGCGTAATGTCGTGATGAAGGATGTTTATAACCCTACATCTAATAAAAGACACGAGCAAATGCTGTGTAACGCTGTTGATCGTAGTTCCGGTGGTTTGATCAAACTGGATATTCAAGGTTTTGGTGGCGATGAACTTATATACTACATTTCTCAGAGATGTAGTCAGCTGAAACAGCTCCGCCTTGCATGCTGCATCTCAATATCACCCAATGCGCTAATTAAAGCTCTTATGAAGTTTCCATTGCTGGAGGAGCTTGAGCTTTGTATGTTTCCATTCACAGGAGATCAAACCATACAAATTATTCGTTGGTGCCCCTCTCTGAAATCTTTTAAATTAAACAAGTTTGGATCTAGAACTCCATCGTTTCCGGCAAGTGACGACGATGAGGCACTGGCAACTGCGACAAGCATGCCTAAACTGCACGTCCTTCAGCTT
>AchoFBX_00040 | AH002923-RA pacid=38182579 polypeptide=AH002923-RA locus=AH002923 ID=AH002923-RA.v2.1 annot-version=v2.1
ATGGCGACATTCCCTACAGACGTTATCATCGAAATTCTGAGTCGGCTCCCTGTGAAATTCCTTCTTCGCTCCACAACTGTTTGCAAATCATGGCGTTCCCTAATTAAATCTCCCATTTTCATCAATCTCCACCTTAAAAAATCCCTACTCTCCAACTCCGATCATAACCTAATGATATCCTGGAACTCTCTGCATTTTGCTGAATTTAACTCTAACTGCAGCAGCCTTTCTCTATCATCGAAACTCAAACACCCTCTCGAACCCTCCAAACTCCATTTAATAGGCTCATGTGATGGACTCGTCTGCGTTTGCGATGAAACCAGAAGTGACGTTTTCATTATTAATCCTTTAACTAAATCCCTCCGTAAACTCCCATCGATTCGCATACCAAATCGGTATAAAGAAGTTGGAGATGCTGCTATTGTGTTTGGTTTCGGTTATGATAGTCAAAATGATGATTATAAGGTTTTTAGGTCACTTCAAGATGGTCCAAACAAAATGGGTTTTTTTACTCTTGATGGTGAGGCTCAAGTCTACAGTTTGAAGAATGATACCTGGAAGAATGTTGAACGTATGCCGTACCGTATTTTTCTTTGGAATCATGCTGGTGTTCATGTTAATGAGACTATTCATCATGTAACTTTTGTTCGTAACATTTTTTCTGAAAAGAGATTGATTGTTGGCTTTAATCTTAGGACTGAGACTTTTTCATCTATGGATTTACCAAATTATGATACTTCCGGTACGAATTACATGTTTATGTGTGAATTGGATGGTTGTTTGAGTTTGTTGGTTAATTACAGTCGCGATCCAGTAGCATATGCTCCCTATGGATTTCCCCATGCTGATGGTGCTGATTTGTGGGTAATGAAGGAGTATGGGAAGAAAAAATCATGGGTTAAGTTGTTTAGTATTAGGGATCCTGAGAGCATTGGGATTTTTGGGGAAATTAATGTTGTGTATCTTAAGGATGAAACTACAATTTTGTTGAAAATTGATACTGGTTCTGCTACTCGTTGTGATTCTGAGCTGGGTTGGTATGATTTGAAGAAGAAGACTTTTGAGAAAATTTTAGTTAATAGAGGGCCAAATTCATTGTATGAGGCAATCTTTTTCAATGGCAGCCTAGTTTCTGTGGTTGATAACAAGCTGCCGCCGGTATCACAAGGTGAAACCATGACAAATGTGAAGAATAAGAAGAAGAGGTAA
>AchoFBX_00041 | AH003912-RA pacid=38183398 polypeptide=AH003912-RA locus=AH003912 ID=AH003912-RA.v2.1 annot-version=v2.1
ATGGGCCAATCGGCATCCATCCCTTCCAACTCACCCGAGTTAACTCGCCACCATTCCCGTTCATTCTCCTTCACATCTCGCTTCACCTCCTCATCCCGCAAAACATCAACCCCCATGATTCACCCACCGTCTCCACCTCCACAACTTGACCCGCTTACAAAACCCGAACCCATTTACTCTGACTATACATCAGAAGTCCCCGACGAATGTCTCGCCCAAGTATTCCAATCCCTTTCCTCCGGCGACAGAAAAAACTGTTCTCTCGTTTGTAAACGCTGGTTTCTTGTTGAAGGTCAAAGCCGATGTCGTCTTTCTCTAAACGCCGCTGAAAAAATCTCAACTCACTTGCCGAATATTTTCTCAAGATTCGATTCGGTCACAAAACTCGCTCTCCGATGCGACCGTCGATCCGTAAGTATAAGCGACGACGCACTCGTGTTGATCTCTCTTCGTTGCAGAAACCTAACTCGTCTTAAAATCAGGGGTTGCCGTGAACTGACTGACCTAGGAATCGCCGCCTTCGCTCAGAATTGTAAGTCTCTCAGAAAACTATCTTGTGGGTCTTGTGTTTTCGGTGTTAAAGGGTTGAATGCTGTTTTTCAACACTGTACTTTACTTGAAGAAATCTCCATTAAACGTCTTCGTGGTATCAACAACGAATATGGTGGTGAATCCGAGCTTACCCCAGAGCACATTGAGCCTGGGATGGCTGCAAAGTCATTGAAGAGTATATGTTTAAAGGAGCTCTACAATGGGCAGTTATTCGGGTCGTTAATAGTCGGGGCGAAGAATCTGAAAACGCTGAAATTAATCCGGTGCTTAGGGGAATGGGATAGGGTTTTGGAAATGATGGCTTGTTCAAGTCAAAATGATTCTAATATTGAAAATCATGGGTTGGTTGAAATTCATTTAGAAAGAGTACAAGTGACAGATTTTGGGTTGTCTGCAATTGCGAATTGTGCTAATTTAGAAGTTCTGCATCTTGTTAAGACACCAGAGTGTACTGATTTAGGTATTGTCTCCTTATCAGAGAGGTGTAAGCTATTAAGGAAGGTTCATATTGATGGGTGGAGGACTAAAAAGATTGGGGACGAAGGGTTGAGTTCATTAGGGAAGAATTGTGTGAATTTGCAAGAATTGGTTCTAATTGGGGTTAGTCCTACTATGATGAGTTTAGATGTAATTGCTTCGAATTGTCGGAGTTTGGAGAGATTGGCGCTTTGTAGTTGTGACAGTATTGGTGATCAGGAGATGTCTTGTATTGCTTCAAAATGCACAGCATTGAAGAAGTTCTGTATCAAAGGGTGTCCGATTTCGGACTATGGATTGGAAGCATTGGCTTGGGGATGTCCGAATTTGGTTAAGATTAAGGTTAAGAAGTGTAGGGATGTGACTAGAGATGTTGTTGAATGGTTAAGGGAGAGGAGGGAGTCATTGATTGTTAATTTAGACTCAGATGAGATTGAGGCTGTTGATGCTAGTGCTAGTGAAGCGGGCGGTGTGCAAGAGGATGGGGTGGATTTTCCGGCTGTCGAGACGAATGTTGCTTCTGTTGAGGATGCTCCGGCAAGTAATGCTGGTCGTGGGTCGTTCTTGAGGGCGAAATTTAGCTTTTTGTCTGGAAGGAATATAGCTGCTTGTACTTTGAGAAAATGGTATGCTGGAAGCAGTAATCCTAATGGTTATCAATGA
>AchoFBX_00042 | AH000681-RA pacid=38185169 polypeptide=AH000681-RA locus=AH000681 ID=AH000681-RA.v2.1 annot-version=v2.1
ATGGGTGGTGTATTCAGCCTGAAGAGTTCTGGTGATTCTAACACTCAGCACAATGAGAGTTCAACCGATAGAACTAGTAAGAGGCAAAAGGTAGCAAGGTGCTTCGAGCAGAACACACGACTAATTCCCAGTCTTCCCAATGAAATAACACTCCAAATACTTGCCAGAGTACCTAGAGTTCACTATTTGCAACTAAAGTTGGTTTCACGGAGTTGGAAAGATGCATTATCTACGTCTGAAATATATGATTTAAGGAAAGAATTTAAGAGTACCGAAGAGTGTCTTTTCATTCTTTCTCGTATTGAAGAAAAGTTGATATGGTATGCATTGGATCCTGTTTCTCAGATATGGCAAAAGTTACCACCAATGCCTCGTGACTCGACACTAGATGGATCTAAGAGAGGCTTGGCAATTCTTCAAATGTGGAACTCCTTGGGATCAAGGATGAAAATAGCAGAAGCCTTACGAGGGTGGCTAGGAGGAGGTGATCCTCTGGATAAACTTCAATTTTGTGGCTGTTCTATTGGGGGTTTGAATGGTTGCCTATATGTAATTGGGGGATTATCACGGACCTCAGCTTTAAGGTGTGTCTGGCGTTATGATCCTATTTTAAATGTCTGGAATGAAGTGAGCCCCATGTTAACTGCTAGAGCTTATAGTAAGACGGGAGTCATAAATAACAAACTGTACGTTGTTGGAGGGGTTAATAAGCACAGAGGTAGTTTAACTCCCCTGCAGTCTGCTGAAGTGTATGATCCCGAGACAGATCAATGGTCTGAGGTTCCTAGCATGCCATTCTCTAAAGCTCAGGCCATGCCTACTGCTTTTTTAGCTGATCTTCTTAAACCAATAGCAACAGGATTGACGACATACAAGGGTAAGCTTTATGTTCCTCAAAGCTTATATTGTTGGCCTTTCTTTGTTGATGCCGGTGGAGAGATATATGACCCTGATACAAATTCTTGGATTGAAATGCCTGTGGGTATGGGTGAGGGTTGGCCGGCTAAACAAGCAGGGACCAAATTGAGTGTTGTAGTTGATGATGAGTTATATGCTCTAGATTTAACGGGTTCTTTGGATAGTGTTAAGATTAGAATATATGATCAACAAGATGATTCTTGGAAAGTAGTTTGTCGAGAAGTTCCGATGCCTCATAATCCAAATGATGCTGAATCTCCTTACCTACTTGCTGGTTTCTGCGGAAAGCTTCACGTGATCATCAAAGATTCCAATTCTGAAATTGCAGTTTTAGAAGCTACTACAAAACCCGTGGCACAACCTTTGCAGTCAAAACGATTGTCCAGCGGAAACTATTTAACCGAAAGTTTGGCTGCATCCCCTTCATCAGAAGTCACCTGGAAAGTTATTACATCAAAGAGAGCTGGGCCTGCTGACTTGATTAGCTGTCAAATTCTCAGGATTTGA
>AchoFBX_00043 | AH017921-RA pacid=38168840 polypeptide=AH017921-RA locus=AH017921 ID=AH017921-RA.v2.1 annot-version=v2.1
ATGAATTATCCAAGAAATGTTGAAGATGTTATCAATGATTTTAAAGCTAGAAGATTAGGAATAATCAAAGCTTTAACCAAAGATTTTGAAGAATTCTACCAATTATGTGATCCTAATCAACCAAATTTATGTCTATATGGGTTCCCTGATCAACAATGGGAAGTCAACTTACCTCCTCCATCTGACCTACCCGAACCAAGATTAGGCATCAATTTTGTACGTGATACCATGTCCAAACAAGATTGGTTGGCCATGGTAGCGTTACATAGCGATGCGTGGTTGTACTCCCTAGCATCATATTTTTGTACTAAGTTTAATTTCGATAAGGCAGATAAGAAACGTCTTTTTAGTAAATTGAGTGATTTTAACTCGATAACTAAGATTATAGATGGATCATCGAGGAAAAGGGGTAAACTCGAAGACGGTGGATTACCTCATGAAATACTTTTCGATGAAATACTCGTAAGGCTTCCTGTTCGAGATCTTCTCAAGTATAGATGTGTTTGTAAGACATGGAAGTCTTTGATTGATGGCCAAGAGTTTGTTTATGCACATCTAAAGAATTATAAGAACAATTATGAAGGAAATCATTTGTTGGTCATTTCTGGTCCTAAGAATATGTGGTATATGACTAGGGACCAAGTTATGGTACGTCGTGGTGATACGTTTAGAAAGATTATTATTATTGTTTATCCAAGTGCCGAGGTCAAGTATAATTTTGGTCGGCGTTATCGTGCTACGATTTCTGGTTTAGTACATGTTTATACATTAAGTAGCAATTCTTGGTGTAGTATCCTTGGTATTAGTCCTCCTTATTGGAGTGTTGGGAAGCAAGTGTTTTTTAACGGCGCGATACATTGGATTAATTTCGGACCAAATATCGTAGCGCATGATTCATGGTATAAGGAAAAAGATTCGTACCTAGCATCTTTTGAAGTTGAAAACGAAGTTTTCAAATATTTTGAGCTGCCTACTGGTATGAAAGATGGCGATGAGCCTAAAATAAAGTTTCCGACCATTTTGGGAAGATCACTTGCGATATTTTGTGCTTATTCGGATCATCAAAACGACATATGGGTGATGAAAGAGTATGGTGTATCGGATTCATGGAGTAAATGTTACTCGTTTAAGCTTGTTTTGGATGATCTCTTGCATTTCAACAATAATGGAGAGTTGTTTTTTGTGGTGAATAGGAAGGGCATAAAATCATATGATGTGAAGACTGATAAG
>AchoFBX_00044 | AH007859-RA pacid=38181214 polypeptide=AH007859-RA locus=AH007859 ID=AH007859-RA.v2.1 annot-version=v2.1
ATGGCACCGCCGCCGCCGCCGCCGCTACCACCACCATTATCATCTGAAATCATAGGCCAAAACGACGACATACTTAGCGAAATCCTTTTGCATCTTCCAGTCAAATCCCTTTTACAATTCAAAACCGTAAGCAAACAATGGAATTCCCTCATTTCCGATCGCGGTTTCTCTATCCTCCATTGTCGTCGCCATTGTTACTCACCTTCATCCGGACTCTTTTTCCTCCACCATCACCCTTTCATTTCCCCTATCTACGACTTCATTTCCTTCACTTCTTCATCGCACCCCCCTTTTTTCTCCCTTCTCAAATCTTCCTCTTTTGATATCAATCAATCCTGTAATGGCCTCTTCCTTTGCTCCTCTGACACCGATGTTGTAGTTTGCAACCCTACCACGAACGCAATTGCATCTATCGAAGCTTTGGGCAAAATACATCCGCGATGTGTTGGGATCAATTTATGTTTTGATCCTCTTAGGTCGCCGTTTTATGAAATTGTACATGTTTATATGTCGAATTTTGATGAGAGTTTGTATTCACTCGATGTTTACGATTCGAAAACAAAGAAATGGAGAAATCAGGTGGTTGATCAATTTAGGGTTCCATTTGATGTCGAATTTCTCAATGGCGTTTATTGGGAAAGGGGAATTTATTGGCTTAGTCATACAGAAAGTACAATTTTCTTCGATTTGGAGACTGAATCTGTTGAATCATTGATTTTACCAAAAGCTCTTGAAGGAGCATATATTGAAAGGTTTCGTTATTTCGGAGAATCATGTGGGCATTTACATCTAATCGAGATTCGAACAAATTGTGTACAAGAATTCGATGTTTTGGAATTGAACAAAATCGATAAGATTCAATGGTTGGTTAAGTATAGAGTTAATCTAGATGTTTTAGGTCGAGGATTCGAATCTGAAATGTTTTTGGATCATACTGATAGATTTGGGCGCAAATTTCGGTTCTATGCATTTTCAATTTTCGCCATTGTTCGTGATAAAGTTAGAAACGATGAAGATGAGAAGAATTCAGAAATGGTATTATCAATTCCTGGTAAAGTGATTGCATACAATTTCAAAACAAAGATCTCAAGATTGATTTGTAATGTGGTTGATGAGAGTGATAAATTGTTTCCTTTTAGAGGGCATAATGCTGTGCAATTCATTGAAAGTCTTTACTCCCCTTGA
>AchoFBX_00045 | AH012598-RA pacid=38174801 polypeptide=AH012598-RA locus=AH012598 ID=AH012598-RA.v2.1 annot-version=v2.1
ATGTCAGCTTCTGTTGAGGTGAAGCAAGATATTCAAGAGCTTCCATCCTGGTCTGATCTTCCTGCAGATCTCTTGGAATTGATTCTTTCTCGTTTGACCCTTAGGGAGAATATCCTTCTTTCATCGGTATGCAAGAGATGGCACGCGGTTGCTGTTTCGGTGCGCCTAGTGAATCAACCCCCTTGGATTATGTATTTTCCTAAATATGGTGATCTGTATGAATTTTACGACCCTCTCGGGCGTAAGACTTATTCGATTGAATTACCGCAGCTAGATGGATCTAGAGTGTGTTACACAAAAGGCGGTTGGCTACTGTTATACAAACCTCAAGCTCACCTGCTTTTCTTCTTTAATCCATTCTCTAGGGAGTTAATCGAGTTGCCTAGATTTGAAATCAGTTGCCAAATAGTTGCGTTTTCTTGTGACCCGACATCTCCTAGCTGCATAGTGTTTACGGTTAAGCACGTTAGCCCTACAGTTGTTGCTATTAGTACTTGTCATCCCGGAGCAACAGTATGGACAACGGCCAATTACCAAAACCGACTGCCTTTCGTTAGTAGTATTTGGAACAAATTGGTTTTTTGTGACGGGCAATTTTATTGTCTTAGCCTAACCGGATGGGTGGGGGTATTCGATCCAAAAGAACTTACCTGGAATGTTCTAGTGGTGCCTCCTCCTAGATGCCCGGAGAACTTTTTTACGAAAAACTGGTGGAAAGGGAAGTTTCTGGCGGAACACGATGGAGACATCCTGGTAATATATACCTGCTGTAGTGATTACCCCATAATCTTTAAACTAGACCAGGCAAATATGGTATGGGAAGAAGTAAAAACATTAGATGGGATTACTCTGTTTGCCAGTTTTCTTTCATCACATTCTAGAACGGATCTTCCCGGAATCATGAGGAACAGTGTTTATTTTTCGAAGGTTCGTTTCTATGGAAAACGATGTGTATCGTATTCCCTCAGAGATTGTAGATACTATCCTCGCAAGCAATTCCATGATTGGGGAGAGCAGGATCCTTTTGAGAGCATTTGGATCGATCCCCCCCAAGATCGTTCTATGTGTACATGA
>AchoFBX_00046 | AH004100-RA pacid=38182058 polypeptide=AH004100-RA locus=AH004100 ID=AH004100-RA.v2.1 annot-version=v2.1
ATGAAACAAAATTACACAACCAGCAACGCCACCCAAGGAAGATGGTTAATGCAAGATCTAAGAAAAGAGAGCATTGACACTCAAGCTCGTATGATGCATACCATTTCCAATAAAAGAATGAGCTCTGATGCTGGAACCAATACAATTAGTGATCTGCCAACTGATGTCCTTTACAGAATTGTGGAACGCCTGCCCCTTCTTGACATGGCACGAATGTCTATTCTATCATCTAGGTGGCAAGATATTTGGACTTCGACTCCATTTCTTAATTTTAATGCTGAATTTTTCTCAACTGTCCTTAAAGACAAAGTAACCGATACTAATCTATTTTGCAACATAGTGAGTAAGATACTCTTTCAACATGAAGGTCCCCATTTTAAAGTTTGCATTGTTTGTTCCTCGACTGAACACCTTCCCAGATTTAAATCAGTGGATCTCCTATCTTTCAAGAGCTGGTCTTAA
>AchoFBX_00047 | AH020765-RA pacid=38166049 polypeptide=AH020765-RA locus=AH020765 ID=AH020765-RA.v2.1 annot-version=v2.1
ATGGATAGAATTAGTCGTTTGCCTGATGAAGTACTTGTTCGAATTCTTGATTATCTACCAACAAAGTGTGCAGTTGTTACAAGTATATTATCAACTAGATGGAGATATCTTTTCCAGTTAACAACTAATCTTCGTTTTGATGACGAGAGATTAGGTTGGGAAGTAGTAGTGGGAAATACATCAACCGCACAAAAAATAAATTCTCAAAAGAGAAGATTTAAGAAATTTGTGTATAATGTTTTGGGATCACACCAAGTTTCTGCCATCAAACTCTTCAGTTTGAAAACTCATTTAAGCCCATATAGTTTACATCACTATACTTGGATTAATGCTGCCATACATAAACAAGTTCAAAAGCTTTATCTTTGCTTTGAAGCAGATTGGGATATAAAATACTCACCATGCGATGACTTATGTACTTTTCCACTTAGCCTCTTTAATTCAAAAACACTTGTGGTACTTCAAATTGAGTTTTTAACTCATCAAGTAGAACCTTTTCTTCCCCTTGAAGTTCCAACATCGATAAGCTTACCGAGCCTCAAGAGCCTTCATCTCAAATACATAAAATTTTGTGATTCAAAATCAGGTAAAAGGTTCTTTTCTGGATGTTTGTCCCTTGAAGAGCTCACTCTTGAGAATTGTCGGATGGAAAGGAAGGAGGCATGGGACTCCATGCATTCCAACACACTTAAGAAGTTTACAGTCATTGATATGATCTACGAAGAGTGGATTGATATTGATGCCTCTAGTTTGGCATATCTGACAATCATTAACCCTGGTGATTATGGGGCTTCGAGTATGGATCAGCTGGCTTCTGCACTTGTGACACGCATACATAGTGTTACACATTTGTCTCTTCTTGGGGAAACTTTAATGGACATGAGATATGTTATAGGTTTTGAAGAGGAGCTAGGAGGTGAAGCTTCTAATTCATGGCATGCAGGTTTCATTGAGGTCTATAAATTTACTGGAAATGAAAATGAGATGGGCTTGCTGAAACTTTTTCTTCACAATGCCAAACATCTGAAGTGCTTGACATTGCACAAAGATTGCCGTATGAAGATGAAGGATGAGCTGCGAATAGCCAAGGAATTGTTGATGCTACCAAGGGCCTCGAAATATTGTCATGTTCAACTGCTTTAG
>AchoFBX_00048 | AH012923-RA pacid=38174309 polypeptide=AH012923-RA locus=AH012923 ID=AH012923-RA.v2.1 annot-version=v2.1
ATGGAAACAATGGCGGATACAACCTTCTCAAAACTGTCAGATGATATAATCCTCCAAATTTTCTTCCAACTGGAAGACGATCCGCGAAACTGGGCTCGATTATCCTGCGTTTGTACCAAATTCTACTCCTTAATCACATCTATTTGCTGCAAATCAAAGTGTATAACCTCTTTCCATACTATGCCTGCTGATCTACTTTCCCTCTCTTCTTCTTGCGGCGGTTGGGCTTCTCTTTACAAAATCGCTGTCTCCTGTCCGGGTCTACTTCACGCCGGTATCCTCCTCGATAACTCCGATTTCGGCCTTCAAAGAGAACTCGGACCTACCGAAGATTATCTCGGATCCCAAACAGAAACCCTAACCCTAACTCATCATGAGATAAACCTAAATCCATCACCAACACCAGCATCGACATCAACGGAACAAGTCGAAGAAAACAGTCATGAATTCGGTGGATGGTCACTGTATGATGATTTATACTTTGATACCATATACGACAACTCTGAAACGGGTCTACCCATAGAAATTACAACCGGGTCAACGAATCTAGAACCGAAATATGAACAACACAACAACAATAAGGGAATCGTTAATGAAACAAAGCGTCGGAAAGTGGTAGCAAGAATGCAACGATCGCATTTAGCATCAGGAGCGTGGAATCTAAGCAGAGAACAAGGTAATAAACTGTTAGGAAGTAGATTTAGAGATGATTGTTTATACATAAGTGAATGGCCTGGTTGTGTTCATCTAGAAGAGAAGAGGAATTACAGATTATTTAGAGGAATTTTCAAGAATTTCAAGAAAAGTAGGGTTTGGAGAACAATAAACGATGGGAATCGGTGTAAAATAGAGTTAAACTGTGCGTTTTGTAGCTGTAAAGAGACATGGGATTTGCATTCAGCATTTTGTTTGAAGAGAGGATTTGGGTTTCATGATGATGGAGAACCTGTTGTTAGAGCTTATGTTTGTGAAAATGGTCATGTTTCTGGGGCTTGGACTGATTTGCCTTTGTATACTTGA
>AchoFBX_00049 | AH010867-RA pacid=38170960 polypeptide=AH010867-RA locus=AH010867 ID=AH010867-RA.v2.1 annot-version=v2.1
AATTTTTCGAAACTAGACGAGAATCTACTCTACGAAGTTTTCAAACACGCAGATGCGAAAACTCTAGCTGTAGCATCATGTGTAAGCAAACAGTGGTATAAAACAGCACTAGATGAACGATTATGGGAGTTGATTTGTACGCGTCATTGGAGTAATTTTAATAATTGTGGTACTCAACAACTTAGATCTGTTGTTCTTGCTCTTGGTGGATTTCGTCGTCTTCACGCGCTTTACCTCTCTAAAACGGAGCCGTTGATGCCGGCTTTTTGGCCGATTTCACCGTCCACGTCTTCATCTGCAGCTTCGTCGTCGACATCGACTAATCCAGCGCGTGTGATGAATAGTGCGGGTAAGAAGTATGGTAAAGATGAGATTAATTTGTCTCTTTCTCTTCTCTCTATTAGATTTTATGAGAATTTGGCTTCCAAGAAGAAACAATGA
>AchoFBX_00050 | AH001663-RA pacid=38185087 polypeptide=AH001663-RA locus=AH001663 ID=AH001663-RA.v2.1 annot-version=v2.1
ATGGCTCTCTCCTTGCAACGTTATGCTTGTGATTCCGACTACGAAGTTATAAGTCAACTTTTGAAACAAAGAAACGACAAAGAACATAAGAGATCAATGAAGAATGCAATGGAAAAGGCCGAGTATTTGCCAGAAAATTTGATTGTTGAAATTTTATCGTGGCTTCCTGTGAAGTATGTGCTTCAATACAAAAGTGTTTGCAAATCATGGTATGCTATCATTTCAAATGCTGCTTTTGTATCGAAACATTTGAAAAACTACTATAACAACAATGAAGATTGGCGTTCCTGTCTCCTTGCTAATTATCATGAAACCCATGCTGAACTTAAGTTGTATGAGCTATTAGTAGATGAAACTCCTCGAGTTTTGGTTGGAGCTGAGATATATCCTAGTACTATCCACATCATGCATAACTCAACTATTTGTGGTCCTTGTAATGGTATTTATTACCTGTATGAGCAGAGTTATAATCTTCGTGCTTTGTGGAATCCGACTATGAACAAGTTCAAATATTTGCCTAAAGTTATGAGTTTTAAGCACAATCTTCCTCCAAATACCAAATATTTAGGGCTTGAAGTCAATGGTTTAGGGTTAGATCCTTTAACAGGAGATTATAAGGTGGCTGTTATTGGGATTCGAAAAACCGCTAATGAAGCAAATGTTGTCATGTGTTCATTATCAGTCTTCGTCTATTCCCTTAGTACAGATTCATGGAGATATTGTGGAGACCTTGCTAGAATTGATTTTATGGATACAAATAGATGCTACATGTATGTAAATGGATGGTACTACTGGTTGGGATCATATAATAATTTGACGTCGTTTATGATAGTTGCTTTCAACATGGGTACCGACACATTTATAGAGATGGATGTTCCGGACTATGCACAACCAAGTTCTAAGGTTCTTGCAATATATGATGATTCTCTTGCTTTTTTGTCTCTCCATGATGAGGAGAAGGTTTTAGATGTGTGGACTTTTGGGAATGGATGTTGGACGAAGAAACTAACATTAGGACCTCTATTACATATATGGAATCCCGTTGGCCATTGGAAGGATAATTTAATCGTGTTGGAAAATCGGGACTGTAAGTTGGTACTGATTGATCTAGACTCACAAGAACTGAAGGATCTTGATTTTGGGGTACATTTTAAATGTTATGGAGTTTTTGCATACATGGAGAGCTTGGTGTCATTTAAAGATAATAGTTTTGAGAATATTTCTCAATTTGAGGAACTTGAAGCATTTATTGTTTAA
>AchoFBX_00051 | AH015763-RA pacid=38167301 polypeptide=AH015763-RA locus=AH015763 ID=AH015763-RA.v2.1 annot-version=v2.1
ATGTCGACGATCACCATGAAACCGATCTCAATATGGTCAAATCTTCCATCAGACGTATTAGCATCGATCGCCGATCGTCTCGACCCAGAAATCGGCATTCTTCGACTTCGTTCTGTTTGCCGTTCATGGCGTTCCTCATTCCCCACCATTCACTCCACCATTAATTTCCCTCTCAAGCTCCCTATACCACTCTCCTCTTCTCATCCATCCCCAAATTTTCTCTTTCTTCATCAACGAACTGTTTATTTTCTTCCTCTTAAAACCCCAATCAATGAAGGTTTCATTATTAAACTTGAGCAAATACAAAACACCCACAAAACCTTTTCTCTTTGCAATCCAGTTTCTGTTCATTCTAAACCTTCTCAACCCAGTTCCCCTCTAAATATCCTTGATCACAGACTTACTCATGTTTGTAATTCGTATTTTATTCATTCAAATAATGAATCTATGAACATTTCGATTAAAAAAGTGGTTGTCGCGAAGAATTTTTTCGAAAAAGGTGATTTTGTTGTTTTGGGTTTGAAATTTAGTGGGAATTTGTTAATATGGAGATTTGGGGATGAATGCTGGACTGAAATTGCTGCTTCTGGGCGTTGTTTTGATGATATTATAAGTTTTAAAGGAAAGTTTTATGCGACTGCTGATAGGAAAGGGAGACTTGTGATGATTGATTCTAATTTGAAACCTATTGATCTAGTTTCAAGACTAATGTATGGTAATGGTAGTTCTACAAGTTTGGTTGAATGTGATGGCAATTTGTATTTAGTTGATCGTGATCTTGAAAATGGAGGGTCAGGATTTGGGGTTTTTAAGTTAGATGATAAGGGTAGGTTTTGGGATTATGAGTTGAATTTGAACGATTGTGTGTTCTTTCTGGGTGATGATGCAAATTTTTCATTGTCTATGAATCATTATAATGGATGGGTAAGAAATGTAATTTACTTCAAGGATGATGAATTTGATGGACTCACTCGAGTTTTCGAAATGAACACAAGTAATACTACTGCTTTGGAAGACGCCGAGGATTTCAGCAGACTATACTGGCCTCCCCGGAGTTGGTTTGGTGACGATTTTCGATCTCGTTGA
>AchoFBX_00052 | AH015117-RA pacid=38176323 polypeptide=AH015117-RA locus=AH015117 ID=AH015117-RA.v2.1 annot-version=v2.1
ATGAATGATGAAGAAGAAGCAAAGGATCTAATCAATGAATTGCCAGATGCTGTTCTTCATTTCATTCTCTCAAAAATCCCAACCAAACATATAATAACATCCTCTTCTGTCTCTAAAAGATGGGCAGAAATCTGTGCACAACATCTTGAGTATGCAACCACCTTAGATTTTGGTGAAGAATTTGCCAAAAATCAGACACCAAATCAGTTTGCTGATAACATTAACAAAATCCTTAACCTTATTAAGTCTGACAAAATATTCAAGTTCAAGCTTTTATTCAGCCCGCGAAATGAAAAACACAAATCCAACGCGATAGATTGGATTAAGTTTGTAACATCTAAGGGTGTTCAACAGATTGAACTCGATTTCTGCAGACATATTCACATTCATTTCTTGTCGCGAGCACATATTGTCGGCAAAAAAGAGGCTTTCGAGTTGCCAGATTTTCTTTTCGATTGCAGCACACTGGTAAATGTTAGGCTTAGCCGCTGTATTTTAGCCCTGCCACAGAATTACACAGGTTTTCGAGGCGTACACACACTCTGCCTAAAAGAAGTGCATGTTACTGACAGTATGCTGCACAGTCTGCTGTGCAGCTGCACACTGCTAGAAGTTCTGGCTCTTAAAGAATGTGCATCCTTAAGTTCGATCAGGATTGTGTCTCCTGCGCGTCTTAAGAGGCTGACAGTTTACGAATGTTTTAATGCATCAGTGATCGAGATTTCTGGCCCCATGATTAGGTCGTTGTTGATTAGTGCTGGACATTTAGATGTTTGTAAAATGGAAGATATGTTGATGTTAGAGGAGGTGTTTATTGGGACTAGAGGGGATGAATTTGGTGGTGTTTTGTACCTTTTCATGAAGGTTTTGCCTGATCTTGCACATGTGAAAGCTCTTACCTTATACCTTGGACACCTTGTGCCAAGTTTGATCAAAGATTTGCAAGTAAAATTCAACAATTTGGTAGAACTGCAGCTGGTAAACAGTCCTCTATTTGGACTGTTCAACTCTGATGTCTACTGTTTTTTTAGGCACTGCGCTTGCCCTTCTTTACAGAAAATCTACATAGAACTCTCAACCGTGTCAGAGGAGGAAAACTTCGTATGGGAATACAGGAAGCCTAACGTGGTGCCCGTAAATTATGTGTTTAACAATCTTAAAACTGTGACACTACGAAACTTTCGAGGGGACAATCTCAGATATTGA
>AchoFBX_00053 | AH007512-RA pacid=38180646 polypeptide=AH007512-RA locus=AH007512 ID=AH007512-RA.v2.1 annot-version=v2.1
ATGTTTTTCTTCTTAGTAACAAGCCTCTCCTTCTTCTTCTTCTTAAACACCCTCTCTTTAAAACCACTTCCACCATGGGCTAGTGATATGAGACTCTTACCTCTTTGCTTTTGGAAAGAATTATCATTCTCTTTTAAACCCATTTTAAAAAAGGGGATTTTTAGTGGGTTTTACAATTTCCCATTAATAATGTCATTAAAACAAGTAATTTGTATTTCCAAATTTGAAAATTCCCATGAAAATAACCAATTAACAGTCCTAGATTTGCCGGAATTAGCATTGGATTGTATTCTAGAAAAGCTTTCTCCATCTGGGTTGTGTAGTATGGCAGCTGTTTGTACCTCATTGAGAGACAGATGCATCAGTGATTACTTTTGGGAAACACACATGAACAGAAAATGGGGGAAAATTCTGAGTCCTGCAGCTTATAGAGAATGGCAATGGTATATTGTCTCTAGGAACAATTCAAGTTCTTTTACAGTAAAGAATTCTAATGGATTTATCAATTTTTTCCCCTCTATTTGGCCATTTACATGGCTTGAATCAAAATCTGATAAAAAGGGTAACAATAAGGATTCAAATTCTGCATTACTTGATGATTCTCTTATGTCTTGGTATTTAGCTCTTGAAAGTGGCAAATTTTCCTTCCCTGCTCAAGTTTACAACCGTGAGAATGGTCATGTTGGTTTTATGTTATCTTGCTATGATGCTGAGCTTTGCTATGATCCCCAAACTGACACCTTCCAAGCAAGGTATCCTCCTCATGGAAGAAGGGCAGTCGCAATGGAGGATGGTATTGAATGGGAAAGGCTAAGGGCAGTTCCAATAGATACTCCCCCACATCATCTTCATGCCTCTGATTGCTTGAATGATCTACTCCCTGGAGATCACATTGAGATTCAATGGAGAAGAAATAAACAATTTCCTTATGGATGGTGGTATGGTGTGGTTGGCCACTTGGAGTCATGTGATGGGAATGAGAATTATTGCCGATGTCATAGCAACGACAGCATTGTGCTCGAGTTTAATCAGTACACAACTGGTTCGAGGTGGCGAAGGACAATCATTAATAGGAAGGATCACAGAGAAGAAGGAAATGAGAGTGATGGATTTTATGGAGGTATTAGAAAGCTTTATAAGAGTGATGAGATTGCTACTTGGAAGAGTTTGTGGCCAAAGGAAATCTTGGAGTAA
>AchoFBX_00054 | AH008679-RA pacid=38172188 polypeptide=AH008679-RA locus=AH008679 ID=AH008679-RA.v2.1 annot-version=v2.1
ATGATGGAATGGGATAGTAGCTCCTCTGACGAAAGTGGAGAAGAAGAGGAAGGATTTCTGTTGAATGATGGCGGTTCTATGCCGTTTCCTATGCATAATCTTCTCCAAACGACGCCGTGTGGTTTCGTCGTAACTGATGCTTTAGAGGCTGACCATCCAATCATCTATGTCAACACTGTCTTTGAGATGGCTTCTGGGTATCGTGCTGAAGAAGTTCTTGGTCGCAACTGTCGTTTTTTGCAATGCAGAGGTCCATTTGCTAAAAGAAGACATCCATTGGTGGACTCCGCTGTAGTTGCTGAAATTCGGAGGTGCCTTGATGATGGTGTTGAGTTCCAAGGTGAATTGTTAAATTTCAGGAAAGATGGCTCTCCTCTAATGAACAACTTGCGGTTAGTGCCTATTTATGGTGATGATGAAACTATCACTCACTTTATTGGAATTCAGTTATTCTCAAAGGCCAATGTCGATCTTGGCCCACTTCCCAGCTTTGCGGCGAAAGAATCCACGAGGGCCTCTGATCTATTTCGTTCTGGTCTTTCGTCATTTCAACCTTTTCAACCCCGGGAGCGAAACATGTGTTTTGAGGTTTGTGGGCTGTTTCAACTAAGTGATGAAGTTCTTACTTTAAAGATATTGTCACGGCTGACACCAAGAGATATTGCTGCTGTGAGCTCTGTCTGCAGGCGACTTTATGAACTAACACAAAATGAGGATCTTTGGAGAATGGTCTGTCAGAATGCTTGGGGTAGTGAAACTACCCGTGTGCTGGAGACTGTTCCAGGGGCTAAGAGGCTAGGATGGGGTCGGCTGGCTAGAGAACTCACTACTCTTGAAGCAGCAGCATGGAGGAAGGTGACTGTTGGTGGTGCAGTTGAACCTTCACGTTGTAACTTCAGTGCTTGTGCAGTTGGAAATCGGGTCGTACTGTTTGGTGGAGAGGGGGTCAATATGCAGCCTATGAACGACACATTTGTTTTGGATCTAAATGCTAGTAACCCCGAGTGGCGGCATGTCAAAGTGAGCTCTCCACCTCCTGGTCGATGGGGTCATACTCTCTCATGTGTGAACGGTTCTAACCTGGTCGTATTCGGTGGCTGTGGAACTGAAGGACTGCTCAATGATGTTTTTGTTCTCGATTTGGATGCCAAACAACCAACTTGGCGTGAAATTTCTGGACTAGCCCCGCCTCTTCCTAGATCATGGCATAGCTCTTGCACGCTCGATGGAACCAAGTTAATCGTATCAGGTGGATGTGCAGATTCCGGGGTGCTTCTTAGTGACACTTTTCAATTGGATCTTTCCCTGGATAAGCCAGTATGGCGAGAAATTACCGCAGCTTGGTCTCCACCTTGTCGCTTAGGCCACACATTGTCAGTATATGGTGGAAGGAAAATTCTGATGTTCGGCGGCTTAGCAAAGAGCGGGCCCCTTCGCTTCCGTTCAAGTGATGTTTACACAATGGACCTGAGTGAGGAAGAGCCTTGTTGGAGATGTGTCACTGGAAGCGGGATGCCAGGTGCTGGAAACCCGGGCGGCATAGCTCCTCCTCCCCGATTGGATCATGTGGCTGTGAGTCTTCCGGGTGGTAGAATCCTAGTCTTTGGTGGGTCTGTAGCAGGTCTCCACTCAGCATCACAGCTATATTTACTTGACCCAACTGAAGAGAAGCCCACGTGGAGGATCCTAAATGTACCAGGTCGGCCGCCAAGATTTGCTTGGGGACATAGTACTTGTGTTGTCGGAGGCACAAGGGCAATAGTTCTTGGTGGTCAGACCGGAGAAGATTGGATGTTAACCGAGCTTCACGAATTATCCTTAGCGAGCAACGTTACCCAGGAAGTCGAGCTATAG
>AchoFBX_00055 | AH016943-RA pacid=38168761 polypeptide=AH016943-RA locus=AH016943 ID=AH016943-RA.v2.1 annot-version=v2.1
ATGGCGGATCATCCCAATCCTTCATCTTCCGATTCCACTGAATTCCACCATCCTCATAACCAATCTTTGATTCCAATTCTCTCTAACGATGTAGCATTACAATGCCTAGCTCGAATCCCCCGTGTTCACCACCCTTTTCTCTCTCTTGTGTGCAAATCATGGCGTTCTGCTCTCTGTTCTCCTGTTTTCCACGCTACTCGTAGTCAACTCAACACTATTCAATCATTTCTCTTCTTCAATCTCCGCCTCTTTAACCCTAAAGATTCCACCTTTTCCTTCAAATGGTACTCTTTTGACCCTTCTACATTTTTTTCAACAACTACCTACAAATCAAGAACCCTAATCCCAATTAGTCCCTCTCCATTTCAACCGATTGGAGCTTGTTTTGTTTCATTGGGTCGTTTTTTGTATGTAATTGGTGGGTCAATTCACGATATTCCCTCTCCTAATATGTGGGTTTTTGATTGTTTGACTAACAAATGGGAAATGGGTCCGAGAATGAGGGTTGGGAGGGAATTCGCAGCATCTGGGGTGATTAATGGGATGATTTATGTTGTGGGTGGTTGTGTTGTGGATAATTGGGCAAGGTCTATGAACTGGGCTGAGGTTTTTGACCCGGTTAATCGATCTTGGGCCGCGGTTCCATGCCCGATTGAGGTGAAGGAGAAGTGGATGCATGCAAGTGCTGTTATAGAAGGGAGGATGTATGCAATGGCCGATAGGGGTGGGGTTGTTTTCGAACCTGGGATGGGAGAGTGGGGTATGGTGTCTACTGAGCTTGATATGGGGTGGAGGGGACGGGCCGCGGTGGTTGATGGTGTGTTGTATTGTTATGATTATTTGGGGAAAATAAAAGGGTTTGATGTTGGGGAGAATAAGTGGAAAGAGTTGAAAGGAGTTGATAAGAATTTGCCCAAGTTTTTGTGTGGTGCTACAATGGCTAATGTGGGTGGAAAGTTATTTGTTGTGTGGGAAGGGAATGAGAATGGGAATGGGAATGGAAAGGGAAAAGAGAATGAGAAGGAAATGGAGGTGTTTTGCGCCGAGATTTCGGTTTCGAAGGATGATAATGGTAATTTGTGGGGATTGATTGTCTGGTCTGATGTGATAATTACAGTTCCTAAGGGATCTTCTGTTGTGCATTGTTTGGAAGTTCGTTTGTGA
>AchoFBX_00056 | AH014106-RA pacid=38176545 polypeptide=AH014106-RA locus=AH014106 ID=AH014106-RA.v2.1 annot-version=v2.1
ATGTCCAGTCTTCTTAACTACAAAGGGAATGGTTCACTGTACAATGAGAGATCATTCTCAATGGAAGCACCTCCAAGCAAACGTGCACGAATCGATGCCCCATTTGTACTCTGGGGTCATGAATCAAAGCAGCAAAAGAGTTCATCCCTTGATGTTCTTCCTCAGGAATGCCTCTTTGAGATCTTTAGGCGCTTGCCTGGCCAAGCGAGGAGCAACAGTGCTTGTGTCTCAAAGCAATGGCTTTCTCTTTTGAGCAGCATCCGCAGGGCGGAAATGTGTGAAGAAGTAGATGGTTATCTTTCGAGGACCGTTGAAGGGAAGAAAGCTAATGATATTAGACTTGCTGCTATTGCTGTTGGGACTGCTGCTCGAGGTGGACTCGGAAAACTTTCTATCCGAGGAACTCAAGGTGCAACTGTCACTAATGTCGGTCTCTCAGCTATCGCTCGTGGGTGTCCATCTCTCAAATCTCTGTCTTTGTGGAGTGTCCCTACTATTGGGGATGAAGGGCTTATTGAGATAGCTAATGAATGCCCCATGTTGGAGAAGCTTGATCTCTTCCATTGTCCATCTATCACCAACAAGGGTTTAATTGCTATTGTAACGTTCCCAATTTGA
>AchoFBX_00057 | AH008044-RA pacid=38180264 polypeptide=AH008044-RA locus=AH008044 ID=AH008044-RA.v2.1 annot-version=v2.1
ATGGATACCCATATTTGGAACCGAATTCCACAACAACTCTTGGATCGGATCCTCGCCTTTCTCCCTTTACCCGCTTTCTTCCGGGCAAGATCCGTTTGTAAAAGATGGTATTCTCTTTTATACTCCAAGTCTTTCCTACAACTTTACCTCAAAGTATCCCCTAATCATCATTGGTTCATTTTCTTCACCCATAAAACACCAACCAAAAACATCATTTATACAAATACCAACGACCCGAATGATAATATGGTAAATAACCCATCTTCATCATCAAATACTAAAGCATATCTATTTGACCCGTATGAGCTTAAATGGTACACTATCCCATTTCCACTTATCCCACTAGGGTTTTCACCCGCTACTTCCTCAGGTGGGTTAATATGCTGGATCTCAGATGGACCCGGGTTAAAAAACCTTTTCCTACATAACCCATTACTTGGATCCACAACCCCATTACCCCAGACCCGAAGACCCAGATTATTCCCTTCAATGGGTCTATCCATTACTACATCATCTATTAACCTAATTTTAGCAGGAGATGATTTAATATCTCCTTATGCAGTAAAAAATCTTACATCTGAAACATTCCTTACTAATTCGGGTGGGTTCTACACAATATGGGATACCATTTCTACCCTACCCAAACTCTCAAGTTTCGGATCGGGTCAAATGATCCATTCAAATGGAAGATTCTATTGTATGAATTATAGCCCATTTAGTGTATTAACCTATGATATTTGTTCTAATTATTGGTGGAAAATTCAAGCCCCAATGAAGAGATTTTTAAGATCTCCATGCTTAATTGAAAGTAAAAATAAGGTTATTTTAGTAGCT
>AchoFBX_00058 | AH022657-RA pacid=38163900 polypeptide=AH022657-RA locus=AH022657 ID=AH022657-RA.v2.1 annot-version=v2.1
ATGGCATTTGAATGCCCAAATACTTCGGAGGATTGTTTATCAGAGAAACTATTGAATTCTCTTGTTGTTCATAATAATCCATTGGAAGAACAATCGGGTGGTTTGCAATTTGGTAAAACATCTGTTAGTTTTGGAAAGAAAAGATCCTTTTGGAGGAAACAGGTTGAGGGGTGTGAATCATTGGTGCCCAGATTAGAATTTGGTAGTGATAAGATTGTTGGAGTGTCAAAATTGGTGACAGTAGATGAAGGGCATATCTCTACTCGTCGTAGGTCGTTTTGTGACCTTCCTCCGGTGTTGGTTGGTGAGATTCTCAATTGTTTGGACCCAAAGGAGCTAGGGATTGTGTCATGTGTTTCAACTAACCTTTGTAAGATTGCTTCTGATCATTCTGTATGGAAGGATTTTTATTGTGAGAGATGGGGTTTTCCGGTAGCAAAGCCTTTGAATACCGGTTTATCCGATGAGAAGTCGTGGAAGCAATTGTTTGTGGAGAGGGAATTTAGGAGTAAAACCTTTTTAGGGCAGTATAGACCTGATTTTTTGACTGGCCATAAGGAAGCGGTTCGCACTGTTTTCCTGCTGGTCTCGTTGAAGCTTGTGTTTACTGCTGGGTATGATTCTGTTGTCCGGATTTGGGATATGGAAGAAGGTTTGTCGGTGGATTCATCGAGGCCTCTTGGTTGCACGATCCGTGCTGTTACTGCTGATACTAAATTACTGGTGGCTGGGGGGACGAATGGTTTTATCCAATGTTGGAAAGCTGTCGAGGGAGTGTCACATTTGTTTGACCTAAAGGGTTCTCATTGCCAAAACTCAGAGTTTCGACTATGGGAGCACGAGGGACCCGTGACTTCTCTTGCATTGGATCTTACTAGGATTTATAGTGGATCATGGGATATGACTGTGCGGATATGGGATCGTGCGCAATTGACTTGTGTTATTGTCTTTAGGCATAGTGATTGGGTATGGAGTATTGCACCTCATGACACTACCATAGCTAGCACATCAGGTTCTGATGTTTATATCTGGGATACAACTCATGGAACTCTGGCTGGAATCATTCCTCAAGCTCATGAAGGGAACACATATGCCCTAGCTAGAAGTCATACGGGAGACTTCCTCTTCACCGGAGGAGAGGACGGATCGATACACATGTTTGATATCTCAAAATGTGAAGAGGATAAGATCTCGAAGGTGGCTTCATGGGTCCCGCATTCTGGACCTGTAAACTCACTTGCATTCGAGTTTCCATGGGTCGTATCAGCTTCTAGTGATGGGAAGCTCTCTCTGATTGATGTGAGGAAACTGGTGAAACATCAAAGCAGGAAGGAGGCAACGATCGAGCCTCCTCAAAGGATGCTGCATGGTTCAGGGGGCAGTTTGTTTTCAGTGGATATTGGTGGAGATCGTATCGTTAGTGGGGGAGAAGACCATGTGGTGAAGATGTGGGACTTCTCTCGTGCTCTAGAAAGAGCGATGAGAGCTCGTGCTCAGAGGGCAATTCGGTTGGAGAACAGGATGAGGCAGCGTAGACTTCAAACTGAGATGATTGCTAAGAGTGGGAAGACTGATAAAACAAAGAAGAATCCTATCAATGGAGATCGAAATGGCATATGGTATAATAAGCGCAGTGTTAATGGCAAGGCGAAGGCTTAA
>AchoFBX_00059 | AH011995-RA pacid=38179693 polypeptide=AH011995-RA locus=AH011995 ID=AH011995-RA.v2.1 annot-version=v2.1
ATGAGTGAGAAATCAATGAATAACAATGAGTATGGAGTGGATAATCCCATTCCCATTCCCATTCCCATTCCCATTCCCATCCTCATCCATGAAAAGCCTCACAGGAAGGTACTCACAGGACTCAAATTACTCACTGAATCATACAAAACTGCTGGATCACACTACAAATTCATACATTCTACTGATAAACAACAAGATCATGCTTCAACCCACCAAACCCAACTACCCCATGATCTACTTATGCACCATATTCTTGCAAAAATGCCCATTAAATCCTTACTTCAATCCAAATTAGTGTCCAAACAATGGTATTCTACTGTTTCCTCTAATGAATTTGCTAATCTTCACTTAAAAACTTGTTTTTCTTCTTATCATCCCATGATTTCTCATGTAGAATGCCTCTTTATACAAGTAGAAAAAAGATTCTATCTTTTCCACATTCAAGATGAAGATGTAGTGATTCATTATAGCTTAGTAAAATTAGAGCCTAATTTTGGGAATAACCCACAAAATGAGCTATATTTAGTAGGTTCCTGTAATGGGTTAGTGTGTTTATCTGATTCTGTTAATGGGTATTTCTATTTATGGAATCCTGTTATTTACCATTGGATGAGATTTTCGGATTTCTTCTTGGGTTCGGGCTGTAAATGTCGCTCGTCTTGGGGATTTGGCTATGTTTCCTCTGTTAATGACTATAAGGTTGTGAAGATAGAGCAAAAGTATGACACAAATGAAGTCATTGTGCTCTTATTTTCATTGCAAACGAAGGAATGGAGACGGATTTTCGATCATGGGCTCGAAGATGGTGTTTCGTTAACCAAAACTAGCCCCGGAGTTTTGGTTAATGACACCCTCTTTTGGATTGTAGATCATCCAATAAAGAGGCATATTGTTGTTGGTTTTGATTTGGTTCTCGAAAAGTTCGAGGAAATTCCTGGTCTTACACTAAGGAGCAGTGTAGGTTATCGAGATCATTTTTTATGTGTTATGGGCGGGTGTTTGGCATTGTACAGCTCGAACTTGTATAGGAAAGGTTGTGTATCGATTTTGAAAAAACCGGGACATGTGGAGTCGATTTTAGTTTGCTCCAACTCAGATTCTTGGTCGTGTACTAGCTTGGTAGGATTTACTAGGACCGGTAAGTCGCTTGTGGTTTCGAAGAATTGGGAGTTGGGTGTGGTTGATTTGGATTCATCTCCTAGAGAGTATTTAACCCTTTTAACCTTTGACAAAACTAGGGATAGTCCTTATATTTTGAGCTATTTTCCTAGTTTGATTTCATTTATGAGAGTTTGA
>AchoFBX_00060 | AH008385-RA pacid=38171279 polypeptide=AH008385-RA locus=AH008385 ID=AH008385-RA.v2.1 annot-version=v2.1
ATGGCGAATCACAGTGATCCATCATTTTCTGATTTCCCAGAAGACGTTCAATTATGTATCCTTTCATTCTTAACACCTGAAGAAATCTCCACTTTCACTTGCACCTCTAAACAATTCGGTTCCTTATGCCGAAACGACAGTAGTAGATTATGGTATTCCATGTGCGATCGAAAATGGGGTTTCAAAACCCAGATTAATAAATGGGGCGACGGGAAAATCGGGTTTAATAAACTGTACGAAAAGTTGTCGGAGTACGAGAATTTAATCGGATTTTGGCGTCGGAGTGGGGGAATTTCCGGAGAAGGAGGAATCTCCGGTGATGCTCCGTTGGTGTTTTTCGAATGGGGGGATTCGTGTGTGATAGGGTCTAGGGTTACTCCTTGTAAGGATGGTTCTTACAATGTTATTAAGTCTCCATTTATTTGGATGAGTTTATCTAGTGATGGGCAGCCATTGAATTACCTTAAGAACGCCCCCCAAAAGAATTCAAATCCGAGTATGGATATGATCCAAGTGAATGTGAATTTCATGGGGAAAGGTTTTGTGGTGTTGGAGGAAAGTATTTGGAATTATGGGAAATCAGGGAGTTCACCTGATGCAAATGGTAATGGGTATAAGAACTTTGATAATGTGGTTATGGGGAGCTCCGAGATGGAAATTGGGTCGCCCCCAGATCAGATTATGTCGGATATGTATCAGCATTATGCTAATAGGAGGAGTCCAGGGGCGGGTGGGGTGCGAGCATGGAGGCGGCAGAGAAGGAGGGAGAAAGAGAGGCAAGTAAGAAGGACATTGGAGCCGGAATATCTTGTTAAGCTTGATTGCTCTCCTACTCGAACTCGTCCATTGCAGGGTCTATGGAAGGGTATTTGCGACGACACGAGTCTTGATTTCTATCAGGTGGTGTACGATGACCTTGGAGGTGTTGTTTGTGTAAGAGTTAGGGACTTTGCTAACTCATCCTCCGGTTTTACACCTCTGTTTTGGACTCAGAACGCTACATTTATCGAATCTCCTCTATCTCTCGAAGAAGACTACATGTACAATACACGTGTGCATATACGGCCTATAGCCGAAACAGAATATGATTCGAGCGAAAACGCACCTTCACGTATCATGCATGTCAACTCAAGATGGAATGTAGGCGGAAGGATATGGCAATATGTTGATGGAACATTCGGGTTTGGTTTTTTCTCGAACAATTTTATTGTCGACATGAAGCATATCGCTCGAGATGGTCTTATTCTCGATACCGCTGAACTTTGTAGCAGCTGA
>AchoFBX_00061 | AH020743-RA pacid=38166000 polypeptide=AH020743-RA locus=AH020743 ID=AH020743-RA.v2.1 annot-version=v2.1
ATGAACAATAACAATGCCGAAGGCAGTCTTAATCCCAACATCCACTATATGGAGTCGGTTGATACAACAGCGTGTTTGTGTAGAGTAGACGCTGGGTTGAAAACTGTAGCTGGAGCAAAGAAGTATGTCCCTGGAACAAAGTTGTGTCTGCGACCAGACATCAAGCCTTCCATTCATCCTGTAAGGCAGAAACCTTCTCGCGGTGACAGGAGCCGTAGTCAGTCACCTCTTCTTCCAGGTCTCCCTGATGACCTGGCTATTGCTTGCTTAATTAGGGTTCCAAGAATGGAGCACCGAAATCTCCGATTAGTCTGCAAAAGATGGTATCGTCTACTGGCTGGCAACTTCTTTTATTCGTTAAGGAAGACTTTAGGGATTGCAGAAGAATGGGTGTATGTCATTAAGAGGGATCGGGATGGTAAAATATCATGGCATGCATTTGACCCTGTTTACCAACTATGGCAACCGCTTCCACCTGTTCCCAAAGAGTACTCTGAAGCTCTCGGATTCGGATGTGCTGTTCTTAGTGGCTGTCATTTGTACCTTTTTGGAGGCAAACATCCCCTTAAGGGCTCAATGAGGCGTGTCATTTTCTACAGTGCCCGAACAAACAAATGGCACCGAGCACCAGATATGCTACGTCGGAGGCATTTCTTTGGTGCGTTGGAGAAACCCGAGTGCGTCTTTGAATGGAAGCTCTATGCTCTCGATTGCAAAGACGGATGTAAACTTAGGGTCTACGATGAGACAAGTGATTCTTGGGGTAAACACATCGATAGCAGAGTTCATTTGGGTAGTTCCAAAGCCTTGGAGGCAGCCGCCCTTGTTCCTCTCAATAACAAGTTGTGCATCGTACGTAATAACATGAGCATATCTATGGTTGATGTCTCAAGGTCCGAACATTTAGAAAGCTCAGAAACTACCGAACATCTGTGGGAAACAATAACGGGAAGAGGTCAGTTTAAGACAATGATGTCGAATATCTGGTCAAGTATTGCTGGTAGGAAACGCCTAAAAAGCCATATCATCCATTGTCAGATTCTTCAAGCTTGA
>AchoFBX_00062 | AH014133-RA pacid=38176082 polypeptide=AH014133-RA locus=AH014133 ID=AH014133-RA.v2.1 annot-version=v2.1
ATGTCAAGCGTTGACTTTAGTGACTTACCTGAGGATTGTATTTCATACATCCTAACTCTGTCATCTCCAAGTGATGTTCTCCGATCATCCGCCGTGTCTAAGCAGTTGTTAACGGTGTCGGAATCCGATTCTGTTTGGGATAAATTTCTTCCTTCTGATTGTTATGACATCATTTCTAGATCACCTGCGCCTTTTCTGGATTTCAAATCTAAGAAAGACATGTTTCTTCATCTCTGCAATACGCATATCTTCTTGAATGAAAACACCCTGAGCTTTACTTTGGATAAAAGGAGCGGGAAGAAATGCTACATGTTGAGTGCCAGAGCCCTGGAGATTGAATGGGCAGACACTCTTCAATACTGGTCTTGGTTTTCTATGCCTGAATCTAGGTTCCCAGAGGTCGCTCAACTTCAGGAAGTATGCTGGTTAGACATAGCAGGAGAAATTGACACAAAATTGCTTACCGAAAATACAACTTACGGGGCATATTTAGTATTCAAGGTAGATAGTGACAGTTTTCGAGGATTCAACAATCCAGAAATGATGGTGTTATGTACATCTGAGAGTGATAAAAAACAGGAGTCTTCTCAAAATCTGGCTAAACATTCTGATCTGGAAGAAGATAGTAGACTATCACAGAAAGATGATTTGATAGAGAGAGATGATGGATGGATGGAAATTGAGATGGGTAGATATAAAGTGGGTTCAATGGGTAATGGAGATGATAAAGGAGGGAATTTGCAGATCATTATGAGGGAAAGTAAAGAACTTCATTGGAAGAGTGGTTTCATTCTTCAAGGTATTGAAATCCGTCCATTGGATTGA
>AchoFBX_00063 | AH002610-RA pacid=38183669 polypeptide=AH002610-RA locus=AH002610 ID=AH002610-RA.v2.1 annot-version=v2.1
ATGGAACAAGATCAGATATCCCAACTACCAGATGTTTTGTTGCAAGAAATCTTATCATACCTTCCATTAAGAGAAGCCGCAAGAACAAGTATTTTGTCGAGTTCATGGAAAGACTTATGGCTTACAATTCCATCCTTTCGTTTAGGCCAAGACTTCTTCTATCAGATTCGTCCATACAACAATGATTATGATTCTATCATAAACCATCAAAATTATATCTTCCAAATCTTCAAACGAATCTTTATAAGGCGTATAAAAAAAGATAGAAATCTTATATTAGAGCAACTCGAAATTCATGTACCAAGATTCCCTTATAATGAAGTTTCTTCCAAGATCTCCACTTTTATTCCTACCATACTGTTTATATTAAAGGTCAAGAAATTCAAATTTTCTTATGGGAATTACAGGGAATTTCACCGTTTTGTTACAGAAGAAATCAACAGAAATTTTCCTGTTTTATTGATCTGTTTGGATTCTTGGAAATACATTACTGATTTGGCATTGGATTGTTGTACGATTAAAAGTCGCATTCAAACAACGTGGTATGCATTGAGTACTTTAGTTTTAGCTTTTGTTAACTTACATGATCAACAATCACTTGATAGTCTTACTTGTAATTGTACTCAACTACAAATCTTGAAGATAGGTCATTGTTTCGGTCCGTTACATAGTCTGAACGCGTTACATCTCGAAAGACTTGTCGAGTTATGCATCTTTCACGACAATTTATTCAAAAAGATCGAGTTGAATTCGGTTTTTCTGCAAGAATTGTGTTATGAAAATATATCGGAATCTCGAAATGAAGCTAATGGTTGTGTTATCCATGGTATATCCATTAGCAAGAGCATGACTAGTCTAATAATACACAATAATATGGCTATTACATTTCAATGGTTTGATCAAATCAAAAATGCTCTTTCCCATATAACCCATCTTTGTTTAGATGGTTGTCATACTAGTTTGAAGTGTATTAGGGTTTCAAGCGGATCTTTACGTTGTATTGGTATAGGTATTCAAGGATTCGAGGAACTCGACATTGTTGATGCTTCAAAGTTGCAGAAACTTATATTAAGATGTTGGGATTCTTCCCCTAAAACGCCATCTCTCAAGCTTAATAATGTTATTGGCCAAGATTTGATATTTGTTAAAGTCATCTTTTCTGCTCCAGTAACGGGTTTTGGATATCATGAAGTAATTAATTATTTGGGCATGTTTCGTTCTACAAAAAGATTGGAAATTCAATTCAACCAGGATCTCATATTTATCGATAAAAGTACATATAGAATCGGTTCCGTACCAAGCTTATATGACATTTTTGATAATATACTCTGGTTCACTTGGCGTCCACAAACAATCATTATACAGATGATTAAATTGATGATGACAATAAAGCTTGAGGAGGAAGATGAAAGAACGGACAAAAGTTGGCAAGGTTGCTTAGATAAAGTAAAAGTGTTGGAATTTAAATGTAGTTTAATCATTTCGACTGATGTTAAGAATGAAATAGCACAATTCTTCACAATTGCAACAAACACTGGGAAGAATGTTGAAATTATCTTTTTAGATGATTAG
>AchoFBX_00064 | AH020966-RA pacid=38166066 polypeptide=AH020966-RA locus=AH020966 ID=AH020966-RA.v2.1 annot-version=v2.1
ATGATGCAGTGGGATAGCAGCTCTTCTGAAGATAGTGGTGATGAAGAGGAAGGATTTTTTCTTGATGATGGAAATTCTATGCCTTTTCCTGCTCCGAACCTCCTTCAAACGACGCCGTGCGGGTTTGTTGTTACTGATGCTTTGGAAACTGACCATCCTATTATCTATGTTAATACTGTCTTTGAGATGGTTTCTGGGTATCGAGCTGAAGAAGTTCTTGGTCGCAATTGTCGTTTTTTGCAATGCAGAGGTCCATTTGCTAAAAGAAGGCATCCATTGGTAGACTCAGCTGTTGTTTCAGAGATAAGGAAGTGCCTCGACAGTGGGGTTGAGTTCCAAGGTGAACTGCTCAATTTTAGGAAAGATGGCTCTCCTCTTATGAACAGATTGCGGCTGGTTCCTATATACGGAGATGATGTAACTATAACTCACTTTATCGGAATTCAGTTATTCTCCGAGGCTAATGTTGATCTGGGTCCACTTCCTAGCTTTACAGCAAAAGAATCTACAAAGTCATCTGATCTTTTTCGTTCTGGCCTTTCATCGTTTGAACCTTTTCGCGCTCGGGAGCGAAACATGTCTTTTGAGGTTTGTGGGCTTTTTCAACTGAGTGATGAAGTTGTTACTCTAAAGATATTATCGCGGCTGACACCCAGGGATATAGCTGCCGTGGGTTCAGTCTGCAGGCGGCTTTATGAGTTAACAAAAAACGAGGATCTTTGGAGAATGGTCTGTCAAAATGCTTGGGGTTATGAAACCACACGTGTTCTAGAGACTGTTCCTGGGGCAAAGAGACTTGGATGGGGCCGGCTGGCCCGAGAATTAACTACTCTTGAAGCGGCAACATGGAGGAAGGTGACTGTTGGTGGTGCAGTTGAGCCTTCACGTTGTAATTTCGGTGCTTGTGCAGTTGGAAATCGCGTTGTCTTGTTTGGTGGAGAGGGGGTTAACATGCAGCCTATGAATGACACATTTGTGTTGGATTTAAATGCTAGAAACCCCGAGTGGCGTCATTTCAAAGTGAGCTCTCCACCTCCAGGGCGCTGGGGTCATACTCTTTCATGCGTGAATGATTCGAACCTGGTTGTATTTGGTGGCTGTGGAACTGAAGGCCTGCTTAATGATGTTTTTGTTCTTGATCTGGATGCCAAGCAACCAACCTGGCGTGAAATTTCTGGACTGGCGCCTCCTCTTCCCCGATCATGGCACAGCTCTTGTACACTTGATGGGACCAAGTTAATTGTATCGGGTGGATGTGCAGATTCAGGGGTACTTCTGAGCGACACTTTTCAGCTTGATCTCTCATTGGATAAGCCTGTGTGGCGAGAAATTCCGGCAGCATGGTCCCCACCGTGTCGTCTTGGCCACACATTATCAGTCTATGGTGGGAGGAAAATCTTGATGTTTGGAGGTTTAGCTAAAAGTGGACCCCTTCGTTTCCGTTCAAGTGATGTTTACACAATGGACCTGAGCGAGGAAGAGCCTTGCTGGAGATGTGTCACTGGAAGTGGTATGCCAGGAGCGGGAAATCCAGGAGGCATTGCTCCTCCTCCCCGGTTAGATCATGTGGCCGTGAGCCTTCCAGGTGGCAGGATCCTGGTATTTGGTGGATCAGTGGCTGGTCTTCATTCTGCCTCACAGCTTTATCTACTTGATCCCACCGAAGAGAAGCCGACATGGAGAATACTAAATGTACCTGGTCGGCCCCCAAGATTTGCTTGGGGACATAGTACCTGTGTTGTCGGGGGCACAAGGGCTATAGTTCTTGGCGGTCAGACTGGAGAAGATTGGATGTTAACCGAGCTTCATGAGTTATCATTAGCAAGCATGGTGAAGCAGGAGGAGCAGCTATAG
>AchoFBX_00065 | AH010143-RA pacid=38170467 polypeptide=AH010143-RA locus=AH010143 ID=AH010143-RA.v2.1 annot-version=v2.1
ATGTCTCTTACCAGATCATTTCTCTCTAGGCGTTCTTCTTCTATTCGTTGTTTTTCTCTCTCTTCCAAATCTCAGCGGGACCCACACCCGCCATTTACGATACCTTCTTCAGATTTCGGTGATGAGGAAGAAGATAGATGGTCTTCTTTGTTGCCGGAGCTTTTGGCAGATATTATAGCTCGTGTTGAATCATCTGAAGATAAATGGCCTTCTCGTCGAAACGTCGTCGTATGTGCTTGTGTTTGTAAAAAATGGAGAGATGCTACAAGGGAGATTGTTAAGTCTCCTCTTTCTACTGGAAAAATCACTTTTCCTTCTTGCCTTAAACAGCCTGGGCCACGCGAGCTTCCTCTACAGTGTTTAATTAAGCGGGACAAGAGAAATTCTACGTTCTACCTCTATCTCTCTGTATCACCATCATCATTTTCAGAAAAGGGGAAATTTCTATTAGCTGCTAGGAGATATAGGCGTGGTGCCCACATTGAGTATATTATATCACTTGATGTTGATGATCTATCACAAGGAAGTCAAGCATATGTTGGAAAGTTAAGCTCGGACTTTCTTGGTACAAACTTCACTATATATGATAGTCTGCCACCCCATGATGGAGCAAAACCATCTAGTAGCAGATCTACTCGCCGATTTGCAAGCAAACAGATAAGCCCCCAAGTTCCTGCTGGTAATTTTGAAGTTGGGCACGTGTCATACAAATTTAACCTCTTGAAATCAAGGGGGCCTAGAAGGATGATGTGTTCCCTTAAGTGTCCTGGACCACCTGGACAGGCCGCTGTGGATCAGACAGAGGATAGCAAGTCCAAGTTAGCCAACTTGGATTCTAGTTGTACTATTCTGAGGAATAAAGCGCCAAGGTGGCATGAGCACTTGCAATGCTGGTGCTTAAATTTTCATGGTCGGGTAACAGTAGCTTCGGTGAAGAACTTTCAACTTATAGCAACATTTGATCAAAGTCAACCAGATGGTAAAGGTGATGAAGAGGTAGTCCTCCTTCAGTTTGGGAAAGTTGGAGATGACACTTTCACCATGGATTATCGTCAGCCACTGTCAGCCTTCCAAGCATTTGCGATTTGCCTAACTAGCTTTGGTACAAAACTTGCGTGTGAGTGA
>AchoFBX_00066 | AH005460-RA pacid=38176805 polypeptide=AH005460-RA locus=AH005460 ID=AH005460-RA.v2.1 annot-version=v2.1
ATGGCGGACGAAGCAGTTGCTGATGAAGTTGATCAAGTTATTCACCAACGGGACCTCCCAATCGATTTGATTTCTCAACACATAATGAGAAGGCTGCCAATCAAATCATTAATCAAATTCAAGTCTGTATCCAAACAATGGTATTCCACTATATCATCTCATCATTTTGCTCTTACTCACTTCAAATTCTCTCCGTATTCTATCCCCTTTTCCATTGTCCAATTCCTTTTCATCCAAAATAGGAACAATTATTACCTTTTTACTTATGATGACGAAGTTGGGGATGATAGTCGTAATTCGATTGACACTTCAATTCCTAATTTGGTTAAATTAAGGTTTAATTTCCATGATGATATTGATGATGAGCTTGTTCTGATTGGATCCTGTAATGGGTTGGTTTGTTTAGCTTCTTTTTCAGATTCTATTTTCATTTTATGGAACCCTTTAACCGGTCAATTCCGAAAGTATTCAGATCCTGATTTTTCAGTTAATTCCATCGGTGTTTTCCGGATTTCTTGGGGATTTGGGTATGTTTCCTTAACTGATGATTATAAGATTGTTAGAGTACTTGAATTGAGTGATGGTCTTCTGATCAAAGTACACGTTTTTTCATTGAAGTTAAACAAATGGACAAGAATTGATGATGAACTTTATCATGATATCTTGTCGTCGAGGAAATGGGTTGAATTTGAGAATGATGGGAATCGTTTTAGGCGTTGTTATGTATTTCATTCAAGACAAGGAATCCTGGTTAATGAGACTTTATATTGGATTATATATGATTCCTCAACTTGGGGTATGGGGATTATAGCTTTTGATTTAGCCCTTGAGACGTTTGACACAATCGTTGATCTAGAATGGATTTCTAAAGAACCGTACTGGGATAAGTTTTTATGTCTCATGGGAGGGTGCTTGTCTAAATGTGGGGTGAATATATGCGATGATGTTTATATAAATATGTTGAAGGGACCTCGGAAGGTGGATTCTATTCGGCTGTTTAGAGACCTGAGGTTAAGTTCATGCCAAAGTGTTGTTGGATTCAATAGGACAGGAAAGTTTTTCATGTTGCTGGAAAATTCAACCATAGTACTTGTCGACCCAAGGTCGCAGCCAATGAAGGTTATACCGGTTGTAACTTTCAAAGGCTTCGGAAAGTCTCGAACAGATACAATAAACGAGAAGTCTCAGCGAGATCAGTGTTGCTACATCCATAGATTCACTTGCATCCAAAAAAAACAGATACAATAA
>AchoFBX_00067 | AH018471-RA pacid=38162667 polypeptide=AH018471-RA locus=AH018471 ID=AH018471-RA.v2.1 annot-version=v2.1
ATGGAAGCTCCTCCTTGCAAACGTGCACGAATCGATGCCACATATGTACTCTGGGGTCATGAATCAGAGCAGCAAAAGGGTTCATCCCTTGATGTTCTTCCTCAGGAATGCCTCTTTGAGATCTTTAGGCGCTTGCCTGGCCAAGCGAGAAGCAACAGTGCTTGTGTCTCAAAGCAATGGCTCTCTCTTTTGAGCAGCATCCGCAGAGCCGAAATGTGTGATAAGGACACATTAGCAGTATCTGAAGGTGAAGAAGTGGATGGTTGTCTTTCGAGGACCGTTGAAGGGAAGAAAGCTAATGATATTAGACTTGCTGCTATTGCTGTTGGAACTGCTGCTCGAGGTGGACTCGGAAAGCTTTCTATCCGAGGCACTCAAGGTGCAACTGTCACTAATGTCGGTCTCTCAGCTATCGCTCGTGGGTGCCCATCTCTCAAATCCCTCTGTTTGTGGATTGATGATTTGTTAAGGCCGCAGGGAAAATCAAGAACAAATTTTGATGGTTTGTTCATGTCCCTTAACTACAAAGCTCCTAAAGCCACTGGACCAGCTGCACCACCTCCTCCTCCTGCTTCACTCTTTACTGCTGATTCCGCAAAACCTTCTTCATCACAACCGAAGGTTGGACCATCTGTTGTATTTAGTGAAATCAGTCCTGGTGCTCTTACATCAGGCCTGAGAAAGGTTACGGATGACAGGAAGGCAAAGAACCTTGCTGATCGTAGTGGTGTTGTTCCAGTTGTTAATAAGGAAGATTGTGCTAAATCAACCGCAGTTTCCAAAACAGGCTCCCCAAAGCTTGAGCTACAAATGGGCCGTAAGCGGGTAGTCAAAAATCAAAGTGGGAAGAGGAATTTGGTAATTTCTGACTTGACTCTAAGCAATCAGTTTATGTCTTTGGGTGCAAAGATGATGTTTTGA
>AchoFBX_00068 | AH019998-RA pacid=38173416 polypeptide=AH019998-RA locus=AH019998 ID=AH019998-RA.v2.1 annot-version=v2.1
ATGGCGGATCCAACTGAATTATTTCAATTTCATTCCTCCATTAACGAATTGATTCCAGGCTTACCACATGACTTGGCTATGGAATGTCTCTTAAGAGTTCCAATTACTTCTCATCCAACTCTCAGATTAGTTTCTCATCAATGGAAATCCACAATTTCTAATCCTTCCTTTTTCTCTCTCCGTCGAATTAGTAACTTTGCTGAAAATCATATATTCTTGATTCAGCCTCTTTCTCAATCAATATCCGCTGAGAAACCTACTATTTTTGAAGAATCGGATTTTATGGATATTGACATCGAGGAAAACAAACAACCGAGTAATGGAATTGGATTACTGAATTACAATCTCAATATTTATAATGCGAAAACTGAAGAATGGCGGTGTTTATCTGGTCTTACAATTCCGACATTTTCACAATGTGTAGTACTATCTGAGATTGGAAAACTGGTTGTATTAGGAGGGTGGGATCCGACCACTTTAGAACCCGTTTCTAGGGTTGTTGTAATCGATTTAAACCTTGGAGTTTGGAAAGAAGGTTCTCCTATGCCCACAGCGAGATCTTTTTTCGCAGTCGGAGCTCCGGGAAGTTCAACGGTGTATGTCGCCGGAGGACATGATGGCCAGAAAAATGCGTTAAAATCCGCAGAAGCGTATGATGTGGAACAAGATCAATGGAAGAAGATTTCGCCACTAACGGAAGAACGAGATGAATGCTACGGGTTATCAATATTTGATGATGGTAAGTTTTGGGTTATAAGCGGATACGGAACCGAATCTCAAGGAAGATTTAGAAGCGATTGTGAAGTATTCGACCCGGAAACAGGGGAATGGAGCATAGTAACCGGAGTTTGGCCATACCCAATGAAAAACCCAAAATCGAGTGCCGTTGTTAAGCTAAAAGGGAAGAAGACATGGTGGGATGTAAATGAAGGGGGAAATAATGGAGTATGA
>AchoFBX_00069 | AH002313-RA pacid=38184286 polypeptide=AH002313-RA locus=AH002313 ID=AH002313-RA.v2.1 annot-version=v2.1
ATGGAGAGAATAGAAGAAGGAGATCGAGGTGAAGAAGAAAAAATGGGGTTGGAACATTTGCCTTCAGCTTTGCTTGCAACTATAATTGCCAAGTTAGATATGGCTTCAATTTGCTCTGTTGCTTCAACTTGCCGAACTTTCAAATCTTGTGCTTCTCATATCCTTACTTTCCTCCCTACCGTTCACCTTATGGATATTGCTCCATCAATGGATTTGTTGGTTCCCCTTTTACCACCAAACCCTTATCTCACTAGCTTGAAGATTGATTGTTGTCGGCTAGACGATTCTGCAATTAACCACCTCATTCGGCCTTCATTACAAGAGCTCTTTCTACATAATTGTGGTGATTTTAGTGGTAGATTGCTCTCTGAGATTGGTACACAATGTTGTGATTTAAGGTCTCTTTACCTAGGTTCTGTGGGTGAGAAAAGGGGTCGTGCAATTCATATTTCTGATCTGGAGGAGTTACTCAGAGGTTGCATTGAACTGGAAACACTCAATCTGATGTTTGATGTTTCGATATTTCTTCGGCATAATTTTGCCCGTGCGTGGACTTTGGCGTCTGCAAATTTAACTTCTCTAGAAATCGGCTACATCTCATCAGTCATGGTGACAGAATTGCTTAGCCCAACTCCCGGGCCTACTCAGTTCCTGCAGCAAGAACAGCCACCTGTACTACCAAATCTTCAGAAGTTATCCCTTTCTGTAGATTATATTACCGACACTATGATCAACACAATATCCCAGAATCTCGCATCATTGATTCATTTAGATCTTCGTGATGCTCCTATCATCGAGCCAAGGGTAACTTTCGATCTTACAAACAATGGCCTTCAACACATCAACCAACATGGAAAGTTGAAACATCTTTCTTTGGTCCGTAGCCAAGAGTTCCTCATAACTTATTTTCGCCGAATCAATGATCTGGGTATCCTCCTTATGGCCGACAAATGTGCAAGTATGGAAAGTATTTGTCTTGGTGGCTTTTGCCGGGTTACAGATACGGGTTTTCGGGCTATTTTGCATGCGTGCACAAACCTTTACAAAATCAAAATATCGCATGGCACCCAACTAACCGACCTTGTTTTCCATGACATCTCAGCTACCCCACTGTCATTAACTCATGTCGGGTTGAGATGGTGTAATCTCTTGACGAATTTTGCAATTTCACATTTGGCTACAAATTTGGATCTTACGGTTCTTGACCTTCGAGATTGCCGAAGCCTTGGTGATGAAGCGCTGTTAGCAATCAGCAGTCTTCCTAAATTAAAGTCATTACTTGTTGATGGATCTGATATAACTGATGCAGGAATTTTACATCTGAGGGAAAGAGCCGCTAGCTCGCTCGTCTCCCTTTCTGTTAGAGGCTGCAAGAGACTTACTGATAAATGCATCACAGCCCTGTTTGGTGGCAGTTCGAATCCCGTGTTGCAAGAATTGGATTTGTCGAATCTCCCTAATCTCAGTGATAACGGCGTTCTGCTGCTGGCTAAAAGCCGAGTTCCAATCTGTGAGCTTCGAATGAGGCAATGCCCACTCATTGGTGACACTTCCGTCATGGCCTTGGCCTCGATGCAGGTAGATGACGACAAATGGCACGGGAACTGCCTTCGTTTGCTGGATCTCTATAATTGTGGGCGTATAACAGCTCTTTCATTCCGCTGGCTTAAGAAACCATACTTTCCGAGGTTGAAATGGTTGGGAGTGACAGGAAGTGTAAACAGAGACATGGTCGATGCATTAGCTCGAAGTAGACCTTATCTACATGTTGCTGGTCGTGGTGAGGAGCTAGGAACCGGCCAATGGGACCATGGAGATGGATTTTATATCCATGATTATGAAGAAACGGACGAACTTGAACAATTCATCATGGAAGACGATGATGAAATCAGCGACGAAGAGATGGCCGAAGCTGAACATAATGAAGAATTCGAAGAATAA
>AchoFBX_00070 | AH023690-RA pacid=38166886 polypeptide=AH023690-RA locus=AH023690 ID=AH023690-RA.v2.1 annot-version=v2.1
ATGGATGAACAATTACATCCTCAATCGAATTGGTCAGAAATCCCACAAGATATTCTCCTTAAAATCTCCAAATCACTCAAAATCTACTCAGATTATATCCATCTTCGAGCAGTTTGCCGCCATTGGCACACAATTCTACCTTCAAAACCACCTAAAACTCTCCCATGCCAACTCCCATGGCTGCTTCTTCCTCCTTCAAATCCCGCCACCGGAAACTCTCGTAGAATCTTCAACATTCTTACTAACAAACTCTACTCCCTATCAATTCTAGAATCTTCTTACCCACGTCGAATTCTTGGATCCTCACATGGGTATCTAATCATCTCTTCTGGTACACCAGAAATATTCTGTTTAAACCCTATTACAAATTCTAAAGTTACTCTCCCATCACTTTCATCTCTTCCTGGTGTTGTTTCCTTTAGTTTTTCAAACTTAGGAAGAGAATACTTGATTCAAGATCAGTTTACCCACCAAATTTACTTTCTTGATTTGCAGCAGATGAGAGATGATTTCATAAGAAAACTTGTCCTTTCTTCTCCTCCTTCAAGTGGGTCCCAATCCCAATCCCGACCCGAATCTCCTACATTGGTGTTTGCCATAGTAACTTCCTTTCTTACAAAAACAACTGAATTGGTTTTCTGTACTACCTTAGATGATAAATGGAATTGGGTTCCTGTTTCTGATTTTACAGCAGAAGATGTGATTTACTGTGAGTCTGATGGGTTGTTTTATGCTGTTAATAAGAATGGTGATATTGGGAGTTTTAAGATTAGTGTTGGTGGGATTTGTGAAGTAGTATCAATTTGGAACAGTGTGGATTTGATGCGTGGTGTTTGA
>AchoFBX_00071 | AH001198-RA pacid=38184315 polypeptide=AH001198-RA locus=AH001198 ID=AH001198-RA.v2.1 annot-version=v2.1
ATGTTTCGTTTCAATGATCATCCTGACATTGTTATGGAGGTTTTGAAACGTCTTGACGGACGTTCATTAGCTGTTGCTTCTTGTGTTTGCCGACTTTGGTCTTCGATTGCTAACTCAGACGACGCCGTTTGGGAGTATGTTTGTTTTCGCCACGTGTCGCCTCCTCCTGGTGTTCGACCTCTTGTTTTGGCACTCGGAGGGTATAAGCGTCTTTACATGCTCTGTCTTCGTCCTGTTCTTCGGAGACTTAATAATAAGAAGAGAACTACAGCCAGGTATGCAGGGGAGGGTGAGTTGACTCGGCGAGTTTGGACGAGGCAAGGAGCTCAGCTTTTATTGTCATTGTTTTGTGTTGATTATTACGAGAAGTTGGGAGGAACCAGTAATGGAAGTGGAGGTAGGATTGGGAGTGAGGCGCTTCCATCTTCACTCATGTTCCTCTGTAAGCCCGTTAATGTTTAA
>AchoFBX_00072 | AH022565-RA pacid=38164719 polypeptide=AH022565-RA locus=AH022565 ID=AH022565-RA.v2.1 annot-version=v2.1
ATGGTTGCAAGTTTTGTAGATGAAGCGGTTGATGGCACTCGCTTTGGAACGTCACAAAATTCTAATTTTTTTTACAGAACTAAGAAAGAAAGAGAAAAGTCTATGTTGATAGCAACCAAGAAAGCAGTAGACTATTTGCCTGATAATCTGGTTATTGAGGTTCTATCTTGGTTACCTGTGAAAGCTCTTTTACGGTTTAAGGCTGTAAACAAATCATGGTATGCTCTGATTTCAAGTCCTCATTTTGTTTCCAAGCATCTTCAAAACTACTATAACAATAATGATGATTGGCGCGGTTACCTTCTTGTTCATCATTATGTTAGTCAAGGTGAACTTGAATTAGTTGAGTTGTTTATTGATGAAACTACAGGTTTTAGTTTAGCAAATGAAGCAATGGATTGTATGCCGTCATACGGTTCTTATATTTGTGGCCCTTGTGATGGAATATATTATTTATATAATGATCTTCATTGTCATTATCGTGCTTTGTGGAATTCGGCACTTAATGAGATTAGATACTTACCTAAACTTATACATAAGCCTGATCTTCCACCACAAATGACTTATACTTCATATGAAGTTTATGGTTTTGGATCAGGGGTTATTACCGGAGACTTTAAGGTGGTTGTTATCAAAGGTTATCGAGCAAATGTTGCTCCATCAGTTTTTGTTTATTCATTAAGTTTGAACTCATGGAAATATTGTGGAGATTTGGCCAAAGACTATGATTTGGAATATAATGGTTGCTATGTCTATGTGAGTAGGTGTTTTTATTGGTTGGGATCATGCAATTATACTCCTGAGGTCATTGTTTCCTTTAATATGGCTAATGATGTCTTTAAGGAGATTCATATTCCTGATTATGCAAAGCCAAGTTCTATGTGTTTGGCAATATATAATGATTTACTTGCCTTTTTGTCTCTCCGTGATGATGACAAGAATTTGGAAATTTGGACTCTAAATAAAGGGTCTTGGAGCAAGACATTAAATTTAGGCCCTTTTCCAGATGTCCGGGCTCCTATTGGTCATTGGATAGATAATATACTCATATTGCAACGTTATGGTGATAATCTACTATTTCTTAATCTGGAGGGCACACAAGAATTGAAGGATCTTGGATTTCAGACACTTAGGTGGTGTCATGGAGTTTTTGCGTACAAGGAAAGTTTGGTTTCTATCCAAGATAAAATAGAGTCAGGGCAACTTGGGGAATATGAAGCTTGGGATAACCAAACTGAGGATAAAAACAGCAAGGAAGTTAAAGCTAAGGATAACAAAACTCAGAAAGTTGATGAAGAAATTTACGTTGGAGTTGCTGCTTTGTTTGAGAACACTGAAGAGTAA
>AchoFBX_00073 | AH016615-RA pacid=38167411 polypeptide=AH016615-RA locus=AH016615 ID=AH016615-RA.v2.1 annot-version=v2.1
ATGAGTCTCCGCTTGAAAACTGGACAGCAGGATCCATCTGCTGAGGACAGGTTGAGCTCTCTTCCAAGCGAGGTGCTAAACAATATCCTCAGCAAAATACCTTTTAAAAGTGCTGTTCGGACATGTGTTCTGGCAAAAAAGTGGAGAAAAAGATGGCTGGCTCTGTCTAAGTTTGATCTGAACTCTGAGGATCTTACTGTTGTGCCCGATAACGAGGTATTTAGATGGGCTAAAGTTGCTAGCATCACTAACGATTTTATTCGTCGCCATACTGGCAGAATCACATCATTCTCCCTAAGCACAGGTTTTCTCCCACATAATACTGATCTCTATAAATGGATATATAGTCTCACAATGCAAGGTATCGAGTCATTGTGTCTTCAAGACTATGGAAAGCACCCGTCTGAAATCCCCATTCAACTGTTTTCGTTTGAAAATTTGATGGTTTTGAAGCTGATAAATTTTCATTTACGAGCTCCTCCAAGTCCTAGACTTTTTAATGCTTTGCTTGAACTCTCTCTCGAAAGAGTTGCAATTAATGATCTTGAGTTGCACCATCTGATCGCTTCTTGCCTAAATCTTGATAAATTATCTTTATTGAATATATCTGGGTTAGATCGTCTAAGAATCTATGCACCGAAGTTGACTAAGTTAGTGATCGACACTAGATTTCAGGATATTAGAACTGGAGCCGCGTCAATTTTGTCTTCTGTTATCATAATTGGCTCTTGCAGAGCACCCGGGGAAAGGGTAATTCTAAACCAGAGAAGTGTGATTCATTTCTTATCTCGTCTGAGGCTCCTCCAAACCTTACATTTACCCGGAGATTTTATCGAGGGTCCGGAGCTGATCGCCAATTTTGTGAAGGAAAATCAGGGGCGATTCCTCTTTCGTGAGCTCAAGGCAATCACAATAATATGTCCTCGTAGATGTGAAATGGGTTGTTCTTTGACCTTCGTCGAATTTCTTAGCCGTCATTCTCCGAACCTAAAGATTATAAACATTATGAAGGAGGGGATCGATTAA
>AchoFBX_00074 | AH022569-RA pacid=38164455 polypeptide=AH022569-RA locus=AH022569 ID=AH022569-RA.v2.1 annot-version=v2.1
ATGTTGATAGCAACCAAGAAAGCAATAGATTATTTGCCTGATAATCTGGTTATTGAGATTCTATCTTGGTTACCCGTGAAAGCTCTTTTACAATTTAAAGCTGTTAACAAATCATGGTATGCTATGATTTCAAATCCTCATTTTGTTTCCAAGCATCTTCAAAACTACTATAACAATAATGATGATTGGCGCGGTTGTCTTCTTGTTCATCATTATGTTATCAGGTTATCGTGCAATGTTGCTCCATCAGTTTTTGTTTATTCATTGAGTATGAACTCATGGAAATATTGTGGAGATTTGGCCAAAGACTATGATTTGGAACATAATGGCTGCTATGTCTATGTAAGTAGGTGTTGTTATTGGTTGGGATCATGCAATTATACTCCTGAGGTCATTGTTTCCTTTAATATGGCCAATGATGTCTTCACGGAGATTCATATTCCTGATTATGCAAAGCCAAGTTCTATGTGTTTGGCAAAATATAATGATTTACTTGCCTTTTTGTCTCTCCATGATGATGACAAGAATTTGGAAATTTGGACTCTAAATAAAGGGTCTTGGAGCAAGACATTAAATTTAGGCCCTTTTCCTGATGTTCGGGCTCCTATTGGTCATTGGAAAGATAATATACTCATATTGCAACGTTATGGTCATAATCTATTATTTCTTAAGCTGGACGATACACAAGAATTGAAGGATCTTGGATTTCAGACCGTTAGGTGGTGTCATGGAGTTTTTGCGTACAAGGAAAGTTTGATTTCCATCCAAGATGAAAAAGAGTTTGGGAAAACTGGGGAATATGAAGCTCGGGATAGCCAAACTGAGGATAAAAAAAGCAAGGAAGTTAAAGCTAAGGATAAGAAAACGGAGCAAGTTGATGAAGAAATTTATGTTGGAGTTGCTGCTTTGTTTGAGAACGCCGAAGAG
>AchoFBX_00075 | AH013884-RA pacid=38173992 polypeptide=AH013884-RA locus=AH013884 ID=AH013884-RA.v2.1 annot-version=v2.1
ATGGCATTTGAATGCCAAAAAACTTCTGATGATTGTTTATCTGAGGAAGTTTTGAGTTCTATTGTTGTTGTTCACAATAATCGATTGAAAGAACAATTGGGTTCTTTGCAATTTGGTAAAACACCTGTTAATTGTGGAAAACATAAATCTATTTGGAGAAAAAAGATTAAAGGGTGTGAATCATTAGTTACCGAATTGGGATTTGGTAGTGATGATAATAAGATTGCCGCTGTGTCAAAATCGGTGGCAGTTGATGAGGGTAATACCTCGGCTTACCGTCAGTCGATTACTGACCTTCCTCTGGTGTTAGTCGGGGAGATTTTGAGTTGTTTAGACCCAAAAGAGCTAGGCATTCTGTGTTGTGTTTCAACTGCTTTTGGTCAGATTGCATCAGATCATTCTGTATGGAAGGATTTTTATTGGGAGAGATGGGGTCTTCCAGTGGCAAACCCTTTGAATCCATGTTTATCTGATGAGAAGTCATGGAAGGAATTATTTGTGGAAAGGGAGTTTAGGAGTAAAACCTTTTTAGGGCACTATAGACCTGATTTTTTGACTGGCCATAAGGAAGCAGTTCTCACTGTTTTCTTGCTCGTTTCAGCTAAGCTTATTTTCACTGCTGGGTATGATTCTGTAATCCGGATTTGGGATATGGAAGAAGGTTTGTCGGTTGATTCATCTAGGCCTCTTGGTTGCACGATTCGTGCTACTGCTGTTGATACTAAGTTACTGGTAGTTGGGGGGACAAATGGTTTTATCCAATGTTGGAAGGCTGTTGAGGGAGTCTCTCATTTGTTTGATCTAAAGGGTTCTCAATGCCAAAATTCGGAATTTCGACTATGGGAGCATGAGGGACCTGTGACTTCTCTTGCATTGGATCTTAATAGGATCTATAGTGCATCATGGGATATGACTGTAAGGATATGGGATCGTGTGTGCTTAACTTGTGTTATGGTCTTGCGGCATAGTGATTGGGTATGGAGCATTGCGCCTCATGACACGACTATAGCTAGCACATCAGGTTCGGATGTTTATATCTGGAATTCTACAGATGGAACTCTGGCTGCAATTATACCTTGTGTTCATGAAGGAAACACTTATGCTCTAGTGAGGAGCCATAAGGGTGACTTTCTATTCACCGGAGGAGAGGATGGATCGATACACATGTTTGATATCTCAAACTGTAGAGAGGATGGAATCTTGAAGGTGGCTTCTTGGGCCCCGCACTCTGGACCTGTGAATTCCCTTGCATTTGAGTTTCCATGGGTTGTATCTGCTTCGAGTGATGGAAAACTTTCCCTGATTGATGTGAGGAAACTTCTGAAATCCACCCGGTGTTCCCTGATGAAACATAAGAACAGAAAGGAGGCAACAATCGAGCCTCCGCAGAGGATGCTGCACGGTTCAGGGGGTAGTTTGTTTGCCGTGGATATTGGTGCTGATCGAATTGTTTGTGGAGGAGAAGATCATGTAGTGAAACTGTGGGACTTTTCTCGTGCTTTAGAACGAGAAATGAGAGCTCGTGCTCAGAGGGCTATTCGGCTGCAAAACAGGGCTAGGCAGCGTAGGCTCCAAGCTGAGATGAATGCTAAGAATGGAAAAGCTGATAAATGTTCAGTGGCAGCTAAGAAGAATCCCATCAATGGAGATTGGAATGACATTTGGCATAGTAAGCGCAGTGTTAATGGCAAGGTTACAAGGATGATGAACAGGGCTTTTTGTACTGGATTTTTAGTTTCAATGTCTATTACAGCTCTAGTTTTCATAATCATTAATGGCCTTACTGGGTTTTCATCCTCAGAAAACACTAATCCTCAATTAGGCATGTTTGTTGAATCTAATCAAACCAACATCAACAAGAACAAGAACAACCCTTTAACAATGCGTTCTCGAGCTATTTTTGTGATGGGAGATTCTTCAGTTGATTGTGGGGATAATACTCTGTTTTACCCTGTTCTTCGCCATAATCTTTCCTTGTTTCCTTGTTCAAATGGCTCTAAATCCACTCTTATTCCTCATTTTTTAGCTGAGAAGATGAATTTGCCTGCAATACCTACATTCCACGACCAAAATGGTACAATTGAGGGCATACTAAATGGAATCAACTATGGGTCAGCTGAAGCCACAATCCTAGCCCAATCAAACGGCCCGACTTTCCAGTCTCTTAACCAGCAATTAACGCAAGCATTTGAGACTATCCAACTCTTACAGTTACAACTTGGTCAACTAGAAACCCAAAACTTCCTGAGCTCATCTGTTTTCTACCTATCTTTGGGTAAAGATGACTACATCAACTTCCTCTTCGAAAACGCATCTCTCCCCTCTAATTACAACGGTAACATTCAGATGCTTCCAAGGATGTTGGTAGACGAGATGACGAATGCCTTAAGAGATCTCTATGATGGTGGTGTAAGGAAGGTTGTTGTGATGGGAGTTTATCCACTTGGTTGTGCTCCAAGATCTGTGGTAAACTGGTATTTTCTTACTGGAAGAAATAGAAGAAGAAGCAGGGGTTGTGTTAATGAGATCAATCAGCTGATTACACAGCATAATCAGCTTTTAAATAATCGGATAATTGATCTTAACTTGCAGCTTAATGATGCTCAGTTTGTATTCTGTGATGCCTTCCAAGGTTACATGCAGGATCATGTCCAATCCTCATACATACGGAATTGA
>AchoFBX_00076 | AH002801-RA pacid=38183023 polypeptide=AH002801-RA locus=AH002801 ID=AH002801-RA.v2.1 annot-version=v2.1
ATGGTGTATATACCCTATGAAATTATTGAAAAAATTATCTACTGTTTACCACCAAAATCAGTCGTTGCTTTCAAAGCTGTCTCAAGATACTTTAATGCATTCATCTCCGACCCAAACTTTATTCCTTCCTACATTTCTCTTCATCCAGACCCATCATGGTTCGTTTTTCAACAAACCCTACCTTTTTCGCCAAATTACCGGTTTCCGATCGAGTTAATCTTCAAAACACCCCCAAATCTTTCAACAATTTCTATTCATGTCCCTGAATTGGGTCCTTATTATCCCCTTACGATTCTCCACGCATTGGTAGCCTCTAGTGGCGAGTTATTACTTGTTGCCGATAAACTATCACGCATGCCGCAGGAGGGACCATCTGGGTGCCATTTATTTGTGATCAATGCTATAACTAAAGAATGGGTGGCACTTCCAAAACCCGGATTTTATTTTGATCATACACATCCTAATTTTGGGTTAATCGCCCAAATCGATAGAGATAATAGGGTTTTCAGAGAGTTTAGGGTTGCGGCATATCTACAAAGTACTACGGATCATCTGGCTTTTCTGCTCTGTTTTTCGTCGGAAACAGCGCGATGGGAAATGAAATTGACTAATTACATGATTGAAGATCATATTTGGGGATGGTCAGGAGGAGGAAATTTTGAGTTTCAGGGGAAATTGATTTGGTATGATTTAAATGTTGGGTTGATAATATGGGATGATCCATTCAGTACTGAAAGAGTAGTTCAATGTCGTTTAATCATGCTTCCAATCCAATTTGTCAGATCCAATGTAGAGGCAATAGATGATCAACGGCTTATAACCCATAGTGGTGGACTTATTCAGTTTTTTCGGCTTAGTAATACTTCCATGGTGACTCTATGGAGGTTGCGTAATTTAGAAGATGGAAGTTGGAACCCTCCGTATGAATGGAATTTGAGAAATGTAATTCCCAATTGTTCGAACCTAAACATAATGCCTGTTTTATGCCATCCTTTTGAATATGGAGTTGCCATTTTTAGAAATGGAAGCGTCTTGATATCTGCGGAGATAAATACAGCAAGAGTAAGGGGTGTTGGAACGATCCCTACACGTAATTACATTCATTTATTTTCAGTTGTGCTCCCGAGTTGGCCCAGCTTCTTTACTCCCATCATGCATGGAAGATTCTTAAAAGAACATGGTGATCAAAGTTTCGTAGATAGGAGATATGAGGACGCAATATATTTCTATACACGAAGCATTACGTACAGAGAAGATGTGCTAGTGTATATGTCGAGGGCTAAAACATATAACAAACTCCATAGAAGCCATGAAGCAATCCAAGATTTTTTGAAGGCCATAGAGATTGATAGTCATCTTTACTATGCATATCGGGCCGAAGACGTAGTAAGGCTCAGCAATCAACAGGTTTAA
>AchoFBX_00077 | AH022563-RA pacid=38164657 polypeptide=AH022563-RA locus=AH022563 ID=AH022563-RA.v2.1 annot-version=v2.1
ATGTTGATAGCAACCAAAAAAGCAGTAGAATATTTGCCTGATAATCTGGTTATTGAGGTTCTATCTTGGTTACCCGTGAAAGCTCTTTTACGGTTTAAAGCTGTAAACAAATCATGGTATGCTATGATTTCAAGTCCTCATTTTGTTTCCAAGCATCTTCAAAACTACTATAAAAATAATGATGATTGGCGAGGTTGTCTTCTTGTTCATCATTATGTTAGTCAAGGTGAACTTGATTTGGTTGAGTTGTTTGTTGATAAAACTACAGGAGTTAGTTTAGCAAATGAAGAAATGGATTGTATGCCGTTAAAGGGTTCTAGTATTTGTGGCCCTTGTGATGGAATATATTATTTATATAATGATATTTATTGTCATCATCGTGCTTTGTGGAATCCGGCTCTTAATGAGATACGATACCTACCTGAACTAATATATAAGCCTGATCTTCCACCCCAATTGACTTATACTTCTTATGAAGTTTATGGTTTTGGATCAGGGGTTATGACCGGAGACTTTAAGGTGGTTGTTATTAAAGGTTATCGAGCAAATGTTCCTCTATCAGTTTTTGTTTATTCATTGAGTATGAACTCATGGAAATATTGTGGAGATTTGGCCAAACGTTATAATTTGGAAGATAATGGATGCTACGTCTATGTAAGCGGGTGTTGTTATTGGTTGGGATCATGCAATTATACTCTGGAGGTCATTGTTTCCTTTAATATGTCCAATGATGCCTTCAAGGAGATTCATATTCCTGATTATGCAAAACCAAGTTCTATGTGTTTGGCGATATATAATGATTCACTTGCCTTTTTGTCTCTCCATGATGATAACAAGAATTTGGAAATTTGGACTCTAAATAAAGGGTGTTGGAGCAAGACATTAAATTTGGGCCCTTTTCCTGATGTTCGGGCTCCTATTGGTTATTGGAAAGATAATATACTCATATTGCAACGTGATGGTGATAATCTACTATTGCTTAATCTGGAGGACACACAAGAATTGAAGGATCTTGGATTTCAGACACTTAGGTGGTGTCTTGGAGTTTTTGCGTACAAGGAAAGTTTGGTTTCCGTCCAAGATAAAATAGAGTTGCGGCAACTTGGGGAATATGAAGCTTGGGATAACCAAACTGAGGATAAAAAAAGCATGAAAGTTAAAGCTATGGATAACAAAACTCAGGAAGTTGATGAAGAAATTTACGTTGGAGTTGCTGCTTTGTTTGAGAACGTTGAAGAGTAA
>AchoFBX_00078 | AH019955-RA pacid=38172651 polypeptide=AH019955-RA locus=AH019955 ID=AH019955-RA.v2.1 annot-version=v2.1
ATGGCGGAAAGCAATGGCAGCAAGAGAATCAAAATCGAAGATGAAGATGATGATGAAGATCGTATAAGCTCACTACCAGACAATTTAATCTCTAACATTCTCTCCTTTCTTCCAATCAACAATGCCGTCGCAACCTCCATTTTATCCCGTCGCTGGAAACCTCTCTGGACACAAATCACTTGTTTTTCCTACGATGTCAAATCTCCTACCGAATTCTCCACCATTACTCAACATATCTTTCCGAAACTCACTCTACCAAACATTCACATTCTCCGCCTTTCACTGCCTCAAACATGGGAATGGAGTAAGGGTGATATGAAAATCTGTTCGTCCACTTTGAAATTCATTATGACTCAACTTTGCTCACACAATGTCCAACAAATTGAGGTAACTCGTAATCATGGAGATACTCCTATTCTTAATTTTCTATTGCCCAGTTGTGTTTTTGAAACCTTATCTTTGGTAGTACTTAAATTGGATTCAAAAATTTACTGTCAATTTCCCGAAAACGGAATTGTTAATCTTCCTAAT
>AchoFBX_00079 | AH002001-RA pacid=38185107 polypeptide=AH002001-RA locus=AH002001 ID=AH002001-RA.v2.1 annot-version=v2.1
ATGGAGATCCTATTAAGACTTCCTGTTAAATCCCTTCAACGATTCAAATGCGTGTCGAAATCATGGTATGATCGGATTAGCGATCCGGGTTTTTTGATTAAGCATTACATTAGTTCAAATAATCATGATTTGCTTCTTATTAGCCATATACACCCTGTTAAAAAACAGTTACTTTCTGTGCTTTTTGAAACACCAGTGATGAAAACTAGTCATTTTCAGCTGTCTTATAATGCTAATACAAATGAAGAGATTATTAGTTTTGCACAAATCTTGGGTCCTTGTAATGGGATGTTTTGTCTTTTTGATGGTAAAGATGGCGTGATATCTCTATGGAACCCTGCAACACGACAGCTGAGAACGTTGCCTAAGTCTCGTGTTGAGCCACCTACTGATGCTTACCCTTACGATACTTGTGTTGGTTTCGGGTTTGATGTTGAGAGTAATGACTATAAGGTTTTGGCTTACAAGCATATGTGCTTTCCCTCTTCTTCAACCATAGCTCATGCTGAGTTATACACATTAAGGAATAACAATTGGAAGCAGGTTGAAGTCGGGGAGGAATTTCAACCAACGGGTAATTTGCCTTACTCGTCTTCAAATCCATCGGTAGATGGGGTTTTTAGCTGGTTTGAGATTGATAATCGGGTGGAAAAGGTGATATTCTCGTTCGATATGAAGAACGAGGTTTTTATGAAAACTCGACTCCCTGATTACGATGGAATCCCTTCCAAGAGAGTACATGGATGTTTAGCATCCTTGAAGAGCAGCTTAGCTTTCATCCATGATTACCCTCTAGGAGGGATTAGTAAATGCTTTGATGTTTGGATTTTGGGGGAGTATGGTGTTAGAGAGTCTTGGATGAAGCAACTAACTATTGGACCGGTGTGGGGAGTTACATCACCCTTAGGGTTTTGGAAAAATGGAGAGCTTCTTTTCGAAGATGGTCAAGGAAAACTTTTTTCGTATGATCCTATCACCCAAGACATGAATGATCTTCAAGCTCGAGGGATTAGTTATATTCTGCAAGTTCTTCCATACAAAGAGAGCTTAGTCTATTTAGAGGAAGACGATGATGAAGAATCTAACGATATCAACAATATGATTCCTCTTTCACTTTGA
>AchoFBX_00080 | AH010877-RA pacid=38170825 polypeptide=AH010877-RA locus=AH010877 ID=AH010877-RA.v2.1 annot-version=v2.1
ATTAAAACTTTCCCATTCATGGAACCAAATGCTGAAGAATCTTCAAATGCAAAAAGGGGTTTTCGTCTTCAAGCTCCATTGGTTGATTCTGTGTCATGCTACTGCAAGGTAGATGCTAGTTTAAAAACAGTTGCTGGTGCAAGAAAATTTGTTCCAGGGTCAAAGATCTGTATCCAGCCAGATATAAATCCCAGGGCCCACAGGAAAAAATGCTCCCGCAGAGAAAGGAACCGTGTCCAGCCACCTCTCTTGCCTGGCCTCCCTGATGATCTGGCCATAGCTTGTCTTATCCGAGTTCCCCGGGTGGAGCACCGTAAGCTTCGCCTAGTTTGCAAACGATGGCAGCGACTCCTATCTGGAAACTTCTACTATTCACTCAGGAGAAATTTCGGAATGGCAGAAGAATGGGTATATGTGATGAAAAGAGACCGGGATGGGAAGATCTCATGGCATGCTTTCGATCCTACTTATCAGGTCTGGCAACCACTTCCTCCTGTTCCTCCTGAGTATTCTGAAGCCAGAGGATTCGGATGTGCTGTGTTGAGCGGGTGTCACTTGTACTTATTCGGAGGTGAAGATCCACTGAAGTGTTCCATGAGACGGGTTGTATTCTATAGTGCAAGGACAAATAAATGGCACCCAGCGCCAAGCATGCTCCGTAGGCGCCATTGTTTCGGTTCTTGTGTCATAGATAATTGTCTCTTTGTGGCGGGTGGTGAATGTGAAGGACTCCAACGGGCTCTTCGTTCAGCTGAGATGTATGACCCGAATAGGAATCGATGGAATTCCATTACCGACATGAGCTCAGGGATGGTCCCTTTCATTGGGGTAGTGTACAACGGAAAATGGTTTTTAAAGGGCTTAAGTACACATCGTCAGGTAATGACCGAAGTGTATGATCCCGAGACCAATACCTGGAACCTTGTGAATAACGGAATGGTTGCAAGTTGGAGAAATCCAAGCACTACCATGAACGGTCAGCTTTATTCCATAGATTGCAGGGATGGATGCAAGCTTCGAGTATATGACGATGTAACCGATTCCTGGATCAAATTTATTGATAGTAAAGTCCATCTTGGAAGTTCTCGAGCTTTGGAGGCTGCTGCACTTGTTCCCCCTTAA
>AchoFBX_00081 | AH004153-RA pacid=38181732 polypeptide=AH004153-RA locus=AH004153 ID=AH004153-RA.v2.1 annot-version=v2.1
ATGGAGGATGAAGGATCAGCACATGAAGCAATATTCTATGTGTTGTCATATCTTCCCCTGCACCAGCTTCTAATCATGAGCCAAGTTAGCAAGTCCATTAGAGACGTTATTCGAGACGATGTATTGATATGGCTCCACATTGTTGTCGAAAATCCTTTAAGTAGACGCCTCACCGATGATATTTTGATCCAAATTACCTCTAAAGCCCGTGGTAGGCTCAGAACTTTGGCCTTGCTCGACTGTGCCAATATTACAGATGCTGGAATACTGCAGGTCGTTCACGCAAATCGCTTTCTAAATAAGCTGTATGTACCGGGATGTACAAGATTAACACCTGGAGGGATTATCCGAGCAGTGGAGAGATTAGCTGCACAATCAGCCGGGTTCACTTGTTTAAAGATCAGTGGCATTTACAACATCAGTAAAGAAGACCTGTTCACACTGCAATCATATGTATCCCAATCAACACAGAAACAGCCCGTATTTTACCAAAACTACTGGAGTTCCTCCTTTCGTAGCATAGATGAGTATAACTCGGTTATCGATGTGGAAATATGTCCCAAATGTGAGGAGGTCAAGTTAGTGTTCGACTGCCCCAAGGAATCCGACTGCAGAGGCTGCTTGCAGTGCATTACAAGGTGCATAGTTTGTGGTCGATGCATTTCTGAACAAGATGCGGATGAACAAGGAGACACTTTATGCAATGACTCCGTCTGTCTAGACTGTTGGCTTTGCCTTCCAAAGTGTAACCATTGTAATAAGCCATTTTGTCCCCGACACACTTATAAACAGCTTAATCACCATGGTTCTGAAGGGTTCGTTTGCGATGTATGCCAGGCAAAATCATTGTCGGACTACTGGGAAGAATAG
>AchoFBX_00082 | AH001393-RA pacid=38184047 polypeptide=AH001393-RA locus=AH001393 ID=AH001393-RA.v2.1 annot-version=v2.1
ATGGCAGACGAAGATAAAAATGAGATCGTTCAAAGTACTGAGAGGAAGAACCGTTCAAAATTAGATCACAATCTACCCCCTGAGTTGCTAATCGAAATCCTCAAACGATTACCAGTCACATCTCTTGTTCGATTCATGTCTGTTTTGAAGTTAGATGAGGATAAGCTTGCGGTTTCGAGTAAGGGTGATGAGAATAATGTGTGGGTGATGGAGAAGTATGGTGTTCATGAGTCATGGAAAAAGCTTCTTGAGTTTCATTTAGGAGACAATGAAGCTATTCTGAGTGATGGGCCGGCCTGA
>AchoFBX_00083 | AH003109-RA pacid=38181975 polypeptide=AH003109-RA locus=AH003109 ID=AH003109-RA.v2.1 annot-version=v2.1
ATGCTAAGCTGCAAGAGATTGATGTTCAAACAATTTAAACAGAAGAGGAAGAAGAAGAAGCAAAACAAGAACAGAATTCAAACAATTTCTAACCAAAATGGCTGTTTTTTTCCGATCGAAGATGAACAAGGGCAAGATGGGTTTAACCTAAGATCTTCTGTTCCTTCAATAAATCATGGGGTTCAACCAATGGGAAATTTTCTTCTAAGCTTAACTTCCCAGAATTCCAGAGACATTGGCTTAGGTAATTTCAAAACTCTTAGTGATGAACTTGTTCTTGAAATTTTAGGTCTTTTGGATGCAAAAAATCTAGGTATTCTATCTACTGTTAGCAAATCTTTATATATATTTTGTACCCATGAGCCTGTTTGGAGGAATTTGGTCTTAGAAACCCTTAATGGTGGGTTTTTGTATCATGGGTCATGGAGAAAAACTTATATTGCTGCTCATTTTCCATGCTTTGATGTTTCGAAAATCGGGTCTCATAATTTGGCAATTAGGGATTTTTACTCTGATTATCTGTTTCAAAGCTGGTTGTGTGCTAATCTTGAGATGAAACCTGAATGGTTACAAAGGGATAATATACCTAGAAGGAGAGGCATTTCAGTTGAGGATTTCATTTCCAATTTTGAGGAACCAAATAAACCAGTATTGCTGGAAGGTTGTTTGGATAATTGGGTTGCCAAAGATAAATGGGATAAAGATTATTTGATAAAGACTTGTGGGGATGTTAAGTTTTCAGTTGGTCCAGTTGAAATGAAGCTTGAGGATTACTTTAGGTATTCTGACCTTACTAGGGAAGAGAGACCCTTGTATTTGTTTGATCCTAAGTTTGCAGAAAAAGTTCAGACGTTGGGTGATGAGTATGAAGTTCCAATATACTTTAGGGAGGATTTGTTTTCAGTTTTGGGTGAAGAGAGGCCTGATTATAGGTGGGTAATAATCGGTCCGGCTGGGTCTGGTTCTTCATTTCACATTGATCCTAATTCTACATCAGCTTGGAATGCTGTGATTAAGGGTTCCAAGAAGTGGGTCTTGTTCCCTCCTGAAGTTGTACCTCCGGGTGTCCATCCTAGCCCTGACGGCGCAGAAGTAGCATGTCCAGTTTCAATAGTTGAGTGGTTTATGAATTTTTATGAAGCTACGAAAGATTGGAAGAAAAGACCAATTGAGTGTGTTTGCAAAGCTGGTGATGTTGTTTTTGTTCCGAATGGGTGGTGGCATTTGGTTATCAACTTAGAAGAATCTATAGCTATCACACAAAATTATGTTAGCAGGAGGAATTTGCTGAACGTGTTGGAGTTCCTTGAGAAGCCAAATGCAAGTGAACTCGTATCTGGAACAAAGGATCGCGTGAATCTGCACAAGAAGTTCAAAAAGGCAATCGAGGCTGCTTTTCCCGGGACTATAGACCAGCTAGTAACGAAAGCTCAAGAACAGAAGAAAAAAAGCTCGTTTTGGGAAACTGTAACGGATTCAAATGCCGGAGCTTTCAAGTTCTCGTCCTGA
>AchoFBX_00084 | AH015695-RA pacid=38167728 polypeptide=AH015695-RA locus=AH015695 ID=AH015695-RA.v2.1 annot-version=v2.1
ATGGAATCCATAGCAGAACAGGAGCAAACAAACCCTGTTTCTGCTTCTAAAAGTATAGGTTTATCTGAAATGAGGGATAAGCAGAAGAGCAAGCACAAATGGAGAAGGCTTTCAAGACATTCATCCACTTCTCCAGATTCCCCAATCAACACTTTGGATGATGGTTGTCTTATGCACATTTTCAGTTTTCTTTCTCCTATTCCTGATCGTTATAACACGGCCCTCGTTTGCCACAGATGGCGTTTCTTGGCATGTCACCCACGCCTATGGTTGCGAGTTGACCGGACTATGAAGGATGAATCCGAACCTGGTGTATTCCTCAGTATTGATGCTGCTGTCTCTGCTGCAAAGCCTGGTGATACAATCTTGATTGCAGCTGGAGGAATCCATATTACATCTAATATTCAGGTTAAGAAGCCCCTTTGCCTGATTGGTGGAGGTGAGCTTCCTGAAGAAACGACTCTCCTTTGCTCTCGGGGTTCTGACAGTGCACTGGAGTTACTTTCCACCTGTAAAATCACGAATCTGACTGTAAAGGCAGAGCTCGGTTGCTGCTTACTCCATAGAAGTGGGAGGCTGATTATTGACAGTTGCATCCTCCAGTGTGAAACAAATCCTCTGGATTATCTATCATTCCCCATAGTGAGCACAGCCAACGGGCCGAAAAGGTCGCCATCATCCGTCTCCCCATTGGCTCATGGAGACGGTGTTACTGTTTCACGTACTCGTATTGAAGGTGGTGCTAAGGCAGTTTTAACGATTGGCACCTTGGTATTGCAGCATGTACGAGTCATTTATGGTCGTAGTTCTGTACTTTTCTGGTTTGAAGTCGAGCATCAGTGA
>AchoFBX_00085 | AH003823-RA pacid=38183447 polypeptide=AH003823-RA locus=AH003823 ID=AH003823-RA.v2.1 annot-version=v2.1
ATGTCCTTCAAGGGCATTGTAAGGGAACTTAGAGAAATGAGAGAGGGGATTGGAAACCTCTCGAGACGAGGCGAAGGGGGTAGACATTGGAGGGGGAGAACTAGGTCACATATTGCACCTGATCAAGCAACACCTAGTACCGAGCTCGAGGAAGTTGAGCAAGGTCGGTGGGCGAATTTGCCTCCCGAATTGCTTTTGGATATCATTAGGAGGATTGAAACTAGTGAGACATCTTGGCCTGCAAGGAGTGCTGTTGTTTTTTGTGCTGCTGTTTGTAGATCATGGAGAGATCCTGGGTCTCGTGATTTGCCTATTCAATGTTTTATCAAAAGGGATAGAGGAACTTCGACTTTTCGACTATTCTATGGATTGACACCTTCTGAAGACGAGCACGATAAGTTATTATTGGCTGCTAGGAAGATCAGAAGAGCAACCAGCACAGATTTCGTAATATCATTAGTTGCGGACGACTTCTCTAGAGCTAGCAATGCGTCGAATTTTTTGGGTACCAAGTTCACAATGTATGACAGCCAACCACCGCAGGATGCTGCAGTTAAAACGCACAGTCGATCAAGCCGTAGGTTTCATTCTAAGCAGGTTTCTCCCAAAGTTTCCGCTTTCAATTACAGCATAGCAACTATCTCTTATGAGCTTAGTGTTCTTCGTACGCGGGGACCCAGAAGACTACATTGTGTGATGCACTCGATTCCTCTTGCGTCCATTCAAGAAGGAGGCTCAGCACCAACGCCTCAATCGTTTCCACAATTATCCGATGAAAAGCAATGTCCGCCCACACCTAGTTTACAAGGGAAGGATCAAGCTATTATCGGGTTTAGCTCTACTAGTCTTTCAGAGCCACCACCCGGATTCTCAGACGATAGACTTGTACTAAAAAACAAAGCTCCAAGATGGCATGAGCAGCTGCAGTGTTGGTGCTTGAATTTCAGAGGCCGAGTAACTGTCGCCTCGGTCAAGAATTTCCAGCTCGTGGCAGCTGTAGAGCCACACCACAATGTTTCCGCTGCTGAGCAAGAAAAAGTCATACTGCAATTTGGAAAGATAGGGAAAGATATATTCACGATGGACTATCGGTACCCACTCTCCGCCTTCCAGGCCTTTGCAATCTGTCTTAGCAGCTTTGATACAAAGCCGGCATGTGAATGA
>AchoFBX_00086 | AH000778-RA pacid=38185916 polypeptide=AH000778-RA locus=AH000778 ID=AH000778-RA.v2.1 annot-version=v2.1
ATGGCGGATTGGTCTGAATTACCCAGAGAACTCCTCGAAGAAATCCTAACCCATTTCAATTCCTCAATTGAAGCTTTACGATTTTCCTCTGTATGTTCATCATGGCGCCATATATCACCTTCAGAATTCAATTTTAATGGAGAAAAAAACTTCCCTCTTTGCTTCAATGGCATCTCTGTCTGTAAGCGATCAATCTTGCTTCTATCTCCTCCCCAAATCCCCATTCCTGACTCACCTCACAATCCTACTTCATGGATTATCAAAGTTGAAGAAAAAGGACCCAAAAGATTTCGAATTTATTTCCCACTTTCATGGTCTCAGTTACCTTTACCCTTTAATTTCCCTAGAGTAATGGATCTTTCTAATATTCGAATTCGTGATATAGCTTCCGAGTATTTTCTTTGTTATACTGATAATACGTCTGAATTTCTTAATTTGCTTATGGAAAAGGTTGCATACTTATCTAGGTCAAATAATAGTAATGATTTCTATCTTTTGACTATTTATGTTTCTGGAAAATTAGCTTTGTTTAACAATCTGCGTAATCGATGGTATGTTATTTCTGATAGAATTGATTTACCTTATGATGATGTTATTGCCTTTAATGGGGAGTTCTATTCTGTTGATTATACTGGAAGAACCGTTTTAGTTGGAGTTGATGATTTTGATACATTAAAATTAGTGGCAAAACCTGTTTGCGGAGGCGATAAGAAACGTTTAGTCGAAATCGATGGTGAATTAATGTTGGTGGATGTATATTTTGGTCTTCCTCCATGGGAGGACTTTAGCAATCGATGTAAAATGGAAGATTTAGATGAATGTGTTGCTTCGAGGTCGTTTTGGTTTAAGGTTTATAGGTTAGAGTGGGAAGGAATGAATTGGGTTGAGGTGAAGGATTTGGGAAACTATGTATTGTTTCTTGGAATGTATTCTTCATTTTCTGTTCTTGCTGCTGATATATTGATGGAGAAGGGAAATTGTATTTATTTTGCTTTTACAGATAATTTTTACCCATCACATTTCAATGAAGCTAATGATGTGTTCAAGTTTCATTGTGGTGGTGTGTTTAATTTGGAGGATTCTAGCATCACTTATTCCAATTCATTTTGGCCTCCTCCTCCTTGGATAAAGCCATACTTTTAG
>AchoFBX_00087 | AH020427-RA pacid=38173558 polypeptide=AH020427-RA locus=AH020427 ID=AH020427-RA.v2.1 annot-version=v2.1
ATGTCTTCCATTGATGATTCCATACAAAATGATCTCCCACCTCCATGGGAGATTCTAGACCTTGTTTCCCACCACATGGACCCACAAAGCTTAGCAATAGCTTCTTGTGTGTCCAAATCTTGGTCACAATGTTTCTCTTCTAACCACTTGTGGTACCCATTTTGCACCACCGCATTTCCTTCTCTTTCCTCTCTTACGGCCGCGGCTTCGGTCCCTCGCCACCGTCTCTACGCCCTCGCTCACACCGAGGCACTTCGTCGTAAACGAAAGCCTCGAAAACCTTGTATTTCGCTACACGGTTTGGTATTTGCTTTATCTGTTCGCCTCCCGACTGGGGAGGTGAACGTGATAAAGTCGTGTAGCGACATGCGGTGGGACCCACATGGGTTGTTTCGGTTCGACGTTCAAGTCGATGAGGAGAGGGAGTGGGGATTAGAGGAATTGAAGGAGGCGAAGGTGACGTGGGTGGTAGCGGAGAGGGAGTGGAAGGCGGTGTTTACGGTGGCGGAGGATAGCGGGGCCGGGAAGTTGGCTTCGGTTGTTGACGGGGTATTCTCGAAGGAGTTGCCGTTGCCGGGGTGTTGTGTGAGCACATCGGCCGTATCGGGCGGTCTTGTGGCGGATATTAGGGTAGGGTTGAAGGAGCAAGATAACAAGAGGATGAACAAGATTGAGAAAATAAGTGTAGGGATAATGAGTGTGTTTAATTGGAGACATGTTAGTGTTGATGATGCTCTCATTTATTTGGAGCACTTTCTTCATGGTTGA
>AchoFBX_00088 | AH007542-RA pacid=38180365 polypeptide=AH007542-RA locus=AH007542 ID=AH007542-RA.v2.1 annot-version=v2.1
ATGGGGCAAGAATCACCTACACCCAAAACTCTTGAAAAACCCATTTCAAAAATCCAATCTTTTTCTTCTATCTCCCCAAATTTCCCTGAAGAAGTTCTAGAACATGTACTTTCCTTCATTGAGTCACACTCGGACCTTAACTCAATCTCACTCGTTTGCAAATCTTGGTATGAGATTGAAAGATGGTCTCGTCGGAAAATCTTTATTGGGAATTGCTATGCTGTTAGCCCTCCGATTGTAATCAGACGGTTTAGAGATATCCGATCTGTTACCATTAAAGGAAAACCTCATTTTGCTGATTTTAATCTTGTTCCTGATGGTTGGGGGGCCCACGCTTATCCATGGATCCAAGCTTTTACTGAAGCTTTTCCCATGTTGGAAGAGCTTAGAATGAAAAGAATGGTGGTTACTGATGATGGGCTTGAGTTAATTGGGAAAAAATGGAAGAATTTTAAGGTTTTAGTTTTGTGTTCTTGTGAAGGTTTTACTACTGATGGTTTAGCTTTTATTGCTGCTAATTGCAGGAATTTGAGAACACTTGACTTGTGTGAAAGTGAAGTTGAAGGCAGTGGGGAATGGATACGCTTTTTCCCGGATTCTTATACCGCACTAGAATCTCTCAATGTTGCGTGCCTCTCCACAGAGCCGTGGTTCAATCATCTCGAGGGTTTAGTGAGCAGATGCACTAACCTTAAATCACTTCGTCTCAACCGAACAGTCTCCTTAGAGCGGCTTTCAACCCTTTTGGAAAAGGCGCCGCAGTTGGTTGACATTGGTACGGGCTCTTTTTTGAGTGAGCTCGACACTGAAGCCTACGATAAGCTTACAAAGACGTTTGCGGGGGTGCAAAGGGCTTAA
>AchoFBX_00089 | AH023210-RA pacid=38165024 polypeptide=AH023210-RA locus=AH023210 ID=AH023210-RA.v2.1 annot-version=v2.1
ATGTCTCAAATCTTCAATTACAGTGGAAATGATGATTTTCACCATGGGGGATCAATATACTCAAACCCCAAGGAAGCTGGTAGCTTTTTGTCCCTTGGTATTGTTAACCATGTGGATGTTTACTTCCCTAACAAAAGGGCTAGGATCAGTGCCCCTTTTGTTTCAGGGGGAGACTTTTTAGAGCAGAAAAAGCAAGTTTCTCTTGATCTTCTCCCAGATGAGTGTTTGTGTGAGATCTTCAGGCGTCTGCCCGGAGATCAAGAAAGGAGTTCTTGTGCTAGCGTTTCTAAGCGCTGGCTAATGCTTGTGAGCAGCATCCCGCGCAAGGATCTATGCAACAAGAACAAGGTTGTTGATGGGGATGAGGAGATTGAGAGCGATGGGTGTCTTACGAGGAGTTTGGAGGGTAAGAAAGCCACCGATGTTAGATTGGCGGCTGTAGCTGTGGGCAGTGGTGGTTGTGGTAAATTGGGTAAGCTTAATATCAGGGGAACCAACTCTGTTCGTGGTGTTACTGACCATGGTTTGAAGGCTGTTGCTCGATGCTGCCCTTCACTTAAGAGTCTTTCCGTTTGGAACGTTTCTTCCATTGGCGATGAAGGTCTTGTTGAGATTGCGAATAGATGCCATCGCCTTGAGAAACTCGACCTTTGCAACTGCCCATCCATTTCCAGCAAGGCCTTGATTGCAATTGCGCAGAATTGTTCGGGTTTGACCTCGTTGAGTATCGAGGGTTGCCAGTCTATTGGTGATGAATTTTTGCAAGCTATCGGAAAGTTCTGTCCAAACCTTAAATCCATTACCGTCATCGACTGCCCACTTGTTGGTGATCAGGGTATTGCGAGTTTGATGTCATCGGCCTCGCTTGTCCTCACTAAGTTGAAGCTTCAGGGTTTAAATGTCACTGATCTTTCTCTTGCTGTGATCGGTCACTATGGAAAAGCTATCACTGATCTTGCCATATCAAATCTTCAAAATGTGAATGAAAAGGGTTTCTGGGTCATGGGTAATGCCCAGGGTCTTCATCATCTCAAGTCGTTCACCATTTCTTCATGCCGAGGAGTCACAGATGTTGCTGTTGAAGCTGTCGTAAAAGGTTGTCCCAATTTGAAACAATTTGTTCTAAAGAAGTGCGCTTTCTTGTCGGACAATGGATTGGTATCTTTTGCCAAAGCCGCAAGGTCTCTCGAGAGCCTACGATTCGAGGAGTGCCACAGGATCACCCAAATCGGGTTTATCGGTCTCTTGTTGAACTGTGGTCCTAAGTTGAAGGCTTTAACTATGTCTAGCTGCTTCGGTTTTAAGGACATGATTTTGGGGTTCCCCATCCCAAACAAATCCACCCCACTTTGTTCCGTAACAATCAGCAACTGCCCCGGGCTTGGGGACATGACCTTAGCCATGATAGCAAAGCTATGCCCTCATTTGCAATCCATCAACTTAAATGGACTTCCGTCCATCACCGAAGCCAGTCTTCTCTCGCTCGTCGAGAGCTGTGATGCCGGTTTTGGTCTTATCAAAGTTGGTCTCTCGGGCTGTGTTAACGTGACCGACAACGTTGTGATCGCGTTGGCGAAATATCATGGCGGAACCTTAGAGGTGCTCAACCTCGAAGGCTGTGGAAAGGTTACTGATGCAAGTTTAATGGCTATTGCTGATGATTGCCTTTTGCTCAATGAACTTGATGTTTCTAAGTGTGCCGTTACTGATTCCGGTGTTGCATCTCTTGCTCGCTCAAAGCAGCTTAGCTTGCAGATCCTTTCTCTATCTGGGTGCTCGACAATCTCAGACAAATGCCTGCCGTTCTTGGTGAAGTTGGGTCAGTCTCTTATCGGACTCAACATCCAACACTGCAACTCAATCAGCACCACAGTCATCGACATGCTCGTGGATCGGCTTTTTAGGTGTGACATCCTTTCGTAA
>AchoFBX_00090 | AH017246-RA pacid=38169603 polypeptide=AH017246-RA locus=AH017246 ID=AH017246-RA.v2.1 annot-version=v2.1
ATGGGAATATCGGAAATCAACGATTATCTTCTGCAAGACATTCTATCCAAATTGCCGGCGAAAACCTTCGCATCGGCATCATGTGTCAATCGTGCTTGGAATCACATCTGCGCTCGCATTCTCTGTCGTCCTAATTTCATTTCAGCTTTATCTTTGAATGCCTCGCTTCATGAAGCTGTCAAAGAGGTTACTGATAAAGCTCTTTCATGCCCAATTCGACCCCAATTCGCAATTGTCTCTATTTGTCCTTTCTTTAATCTGAATGAAGCTCATGGACTTATAATGGAGAAATTGGGTACTAAAATCCCAATTATTACATGTGCAACTGAAGTGGGGGGAATTTCATTAACAGTTGGTTATTTACCAGGTTTTGAAGTTGATGTTGTTCCTCTATTAGAGGGGTCGAATATCAACCAGTTTGTGATGGACACTAGGAACTTCTCAGCCGCTGTATCGGGCTGCAGATCCCCTGAGGCAATAATCATATTTGGAGATTCACAATCTGACATGAAACCTGTTATTGAAAACTTAGATTGTGCGTTTTTTGAACAGACTATCATTGCTGGAAATGAAAGCTGCAGTTTCAAGTATTCGACACCTCGAGGAAATGAATCATCTGACGCATACGCTGTTGCTCTCGTGTTTGCAAGGCATAAAAATATGTTAAATGGTGCAGGGAAAATTGAGTTTCATTTTGCTGTAGGAGCTGGAGTCACTGCTTTGGGTCCAATATATAGAGTAGTTTCTGCAAAAATGAGGCAAAATGAGTTTACAACATGGTTGACCGCTAAACGAGAGGGGGGAAATGAGACTCTGGATGGTCATGAAATGTTAGATGATTTAGAAGTGGAGATGGCTGAGCCTCTCTCAAGTTATGATCTGTACATCGGGGTTAGAAAAAGAAGAAAATATTCTGTTGGTTCAGAGCAGGTGAAATCAATGATGTCTCTAACCTATCATCCTGTTCAGGAGGGTGATGAGCAATACCTGTATGTTGGAGGTTGGGACATCAAGACTGGAGATACATTTTCCTTTTATACTCCTAATGTAAATCGCGCATTAGCCTCTTGCGGTACTGTTTTCGAAAACTTTGGCAAGTTAAAGCACAAGGAAATGATAGGAGGCTTTGTCTTTGCTTGCTGTGGAAGGGGCGAAACGTTCTTCGGAAAACCAAATGTGGATAGCTCCCCAATCTTGGATAATTTTCCCACCATTCCACTTGCAGGAATGTATTGTGGTGCAGAAATTGGACGCGGTTCCCCTAATTTAGGAAAGTCAAATGAAGAACACGAGCAAGATTTCCCAGACACTCACTCACATGTGTACAGTACGATTTACCTACTCATGTCTTACAGCTCTCCTTCTAGGCCATAG
>AchoFBX_00091 | AH016283-RA pacid=38167958 polypeptide=AH016283-RA locus=AH016283 ID=AH016283-RA.v2.1 annot-version=v2.1
ATGTCTCAGATCGTCAATTACAGTGGAAATGAGGAATTTTATCATGGGGGATCCATATACTCAAACCCCAAGGAAGCTGGTAGCTTTTTGTCCCTTGGTATTGTTAACCATGTGGATGTTTACTTCCCAAACAAAAGAGCTAGGATCAATGCCCCTGTTGGAGGAGATTTTTTAGGGCAAAAAAAGCAGGTTTCTCTTGATTCCCTCCCAGATGAGTGTTTGTATGAGATCTTCAGGCGTTTGCCGGGAGACCAAGAAAGGAGTTGTTGTGCCAGCGTTTCGAAACGCTGGCTTATGCTTGTTAGTAGCATCCCTTGTGAGGATCTGTGCAACAAGAATAAGGTTGCTGCTGATGAGGGTGAGGAGATCGAGAGCGATGGGTTTCTTACTAGGAGTTTGGAGGGTAAGAAGGCCACCGATGTTAGACTTGCTGCTGCGGCTGTGGGAAGTGGTGGTCGTGGTGGATTAGGTAAGCTGATGATCAGGGGAACGAACTCTGTTCGCGGAGTTACTGATCTTGGTTTGAAGGCTGTTTCTCGATGCTGCCCTTCTCTTAAGAGTCTTTCAATCTGGAATGTTTCGTCCATCGGAGATGAAGGTCTCGTTGAGATTTCTAATGGATGTCGTCGCCTTGAGAAACTTGATCTTTGCAACTGCCCGTCTATTACCAGCAAGGGTTTGATCGCTATCGCCAAGAATTGTTCCGGCTTGACCTCATTGAGTATTGAGGGTTGTCAACTTATTGGTAATGAAGGTTTGCAAGCTATTGGGCAGTTCTGCCCAAACCTCAAATCTGTTACCATCAAGGACTGCCCGCTTGTTGGTGATCAGGGTATCGCAACTTTGATGTCATCGGCTTCTTTCGTCCTCACCAAGTTGAAGCTTCAGGGTTTGAATGTTACCGATCTTTCCCTTGCAGTGATCGGTCATTATGGAAAAGTTGTTTCTGATCTTGTTTTGGCCAACCTTCAAAATGTGAATGAAAAGGGTTTCTGGGGTCATGGGTAA
>AchoFBX_00092 | AH007572-RA pacid=38180291 polypeptide=AH007572-RA locus=AH007572 ID=AH007572-RA.v2.1 annot-version=v2.1
ATGATTATGGTTTCATCAACAAGTAATGCTAGCTTATACAACGATGTTGAATTGAGTCATTCGTCATTGATACATGGACTTCCGGATGACATTGCCTTATCTTGCTTGGCGAGGGTTCCTAGGAAGTACCATAGTGTTCTTAAATGTGTTTCCAAAAGGTGGAAAAACTTGGTGAGTAGTGAAGAGTGGCGGGATTACCGCCAAAAGAATTGCTTAGGTGAAACTTGGATATATGCATTGTGCCGAGATAAGAGTACTGATCAAGTTAGTTGCTATGTGTTGGACCCAAGATTGTCGAGACAGAGATGTTGGAAGCCTGTTCTTGGGTTTCCGCCTTGCTGTTTAAAAAGAAAAGGAATGGGGTTTGAGGCCTTAGGAAAGAAGTTATACTTCTTAGGGGGTTGTGGTTGGTCTGAAGATGCTACTGATGAAGTTTATTGCTATGATGTTGCCACGAATGCTTGGGGTGAAGCAGCTTCTATGTCAACTGCAAGGTGTTATTTTGGCTGTGAATTCATGGATGGAAAGATCTATGCTATTGGAGGATATGGTCTAGAGACAAGTGATCCACATTCTTGGGATACTTATGATCCTAGTACGAATTCATGGGAATCAAATTCAGACCCAAACATCATCCTTGACATAGAAGATTCCATGGTGATGGATGGGAAAATCTATACAAGATCTCGCACTTCAACCATACCACCCCATGTATATATGTCCGTCTATGATCCATCAAGAGGCATATGGCAACAAATCGACACCGAAATGGCCTTGGGTTGGCGAGGCCCTACAGTAGTTGTGGATGATACCCTCTATGCGTTGGATCAGAGCTTGGGAACCAAGTTGATGATGTGGAACAAAAACACGAGAGAATGGAGTCTGATATGTAGACTCTCACCTCTCCTTCCGAGACCACCTTGCCAGATGGTGGCTATCGAAAGCTATATCTTCATAATTGGCAAAGGGCTTAGTACCATTGTTTTGGACATCGACAATGTTGGTAACGCTGATGGAGTCACAGCAAGCTCATCTATACTCAATTCATCTATTGATTGTGATGTGATTAGTTGTAAATGTGTATCAATCTAA
>AchoFBX_00093 | AH022566-RA pacid=38164246 polypeptide=AH022566-RA locus=AH022566 ID=AH022566-RA.v2.1 annot-version=v2.1
ATGTTGATAGCAACTAAGAAAGCAGTAGATTATTTGCCTGATAATCTGGTTATTGAGGTTCTATCTTGGTTACCCGTGAAAGCTCTTTTACAGTTTAAGGCTGTAAACAAATCATGGTATGCTATGATTTCAAGTCCTCATTTTGTTTCCAAACATCTTCAAAACTACTATAACAATAATGATGATTGGCGCGGTTGTCTTCTTGTTCATCATTATGTTAGTCAAAGTGAACTTGAATTAGTTGAGTTGTTTATTGATGAAACTACAGGAATTAGTTTAGCAAATGAAGCAATGGATTGTATGCCGTCATACGGTTCTTATATTTGTGGCCCTTGTGATGGAATATATTATTTATCTAATGATCTTCATTGTCATTATCGTGCTTTGTGGAATCCGTCACTTAATGAGATTAAATACTTACCTAAACTTATACATAAGCCTGATCTTCCGCCAGAAATGACTTATATTTCATATGAAGTTTTTGGTTTTGGATCAGGGGTTATTACCGGAGACTTTAAGGTGGTTGTTATTAAAGGTTATCGAGCAAATGTTGCCCCATCCGTTTTTGTTTATTCATTGAGTATGAACTCATGGAAATATTGTGGAGATTTGGTCAAAGACTATGATTTGGAATATAATGGTTGTTATGTCTATGTGAGTAGGTGTTGTTATTGGGTGGGATCATGCAATTATACTCCTGAGGTCATTGTTTCCTTTAATATGGCTAATGATGTCTTCACGGAGATTCATATTCCTGATTATGCAAAGCCAAGTTCTATGTGTTTGGCAATATATAAAAATTTACTTGCCTTTTTGTCTCTCCACGATGATAACAAGAATTTGGAAATTTGGACTCTAAATAAAGGGTCTTGGAGCAAGACATTAAAATTAGGCCCTTTTCCTGATGTCCGGGCTCCTATTGGTCATTGGAAAGATAATATACTCATATTGCAACGTTATGGTGATAATCTACTATTGCTTAATCTGGAGGACACACAAGAATTGAAGGATCTTGGATTTCAGACACTTAGGTGGTGTCATGGAGTTTTTGCGTATAAGGAAAGTTTGGTTTCCATCCAAGATAAAATAGAGCCGGGGCAACTTGGGGAATATGAAGCTTGGGATAACCAAACTGAGGATAAAAAAAGCAAGGAAGTTAAAGCTAAGGATAACAAAACTCAGGAAGTTGATGAAGAAATTTACGTTGGAGTTGCTGCTTTGTTTGAGAACGCTGAAGAGTAA
>AchoFBX_00094 | AH011633-RA pacid=38179226 polypeptide=AH011633-RA locus=AH011633 ID=AH011633-RA.v2.1 annot-version=v2.1
ATGACGAAGAAAGAGGGATCTAATCAATCCTTTTTTGAGGAAATTCCCTCCTCCATTATTTCTGATATTCTATCAAGGCTCCCAATTAAGGCATGCCTAAAATGTAAGATGGTTTGTAAAGAATGGTATCATATCACCATGAGTCCTGAGTTTGCAGAGTTACGCCATGCTCGTGATTCCTATTCCACCTTATTTTTCTATGGTAAATTTCACAACTGGACCACAAATTTCTTGTTGCTTGACCTAGACAACGCCTCAAATGTTGATGAATTGGGTAATATAAGTGTTGGTGTTGATTTAATGATTGGGTTTAAGTCTGAATTTAATCTTCCCAATCGGAAATTACATTTGGTTAATCAATGCAATGGGGCTGTCTGTTTAAAAGCTCCAGAAATGTGGAGTCCATTTATCGTAAGCAACCCACTCACAGGCCAATTTCTCATCGTTAAGCAAAGTCAAAAACCTTATCATTCTCTTCAGGGTTACGGGCTAGGGTATTGTCCTGTTTCGTGCAAATTCAAAATACTAAGAATCCTGATGACTAAGTGTAAGTATGTGGCTGACATACAGACACTTGGTACAAATGAATGGAGGAGTCTTGGTGATGCGCAAGTTAGCAAGGAAAAAATCGGTGCTTTTCTGCACGGCTCACTTCACTGGTACTCTTCTAAAGACCATTGCATATGGTCATTCCATTTCGGAAATGAACAGTTTGTGCATATTCCTGCACCTGTCGAAATCACTCGATGCAGCTCGATTGATGTGACCGTTTTTGATTCTTACCTTTGCTATAGCTGCGTCTCGAAAGATGGTTTTCAGAGGGACGTTTGGCTTATGAAAGAGTATGGAGTAGAAGATTCATGGGTGAAGCAATTTGTGTTGGAGAAGAGCGAATTTGGGTTGTTATATGTCCCTCTGTTGCGAATAGGTAGCGGGGAAATATTGGTATCATTTAGAGGCAGATGTAATCTTTTAGCTTATGATCTGAAATCGGAAACTTATAGAAAGGTTAAGGTACATGGGATTTCTTTTTTCGATGTGGTGACATTTGATATGAATCTGTCTCAGTTGTAA
>AchoFBX_00095 | AH004831-RA pacid=38177308 polypeptide=AH004831-RA locus=AH004831 ID=AH004831-RA.v2.1 annot-version=v2.1
ATGAAGCAGAAAACATGGCCTTCCCAATCCAGAACTTCACCTTTCTCTGCACTTCCTTTATCTAAACCCCACCAAATTTCCAAACCCCACAATCCCAAATCTTTCATTTATAACCATCCGATTAAACCCCACCTCGTTTCTTCACCATCAGACGGCCATCATCAACACCGTGATTTCTCATCCTTACCGTACGATGTCCTCAACAAGGTAGCATCTGGGTTCTCACAACGCGACTTAAACGCTGCGTCTTTGGTTTGTAAGTCATGGAATGAAGGGTTGAGGCCTATGAGAGAAGCTATGTTGCTTTTGAGATGGGGTAAAAGGTTTAAACATGGACGGGCCGGAGTTCGGGCCAATTTAGACAAGGCTTTGGATTCTTTCTTGAAAGGTGCAGCCCGAGGTTCGAGTCTTGCTATGGTGGATGCAGGGTTAGTTTATTGGGAGATGGGAAAAAGAGAAGAAGGGGTTTCTTTGTATAGGAAAGCTGCTGAACTCGGTGATCCTGCTGGTCAATGTAATTTGGCTCTTGCTTATTTACAAGCTGATTTTGCAAATCCTAAGGAAGCTGTCAAGTTGTTATTACAATCTGCCTCTGCTGGTCATGTTCGTGCTCAGTACCAACTAGCCCTTTGTCTGCATCACGGTCGTGGAATTGCTCGAAATCTACAAGAAGCTGCCAAGTGGTACCTCAGAGCTGCAGAGGGTGGTTATGTGCGTGCTATGTACAATGTATCACTCTGCTACTCTGTTGGTGAGGGGTTTGCAAAAAGTCATCCACAAGCAAAGAAATGGATGAGGCGGGCTGCTGATCATGGTCATAGCAAAGCACAGTTTGAGCATGGACTCAATCTTTTCTCCGAAGGGGATTTGTCAAAAGCTGTTGTTTACCTGGAATTAGCTAGCCGAGCAGGTGAGACCGGTGCCTCACATGTGAAGGATGTAATTATCCAACAACTATCAGCTGCTTCTCGTGAACGTGCTATGCGTCTTGCTGATAATTGGCGTGCATTGCCTTCATCACGATGA
>AchoFBX_00096 | AH010865-RA pacid=38170021 polypeptide=AH010865-RA locus=AH010865 ID=AH010865-RA.v2.1 annot-version=v2.1
ATGGAGCAAGAATCTCCAGCACCCAAATCTCAGCTTAAAAAACCCACCTCAAATAACCAATCCTTTTCTTCTATCTCTACAAATTTCCCTGAAGAAGTACTTGAGCATGTACTTTCCTTCATTGAGTCGCATTCAGACCTTAACTCGGTCTCACTCGTTTGCAAATCATGGTATGAGATTGAAAGGTGGTGTCGTCGTGGGATCTTTATTGGGAATTGCTATGCTGTTAGCCCTCCGATTGTAATCAGACGTTTTAAAGATCTCCGATCTGTTACTATTAAAGGAAAACCTCATTTTGCTGATTTTAATCTTGTTCCTGAAGGTTGGGGGGCATATGCTTACCCATGGATTGAGGCATTTTGTGAAGCTTTTCCTGCCTTGGAAGAGCTTAGAATGAAAAGAATGGTGGTTACTGATGAAGGGCTTGAGTTGATTGGGAAGAAATTGAGAAATTTTAAGGTTTTAGTTTTGTGTTCTTGTGAAGGTTTTACTACTGATGGGTTAGCTTTTATTGCTGCTAATTGCAGGAATTTGAGAACTCTCGACTTGTGTGAGAGCGAAGTTGAAGGCAGTGGGGAATGGATACGCTTTTTTCCCGATTCTTACACATCACTAGAATCTCTTAATGTTGCCTGCCTCACCACAGAGCCATGGTTTAATCATCTTGAGGGTTTAGTGAGCAGATGCACTAACCTTAAATCACTCCGGCTCAACCGTACAGTGTCTTTAGAGAGGTTTACGACTCTTCTCGAAAAGGCACCGCAGTTGGTTGATATCGGCACAGGCTCATTTTCGACTGAGATCAGCACTGAAGCGTATGATAGGCTCACAAAGGCATTTGTGGGTTGTAAAGGGGCTCAAGGGTCTTTCCGGTCTCTATGA
>AchoFBX_00097 | AH007559-RA pacid=38179993 polypeptide=AH007559-RA locus=AH007559 ID=AH007559-RA.v2.1 annot-version=v2.1
ATGGAGGAAGGAGATAATCTCCTCCACGAACCCATCATCACATCTTCCACCACAGAAACCCTAAAAACCTCCGCCATTATCATCGAAGAAGCGGCGATTTCACCAATGAATTCATCTGTCTCAGTTATGTTTTGCAAAGACATCCTTAGCCTCATCTTCGAGAAGCTTCCGATCACCGATTTAGCTCGTGCTTCCTGCGTTTGCAGAATTTGGAGCTTGATTGCTTCTGATAGAGAAATTCAAACAGCGGCTTTTAAAGCGCCATGGAAATTGAAGGAAATTGTTGGAAATCCTACTTCTGGAAGTTTCTGGAAAGGCAATAGCTTGAGTAAGTTCGCAATATCTCATAGGATTCTTCGTGGTGATTCCGTTGCTAGTCTCGCTGTCAAATACTCTGTTCAGGTTACGGACTTGAAGCGACTAAACAACATGATGAGTGATCATGGCATTTATTCAAGGGAAAGACTGCTCATCCCTCTGAGCAATCCCGACATTCTTATTAACAGAACATGCTACATAGAAGTTGATTTGTATGCTAAAAGAGAGGTGGCAGTTCTATATTTGGAAGGAGGTCCACAAGGGAAAGTGTCTATCTGCTCTAATAGCAAAGGTGCCTCGGATCTAGTTAAGAGAAGGGTTATTGAATCTGTTCGAAGGAGCATGCAGGTTGATGATGAAATTGCTCAGTACTATCTATCCATAACCAACGGTGATCCTCGAGCTGCACTTTCAGAATTCTCTGAGGACCTTAGGTGGGAAAGGTGTACGGGTCGTGTATAG
>AchoFBX_00098 | AH014992-RA pacid=38175892 polypeptide=AH014992-RA locus=AH014992 ID=AH014992-RA.v2.1 annot-version=v2.1
ATGGCGACCATCCTTACATTAGAGATTGAGACAGAAATCCTTCATCTTCTTCCTGCCAAATCCCTTCAACGCTTGTTATCAGTCTGCAAATCATGGCATTCCTTAATCACATCATCTTCTTTCATTTCTTCTTACAATGATTACTCTTCTTCAAACTCTAAATTTCTCCTCCTTAAACATCCTCACCCAGTTCCTTTACTCCCTTCTTATCTCACTTCAATCCACTTTTCTCTATTTGATGACTCTTTGACCGAACTTTCAACCATTAAAGTTCCCCAAGAATTACCCACGGACCAAGAATGTGATACTATTCGACCCATAAGAGTAGAACTTATTACTTCCAACTCCATTAATGGAGTCCTTTGTATTCTTGTGTATATGGGTCTTTTTAGTGGGATTAATGTCGATTGTGATATGTTCCTATGGAATCCATCAACAAGTGAGAAAGTGAAAATCCCGAGTTCTGAGTTTACTGGGCTGTTTTCTGGGTCTCCAATGTTAAAATTCTATTGTGGGTTCGGGTTTGGGTGTGAGGATTATAAAGTGGTTAGGGTTGTGTATATGGATGACGCGCATTATACTGTAGAAATCTATTCTTTAAGGGAGAATTGTTGGAAGTGTTTGGGTATGGATTTCTGTTCAGGCATTTTATCGAACACGTTGTGGGCGAACTCAACTTGTACGGTTGTCAATGGGGTCGGGTATTGGGGGTGTCATAGAAATGAAAGCAAAGATAAATTCTTTGTATTAGAGTTTGATTTTGAAAAGGAATGTTTTAAAGGGATGGAAGTACCAGTTGAGTGTGTTAATGGTGGAGAAATGAGGTACCAATCTTTGTGGGTTTATCATGGGTTATTGGCGATCTCGGTTCTTCGTTTTGGTGAATTTGATTCTAGTATAACTAGGCATTACATTTGGGCGATGAAGGTTGATAAGGATTCTGGTACATATCAATGGAACAAACTGTTTGACATTGATCTAGAAGGTGGGCCTAGAAGGCCTATGGTAACTTTGAAGAATGGAGAATTGTTGTTGCTTGGAGAGGTTGATGGTGAGCATACTTTATATGATCCTAAATCGGAGGAAATTAAGAGGATTGACATATTTGATGTTGAAGCTGTAGTTCCTTATGTTGAAAGTCTTGTTTCACTTTCTCAGCTGATGCCCAAGTAG
>AchoFBX_00099 | AH009078-RA pacid=38172479 polypeptide=AH009078-RA locus=AH009078 ID=AH009078-RA.v2.1 annot-version=v2.1
ATGGCTACAGTTGAAGAAAACCGCAGAAATCGTAGTCCTAGTGAAACGCCCAAAAAGAGAAGATCAAGTATATCAGATATATGGTTTAAAGATCAACAATTGAAGCAGGCAATCTTCAAAATGCAACAACTTCAGCAAGTTCAAAATGAGTCTAAAGCCCTAATATTAGGTGGTGATCCCTTCTCTCTCTTGTCTGATGAATCGCTGTATTATATTCTTTCGAAAGTACCTATTTCGCAGCATTTTTCGAATTCATTGGTTTGTAAGAGGTGGTATTCAATTCAAGGAAGATTAATTCATTCGGTTTCAGTTTTAGATTGGGAATTTCTTATGTCAGGAAGATTAATTAATCGTTTTCCCAATTTGACTGAGATTAATCTTGTTCCAGCGTGTTTTAAGAGCTCTGGAAGTTCTGGAATTTTGTTGTCTCATAAATTGGTGTCAATAACTCTTGATTCTGAGTTTGTTAGTGATAGTTTGATTGGTCAAGAAGGGATTTTGGGATCTAATTTGATTGATGAAGGGCTAAAACTGATTTCTAATGGTTGTCCTAATTTGAGTAAATTAGTTTTAGTTAATGCTAGTGAAGAAGGGCTGGGGTTTTTGGCTGAAAAATGTTTGATTCTTCAAGAGTTGGAGATACATTGTTGTGAAGATATCTCATTGAAGGCGATTTCTGGGTTTAAAAATTTACAGATACTCAAATTGGTGGGTTGTGTAGATGGATTGTATGATTCTGTCATTACAGATATTGGGTTGACCCTTGTAGCTCAAGGTTGCAAGAGGTTAGTGAAGCTTGAGCTTAATGGGTGTGAGGGTAGTTATGATGGGATTAAGGCAATTGGACAATGTTGTCAAATGTTAGAAGAATTGACCCTATCGGGTCTTAAAATGGAAGGTGGATGGCTGTCAGCTCTTTCATATTGTAGCAATTTGAAGACCTTGAAGCTCCAGTCTTTCGAGAATATAGATACGTGCCCAGGTCCCGATGAACATTTAGGTTGTTGCCCAACACTCGAAGAGCTACACTTGGAGCGGTGTCAAGTTCGGGACAAAGAGAGTACTAAGGCTCTGTTTTTGGTGTGTGAATCTGTCAGAGAGATATCATTTCTGGATTGTTGGGGATTTGAGGATGATTTATTCCGCTATGCAGTTATTTGTAGGAATGTAAAGTCCTTATCATTGGAAGGATGCTCTTTGTTAACCATTGGAGGTTTCGACTCAGTGGTTCATAGTTGGAAGGATCTACAGACACTTAAAGTAGTGTCATGCAATGGAATAAAAGATTCCGAAATCACGCCCGAACTGGCAACTTTGTTTTCTGTCCTGAAAGAATTGAAATGGAGGCCAGATTCCCGATCTCTACTAGCGTCTAGTCTTTCTGGCACAGGAGTGGGAAAGAAGGGTACTCGATTTTTCAAGAGGATATGA
>AchoFBX_00100 | AH016275-RA pacid=38167138 polypeptide=AH016275-RA locus=AH016275 ID=AH016275-RA.v2.1 annot-version=v2.1
ATGGCGAACGAACTAGAATTCGAAACTCTAACACTAACCAATTCTCATCACACAAGACCCATCAATGGTCGCTTTACACCTGATATCCTTGTTCTCATCTGGGCTCGTCTCCCAATCAAATCCCTTTACCAATGTCGTTCGGTTTGCAAATTCTGGAATTCGCTCATTACATCCGACCCGCTTCTTTCCGATCTCCGCCATGAATTCCGACACGTTCCCTCTCTTACACCATCTCCGAATCTCCTCCTTTTTCTACGTCATCTCTCAAGCGAACCCGTTAAAGTTCCGGATCGTCCAATTCTGCTCTCAATTCGACCCTTTGAACATCTCATTAAGTCTGATGAGGATCCAATTATCCGCTCGATTAAAAATGGATTCACCCCATATAATGATTATACTCTCAGTATTGTCCCATCAAATTCGAATGGTCCAATAATTTGTATTTCCGCAGATAATTACTTTTATCTTTGTAACCCTAGTACTCAAGAATTCTTCCGTCTCTCACCAGGGAAAAACGGTAAATTAACCACTTCGAATGCTGCTTTTGGGTATTTGGATGATTTGAACCAGTATCTACTTATCGGGTTACAATTTGGTGAGAAATCTGAGATTTTTGAGTTTGGACCGGGTGAAGCCGGGTCTAATTCTTGGCGTCAAATCAAACAACAATGCCCAGTTAAGACACGCGGGTTCGGGTTGATGGTGAACCGAGTGTTTTACTGGAAAGTTCTGGATGATCCAGGTTTTGTGGTGTGTTTGGATATAAAAGAAGAGAAGTTCAAAGTAATTCAACCACCAATAGGGAACGAAAATGAGGTAATATTACATGATTTATTATACTTAGTTGAATTTAAAGGGAGTTTATGTGCTGTTGATAATTTTTCAAAGCCTCCAAGGATGCAAATTTGGATGTTGGATGAAAATAAGGAGGGTGAATTTAATTGGGTTAGGAAAATTAATATTTTTATTTCTGGAATGGATAGAGATATAGTATACCCATTTTGTGATTATGAGGGTGAAAATGGCGGAGAAATTGTTCTGTGTAATGATACAAGAAGTAGGCTTTATTGTTATAATATGAAGAATCGAAGTATAAAGCAGGTTTTTAGGCCTAAACAGCGAACAAATGATCTTCTTGGTTTGTATTCTCCTGGTCTTTTTCCTCTTTCCATTGCTGGTTAA
>AchoFBX_00101 | AH013482-RA pacid=38174233 polypeptide=AH013482-RA locus=AH013482 ID=AH013482-RA.v2.1 annot-version=v2.1
ATGGAACAATCTGGGAACAATGAAACCCCAATTTGCAATCTAGTTCAAGACCATCTTTTTTCAATCCTTTTTCTTTTACCCATTAATTCAATCCTTTCTTTTGCTTTAACTTGCAAGAAATTCAACACTTTAGCATCATCTGATGCTTTTTGGGAATCTATTTGTAGACGAGAATGGGGTTCTAATTGTGTTGATGCTCTTAAAGATTCATACTTTTCCGCTAATTATGGTGGAAATTACATGCCATGGATGAAGCTTTATCAGAGGGTTTCACAGTTAAGCTCTGTTTCATGCCTCAGATTGACTGACCCAGTTGCTGATAGTTTGGTTCCTTGCCCTAGAGCTTCTCATTCTCTCAATTTTGTCTCAAATTGCTTGGTATTATTTGGTGGAGGATGTGAAGGAGGGCGTCATCTCGATGATACATGGGTTGCGCATCTTGGATGTGATTTGAAAACCATATTAAAATGGCAGAAGGTAACTTCAGGCTTTCCAAGTGGACGTTTCGGGCATATTTGTGTTGTAAGTGGTGATTTTCTCATACTTTTTGGAGGCATCAATGATCATGGTATCCGTCAAAATGATACCTGGATAGGGAAAATTGCTAAAACGAGTGAGACGTTTGGTGTCACATTGTTTTGGAGGCAGCTTGATGTGGGTCCAGCAGCCCCACCGCCACGCGGGGCCCATGCTGGATGCTGTATGGAGGATCGGAGAATGTTTATCCATGGAGGGATCGGCCCGGATGGTGTTAGATTGGGTGACTTTTGGATCTTGGAAATATCCGAAAACTTCTGTCATGGAACTTGGCATGAAATCGTTACTCACCCGTCACCGCCCCCACGTTCGGGACATACCTTGACATGTATAGACAATTCAAGGACACTGCTTTTCGGGGGACGGGGATTGGGTTATAACGTACTTGACGATGTATGGGTTTTCAATGCCTCAGAAGGTCATCCCGAGTGGGTTCGTGTTCGATTTGACTTATCGAATACTCCTGGGAAAGTAACCTTCCAAGAGTTGGTCATTCAGCTACTCTTATCCTCGGAGGGAAGCTTCTAG
>AchoFBX_00102 | AH008718-RA pacid=38171437 polypeptide=AH008718-RA locus=AH008718 ID=AH008718-RA.v2.1 annot-version=v2.1
ATGGAAATTGATGGAGGGGAATTTAGGGTGGTAAATGATCGGAGACCTGGAGCATTGGGTAACTTGAGAGTTCTTCCAGATGAAATACTTTGTGATATTATCTCTTTACTCTCTCCTCGCGACGTTGCTCAACTTGCTTGTGTTAGCAGTGTAATGTACATATTCTGCAATGAAGAACCTCTCTGGATGAGTTTATGCCTAAAAGGTGCAAGTGGTCTCCTTGAGTATAAAGGTTCCTGGAAAAAAACTGGGCTGCAACTGGATAATAAGATACAAGGAAATGAAGCACCTTTCAAAAAGCCATTGCATTTTGATGGATTCTACTCACTGTTCCTGTACAGAAGATTGTACCGGTGCTATACCTCATTGGATGGGTTCTCTATGGATAATGGAAATGTGGAACGAAAAATAAACCTTTCGATGGAAGACTTCCACAGCAATTATGATGGAAAGAAGCCGGTTTTGCTTACTGGTCTTGCGGATACTTGGCCAGCAAGAAAGAAGTGGACTTTGGATCAACTAGTGCTTGATTACGGGGATACACCTTTTAAAATTTCTCAACGTAGTACTCGGAAAATCAAAATGAAATTTAAGGATTATGTCTCATACATGAAAATTCAACGTGATGAGGATCCCCTTTACATTTTTGATGAAAAGTTTGGGGAAGTGGCACCAGGTCTGTTAAAGGATTATACTGTACCCCACCTATTTGAAGAAGACTTCTTTGATGTTTTGAATGGAGATCAGCGTCCACCATATAGATGGTTCATCACAGGACCAGAGAGGTCCGGAGCTTCCTGGCATGTTGATCCAGGTCTTACTAGTGCCTGGAACACTCTTCTATGTGGACGCAAAAGAGTACCCATAGGTGTTACTGTACACGTAAATGAAGAGGATGGTGATGTGAACATTGAGACTCCATCATCTTTACAGTGGTGGCTTGATTTTTATCCACTCCTCCCTGATGAAGATAAACCTTTGGAGTGTACTCAACTGCCCGGAGAGACAATATTTGTGCCTAGCGGATGGTGGCATTGTGTCCTGAACCTAGAGCCCTCTGTTGCTGTCACCCAAAACTTTGTGAATTCCACAAACTTTGAGTATGTATGTCTGGATATGGCTCCCGGATACCGTCATAAAGGAGTTTGCCGTGCTGGATTTCTTGCTCTTGATGATGGAAAATTGGAAGATGAGGTCACAACCTGTGCTATAAGTTGCACAAGTCCAAGAGATGCGGCTAGGAAAGACACACGGAGAAGAGCAGACAATGCATGCCACGAAAGTTCTGGAAATTATGTTGCTAATTGCTGTGATGCATTTAATCATGATCATCATTATGATATAAATTTTTTATCAAAATTTTTGGATGAGGATAGAGACCATTATAATTCTCTGTGGAGCTCCTCGAACTGCATTGGACAGAGAGAGATGAGAGATTGGTTATGGAAACTTTGGATTGAAAAACCAGGAATGAGGGATCTGATATGGAAGGGAGCATGTCTCGCTGTCAATGCAGGGAAATGGCTAGAATGTATTGATCAGATTTGTAGGTATCACAAATTCTCTTCTCCGAAAGATGATGAGAAGTTGCCTGTCGGCACTGGCAGCAATCCTGTTTATTTGATTGGGGATGCTGTAATTAAAATCTATGTTGAAGGAGGGCTGGAATGTTCACTTCATAGTTTGGCCACTGAGCTTCACTTTTACAATCTACTATGTCAACTGAATTCCCCTTTGAAGAAGCATGTTCCTGATGTGCTGGCCAGTGGTTTTATTTTTCTTGATAATGGATCTTACACTGTTGTACCGTGGGATGGTAAAGTAGTGCCAGATGTCATTGCTAACTACAATCTGATGAATGAGAACAGCAAGGGTGACGACATTTCTTTTGGTTTGTGGAGCAAAATAATATTTGATTACAAAAAACCTGAATTCCCTGCGTCAGTTACTGGCAATCCATCTGAGAGCAAGAAAATATGGCCTTACATTGTGACAAAAAGATGCAAAGGAAAGATTTTTGCAGAGATAAGGGACTCTTTGTCTTTGGAAAATGCCCTTGATTTTGCTTCCTTTTTGGGAGAGCAGCTCCATAACCTCCATGCGTTGCCCCTTCCACAGATTGCCAACTGTACTTTAGCAAACATGAGGAAGGAACTTGGTTTGGCTCCCAGCAATAATATTATGGAAATTGATTCTCTTGATTCTGGTGGTGATGCAATGTGGGAGATATTTCTTCACAGCCTCGACAGAAGAAAAAAGGATGTAGTCAGCCACTTGACTAAATGGGGAGACCCTATTCCCAGTAGCCTAATCGATAAAGTTATTGAATACCTTCCTGATGATATGAAGAACTTATCTTCTATATTTGAGCAAAATGAAAATTTAGTAAATAACGGTATTTTCCAGGGAGTTTCTTGTTCTTGGATACATTCAGATATTATGGATGACAACGTCTATTTAGAACCCCAAAATAGCATTGATTTTGATGATCACTCCGACAAAGTATGTGCAAATGGCGACCTGAAGAATGGGGAAGTGCAGCTCTGGAAACCGTCTCACATTCTTGACTTCAGTGATCTTTCTATTGGTGATCCTATTCTCGACGTGATCCCTATTCATTTAGATATCTTTAAAGGAAGCACACGCTTGCTTAAGCAGCTCTTGTCAACATATAACCGTCCATACCTCAAAAGAAACTCACAAAAGAATTCGACTGATAAAGGTGTAAAATTTCATCGACCCTCTTACCGTGCAATGTGCTACTGTATTCTGCATGAGGAGAATGTATTAGGAGCTATTTTCAGCATATGGGATGAGTTAAAGAACGCAAACTCTTGGGAAGAAATTGAAGAAACTGTTTGGGGAGTTTTGAATGAGTTTATGGATTTGCTGTAG
>AchoFBX_00103 | AH002750-RA pacid=38183400 polypeptide=AH002750-RA locus=AH002750 ID=AH002750-RA.v2.1 annot-version=v2.1
ATGGAACAAAATGAATCCACAGATAGGATCAGCAGTTTGCATGACGAATTATTAGGTCGAATTCTATCTTTTATGCCTACAAAGTATGCTGTCGCTACAAGTGTTCTTTCTCCTAGATGGAAGAATATTTACAAATTAATCTCAACCCTTGATTTTGATGATTCCCTAATCACATCTAATACTCCTCAACATCATGATCATTTCAAAAGGTTTGTGAATGAAATCTTACAACAATGCAAGAAAACTTATATTGATAAGTTTAAGCTTAAATGTGAGAATGACGATTATGAAAATTCGGAGATTGGAACATGGGTTCGTGCTGCAGTTATGCATAAAGTGTCTAAACTCGAGGTAACAATCCATAAGGATATACATTGTATGTTACCTCTCCCTAAATGGTTCACTCAACATTTGGTCGTGTTGAAGTTGGATTGTAGTTTTAAAGTACGTGTGCCCAAATTTGTAAGGTTCCCAAATCTTAAGGTACTCCACCTTAAGGAAGTTACAATTGAAGAAAATGGTTCAAATGGGCTGAATATGGTTTTATTAGGGAGTATTTCACTTCAAGAATTAGTGATTGTTGACACTCAATCATGGAATTTACCTCTTGGGTTACGATATGAAGTACAACTTTGTGAGTCAATGTGCAAGAATATAATAGTGTTAAAGTTGGATTGTAGTTATACACTATGTATTCCGAGTATAGTCGTATTTCCTAAGTTAAAAATATTGTTCCTTAAAGGAATAACTTTAAAGGGTATGCCTAGAAGTTTAGTCCCTTTGGTTTATTACCGCAAACAAGTTAACGATTATCACAGTCTTAATGGGTTTTTGTCTGTGAGTCCATTACTTGAAGAATTGGTTATAAATGAGTGTAACTGGGGAGGTGGTAACCTTTACCTAAGGAATCCATTGATGAAAAAATTGACAATTGAGGATGGACTTGATGGACCTATCGACCAATTTAGTGATTGTACGGTTTTCATAAATTTGCCGAGGTTGGTATGTTTTAACTATCGTGTAGGGTTGGCGGAACAATATATTATTCAAAATTTGAATTATGTCGATGAAGCACAACTCGAGGTGTGTTTTAATGATTTGGATTACGATGATGAACAAGATCTTTGTGATACCATGCTCGAACTTATCGAAGGGATTCGTTTTTGTCGATCATTGCGTTTGTCCGCCCAATGCACGGAGGCGCTAACCAGTGGTGCTTTTGAACTGCCAATATTTCAAGCTGAACTTGTGGATTGTGTGTATTCTAAGTTAAAGTTCATTAGCATTAAAAAATTTCAAGGATGGGAAGGTGAGATCAAAATGTTAATGTACTTCCTTAAGAATGCTACTAATTTGGAGGAAATGGTTATTCATTGGAAATCAGGAAACAAGCCTATGGGGTTTCTCAATATACAAGAGCATGTTCTTAACTTGCCCAAGTCTTCTTTATCTTGCTTGGTTTCTTTTAAATGA
>AchoFBX_00104 | AH017772-RA pacid=38168696 polypeptide=AH017772-RA locus=AH017772 ID=AH017772-RA.v2.1 annot-version=v2.1
ATGATGCGCCATCACATCGCCGCCACCCCATCCACCACAACTCCGACTACCCCAGTAACCCCCATGCTTGATCCCGCAAAACGAGGGAAAAAACGAGGGGGTTACATCTGTGGACGATGTGGGCTCCCCAAGAAAGGGCATGTGTGCAGTGGTGTGGGACCCGCCACCATCGCAGACAGCGTCCCTTCTACTCCGAGGGTGCTTCCGCCTCGTACGCAGAGGGTTTTATCGTTTGATGATGTGGATGTTGTGGATTCATCTGAGATTGAGGGAGGTGGGAAGTTTGACGAATTAGGGAAAGGGGATGATGGGTCGTTTGACCCGGATAAGATTGTTTCGGGTGGGTTGCCAGCGGGGTATATGTGGGAGGTTATGAAGAGGTTGCCTCCATCATCGTTGATGTTGGCTTCTGGGGTTTGTAAAGGATGGAGAGATGTTGCTAATCAGATTTGGAAGAATACGGAGGAGTTGCGGGTACGGGTTCCGGTTGTTGGTTCGGTTGGGTTTGTTGGATCGGTTTTGAAGAAGTGTTCTTCGTCTCTTGTTAGGATCTCTCTCAGAATGGAGAGTGATGTGGATTCAACAATGCTCGCTTGCATCGCCTTCTCTTGTCCAAATTTGGAGTCCATAGAAATCCTTACGTCAGGATCATCAGTCAATCGGATAACTGGAGATGAGCTGGGTCGTTTTGTTGCTGATAAACGATCTCTTACGAGTTTTAAGATGGATGGGTGCACTAATCTTGGATCAGTTGTCATTTCTTCAAGCAGTCTTTCTACACTATGGCTTTCTGATCTTCATTCTCTATCCAAGACGATTTTCAACTGTCCAAATATGAAGGAGGTTTCTTTGAACTTTTCTCATCAAGAAAATGATACAACTGATGTCACAAACATGATGGACAACTTGGGAAAATTCTGTCCAAAATTGCAGAATATTCATGTTGCATCAACTAAATTATCTCACGATACTGTTCTTGCTCTTTCCGCAGCAAATTTGAGGGGATTGAGAATGCTTTCGCTAGTGTTGGGTTCCGGAATCACTGATGCTTCTGTTGCTGCCATTGTTTACAGCTTTTCAAAGTTAGAGCTCCTTGACTTGAGTGGGTCAAGCATCACTGACAATGGCATTGGAATTATATGCAACGCATTCTCCCGAACTCTATCAAGACTGCTACTTGCACTATGCCCTAATATTACTTCAAGTGGTATTCAATTTGCCACGGCACAATTACCTATTCTTGAGCTAATGGACTGTGGTATGTCCATTTGTGATCCTGAAATGGATGATATTTGTGCGGATGAAAACAATAATTCTCAGAAAAATAGCAAAGCCCATCATGTATACCAAAAACTTATCATCAAGCATAACAGGTTGACGAAACTTAGCTTATGGGGTTGTTCTGGTTTAGATGCTCTATACTTAAACTGTCCAGAGCTCAAGGACCTAAACCTTACCTCCTGTAGAAATTTGCATCCTGAAAGGTTACTTTTTCAGTGTCCCAATTTAGAAAGCATTCATGCTACTGGGTGTGTAGATTCACTGTGTGAAGTTATTGAAACTCAGACGGACAACGCTCCACTAGAAAGCCATTTACTAAGCAAGCGAATGGCTGACGGCTCTAAACGAGTTAGAGTTCCTCACATTATCGGCCAACAGCCTTCTGAGGATAGCAAGCAATGGGAAGTTCGTAAGCGAAGATGTATTGTATTTACAGAATGA
>AchoFBX_00105 | AH004799-RA pacid=38177781 polypeptide=AH004799-RA locus=AH004799 ID=AH004799-RA.v2.1 annot-version=v2.1
ATGAAAAACATTGAGATAGGAGTCTCAAAGGAGCAAGACGAAGATCAAGAATCTATATTCCATGGAGACCTATTAGAGAAAATATTTGCTCATACTCCTATCATTGATTTGGTTTGTGCATCTTTTGTGTCCAAATCATGGCAATTTGCTGTTTTTTCCTCTTTATCTAATGTTAATAAAGTTAAGCCTTGGCTTTTGGTTCACACAACCAACCTAGCCAAGAAAATTACAACCCATGCCTTTGATCCGCGATCAAATACATGGGTTGAAATATTTCATTTACCGTATCCTATAAAAAAAATCTCGCCCATTCAGTCTTTAGGATCTACCCTAATTTATGAATTTTCTTCCGAAGGGTTATTCTTTTCGATGGATTGTTTGTATCTTGCATGGCATCATATCCCTCCGCCAAAGATTGCATGGCGGGTGGATCCTATTATTGCCGTGGTGGGGCCGTATGTTATTGTAGCAGGCGGGGATACGGGTTTTTGGGATGATCCTCTCACTGTTGAGATGTATGACATGGAAGCCTCACATTGGTCCACATGTAAATCCATGCCTAGTACTTTTAAAAACTCGTCGACTGCTTCATGGGTTTCAATTGCATCCAACCAACAAATAATGTACGTAATGGAAAAGACATCTGGTATAACACACATTTTTACTCCGAAGACTAAGACTTGGTCAGGGCCGTATGACTTACGGCCTGACCCAAGTGTTTATTTTTCAGTCATTGGTTTTTCCGGCGATGATCTAATCATCGCCGGATTAATGGGCAATCCAGAGAGTGTACTAACCCTCAAAATATGGAAAATTAACTACCAAGTGATGGAGTTTGATGAAATTGGGGAGATTCCAATTGAATTATTGGAGAAATTGAAAGGAGAAGATTGTTATTTCTTATCTTCAATTACATTATTAACTACTAAAGATTTCTTTTATTTGTACAACACTTCAAATCCAGCTGAGATTATTTTTTGTGAAATTAATGAAAAAAAATGCAAGTGGGGGAGTGTAAAGAATTTGGTGTTAAATGATGAAAGCAAATTAGGAGAAAGAATGGTAATGAGCTGTAGTAGTGTAGGAATAGCTAATTTGCAAAATGCAATGAATTCTAGAAATCTCAAATTTGTAGCAAAATCTTATGTTTGA
>AchoFBX_00106 | AH011537-RA pacid=38179676 polypeptide=AH011537-RA locus=AH011537 ID=AH011537-RA.v2.1 annot-version=v2.1
ATGTGTTTGAATGATCGAATATCAGATCTCCCCATAGATGTCAGGAAGCACATTCTCTCGTTCTTGACTACCCGAGATGCAATCCTCACAAGTGCCTTGTCCAGGACATGGAGGTATGATTGGCTCAGTCTCTCGTCCTTTGATTTGGGGCAAAATTTTTTCTTCAAGCGATGGAAATTCGACAATTTCCCAAGTTACAGAATCGCCTGCCAAAATCTTCCTGATCCCGAACAGGCACTGGCATTCCTCGAGTATTTCGATAGAGCTTTAGTAAGCCGAGGACTGAAAATTCAAAAGCTACGACTCTATCTTCCTCCGATACATGACTTGAGTTCACGAATTGCATCATGTATGGAACAACTGATTGTTAATGAGCTCGAAATTGAGGTCATAGGCGAATCAGAAATATCAAATCGTAGTCGCTTTCACTACTTGCCAATGTGTATATTATCGAGCAAAAGCATGACTAAGTTATATATACAAGGATGCAATCTAACTGGTATATCGGTAAGTGAAATCGATCTCCCTGCATTGCTCGAACTTTCTGTGTGTCATGTTATAATGGACCAGCAAGTGGTTGAGAGCCTCATTGCTAGTTGTACTGGTGTTGAGAAATTGAGCTTTAATTATTGTCAAGGCTTTCGATCACTTCAAATTTCGGGGCTTCCTCGATTGAGTTATCTGGAACAAAAGTGTAATCGGCACTTGGAAGTGTTTGAGATCAGCGCAGAAAATCTCCGCTCTCTTTGCCATTTTCCTGATACTCGTTGTCAGCTTGCATTGTCTGACTCGTGCCAGAGCTTAACTCAATTGGAGTTGATTGAATGTAGACTTTATGATGAAATTGACATCCGTATATGTCGAAACTTAACAATTCTAAAACTGTTAAGATGTGGCATAACGAATGAGTTCTTAGATCAGCATTTCTCCCAACTTTCCTGCCTTGAAGTTTTGGAGATTGCCTACTGCACTGGATCAAGATCTCTAAAGATTACATCAAATCATCTTCGAAGTTTAACTATTCGGTGTAACAGAGAGTTGGAACATGCTGAGATTAATTGTCCGTATCTGGACGACTTTAGTTTTTGCAGCAACAGATGCATAATCTCGCTCTCCACCGAAAGCATACTAGCTCCGGCTTATGTTCGCCTTCAATTATTCATGAATGGCACAAGTGATAGTTTATGGGATGTCAAACTTGTTAAATTTCTCGAGCAACTAAGACTGTCGAAATACTTAACTATTGAGACCGAAATCGTTGAGAATGTGATAATTCCAAGCACGTTGAGGCAGACATACACTTCACCAATGTGTCAATTTGAGAAGTTAAAGTTGTTTCCTCGAGGATGTGTGAGCAGTCTCGATGTTACTCGAAGCATTGATTCCGTACTCTGGTTATGTCCTCAGCTTAAGACTCTTTATATCATGGATGAACGACTCGGTCCCACTCCTCTTCCTCCGGCCTTTAAAACACAGGTTACCACAAGGTTATTCAAATTGCTGCTCAAGTTGAATTACAAGGAGCAAACTGATTTACCTCAGACAAGCTGTGGATGCTACCCTTCGCTTCCTGTGAATTGCTGGCGCCATTCGTTAAAGAATATTGAAATAATAGAACAAGAAGGTTTTGAAGATAATGATGGAAGCCTGAAAAGATTTCTTGAAAGTGTCACTAATGAAATGTGA
>AchoFBX_00107 | AH022545-RA pacid=38164223 polypeptide=AH022545-RA locus=AH022545 ID=AH022545-RA.v2.1 annot-version=v2.1
ATGGCTCTCGCTTTGCAACGTTACACTAGTCCGCATGTAAAGAGTCGTTTCCCCCAGCTTTTGAAAGAAAGAACTAAAAAAGAAAGAGAGAGGTCAATGTTGATAGCAAACAAAAAAGCATTAGATTATTTGCCCGATAATCTTGTTATTGAGGTTCTGTCTTGGTTACCCGTGAAAGCTCTTATGCAGCTGAAGGCTGTAAACAAATCATGGTATGCTATGATTTCAAGTTCTCATTTTGTGTCCAAGCATCTTCAAAACTATTACCAGAATAATGACGATTGGCGCGGTTGTCTTCTTGTTCATCATTATGTTAGTCAAGGAGAACTTCAATTAGTTGAACTGTTTGTTGATGAAACTAGTGGAGTTAATTTAGCAAATGAAGAAATGGATTGTATGCCGTTATACGGTTCTTATATTTATGGACCTTGTGATGGCATATATTATTTATATCAAGATTTTGGTTATCGTGCTTTGTGGAATCCAGCTCTTAATGAGATTAGATACTTACCTAAACTAATATGTAAGCCTGATCTTTCTCCCCAAATCACTTATTCTTCATATGAAGTTTTTGGTTTTGGGTCAGGTGTTATTACGGGAGACTTTAAGGTGGTTGTTATTAAAGGTTATGGAGCAAATTGTGGTTCATCGGTTTTTGCTTATTCATTGAGTAACAATTCATGGAAATATTGTGGAGATTTGGCCAAACATTATGATTTGAAATATAATGGATGCTACGTTTATGTGAGTGGGTGTTGTTATTGGTTGGGATCATACAAAGATACTTCTGAGGTCATTGTTTCCTTTAATATGGATAATGATGCGTTCAAGGAGATTCACGTTCCTGATTATGCAAAGCCAAGTTCTATGTGTTTGGCGATATATAATGACTCACTTGTCTTTGTGTCTCTCCATGATGATGACAAGAATTTGGAAATTTGGACTTGGAATAAAAGGTCTTGGATCAAGACATTAAATATGGGCCCTTTTCCTGATATCCGAGCTCCTATCGGTCATTGGTGGGATAATAAACTCATATTGCAACGTTATGGTGATGATCTACTATTGCTTGATCTGAAGGATAAACAAGAATTGAAGGCTCTCGGATTTCAAACCTATATGTGGTGTCATGGAGTTTTTGCGTACAAGGAAAGTTTGGTTTCTATCCAAGATAAGAATGAATCAGGGCAGCCTAGGGAAGTTGAAGCTCGGGATAATCAAACTGAGGCTAAACAAAACATGTTAGTAACAGTTATGGATAACAAAATTGAGGAAGTTGATGACGAAATTTATGTTGGAGTTTCCGCTTTGTTTGACTACTCTTAA
>AchoFBX_00108 | AH008982-RA pacid=38172020 polypeptide=AH008982-RA locus=AH008982 ID=AH008982-RA.v2.1 annot-version=v2.1
ATGATGGGTACAAGGTATGCTGGAGCAAATGGTGACAATGTGAATGATCGACTGAGTCAGTTGCCACTTGATATTCAGCTGTTGATCTTGTCCTACTTACCCTTGGAGGAATCTGTAAGAACTTGTGTTCTTTCCCATGAATGGAAACACATATGGAAATATTTACCTGTCTTGTTCTTCCAAGTTGAATCCTCTGCAATTGAAAGAATTGAAGAAAAATTTCAGTTAGTTTCCCGAAGATCAGATTTCGTGAGATGGGTCAACAGTATTGTGGAAGCTCACCTAGGCTCATCTATAGATGATTTCAAGGTGATTTTTGACTTGGACATTAACAATGAACTCACTATTGATAAGTGGGTGGTGTTTGCATTATCAAAACAAGTCAAAAGGCTTGAATTAAACTTTACTCCTGGCTCGAGACTATTCAGATACATTGACTGCTACACTTGGCCGCCTGAATGTCGATTGTCATCTCTTGGTTATCATCGTAATTTATCTTCATTAAGATCTTTGTGTCTGAAGTATGTCAACATGAATGATGAAGACATCAAGTGCATTTTGCTTTCTTGCCATGACCTTGAAAATTTGTGTATCATTAGTGGGTCATTATATTTAAAAAGGATAGAAATTCCCCATGCAAGTCTACAATTGAAGCACTTAGAGGTAGCATGTTTGCCTAAGCTGTTATGCATCGATATTTTGACGCCAAAATTGGTTTCACTCACTTATCAGGGGCATCCTATAAAACTAAATATTAGAGATGCCGCTTTGCTTTCTGATGTTTCAATTGGTAACGGAAGACGTTATGGTGAAGTTGTGACCCATGCTTATAGCTCCTTAGCAAAATATTTTCCACAATTAACAAGTTTAAGTTGGGACTTGCTTTTGAATCCCGAAAGTGGTGCTGGGCATATCAAGTGGAATTTGGGGATCAAGAACCCACCAGTTATGACAAATCTCAAGCATCTAGAAATCCATGTCAAAGCTAGGTGTGATGCGAGCCTCCTTGGATGGGTTAGCTTGATTGAGGCATCTCCAGTCTTGGAGAAATTATCTCTCGCAGGACGTAGCAGGAGACATGGTAAACATCGAAAAATCGACAAATGCAAAGTGGAGCCTCTTAAGAGTTTGAAAATCTTAGAGCTGATTAACTTTGTTGGACTACCAATTGAGATGGAGTTTGCTACTTTTGTAGTTCTGAATTCTGTCTGTCTCAAAGAGGTGATTCGCGTGATATCAGGATCTTCATACATGAATGTTCCGATCAATTTCAGAAGACGTTTTCTCGATGTTATTGAGGAGTTCAGAAGCACGCTGCCTCCTGGTGCCGTTATTGCTTCCATATGTTTGCTGGTGCCTGCTGATTCCAAGCTGCTGGTCTATGCTGGAGTTGAAAGTGTTGCTGCTCATCTGATGGAGTGCAGCTGCTGGTTTGCTACTGTTTCTTCCTCCGTTGATTTGATGCCTGTTTTGAGCTAA
>AchoFBX_00109 | AH010257-RA pacid=38170853 polypeptide=AH010257-RA locus=AH010257 ID=AH010257-RA.v2.1 annot-version=v2.1
ATGGAGATACCGAATACTACTCGTCGTTGCTCAGTGAATTGGTCTGATCTTCCTATTGAAGTTATTCATTCGATTGCTGGATTTCTCTCTAAAACCAACGATTTACTGAATTTTGGAATAGTGTGCAAAGAATGGCACCGTGCAGTTCAAATTTCCACCTTTCTGCCCCACACTTTAGCTTTTGATAATTCTAAAAAGCTCATATCTTCCTCCATTTTCATTCTCACCCCCCCTAATCCCACTGAGATTTTTCCTTGGATGGTCCTTGTTTCTGAGACTACTCCAGGCAAAATCCAGTATTTTAGCCCCTTTTCCCGAGCCCTTATATCACGTTCACCTGAAACGTTTGATCACAACCAATGGAAGCCCACTAAACTTGCCACGACATTTCATATAGTTGCCAATGACAACAGCCAGACTCCATTCTCTTCTCATTTTGGCGTGTATACTAAATTATCACGCGTATGCCCATTGGTACGTTCCATCGACCATTACAGTCTCTTGTCTTTATCCGATGAGGGTAAAGTGAATGAAATTTGGCCATTTGGGAAAAAGGACCGCTCAGCATTGACAGTATCCAAAGAAGAAGAAATTAATGACATTGTAGGATACAAAAGGAAAACATATGCGCTACATAAGAGTGGAGAATTACTTGAATTTGGTATGAATTATTATAATCGTCATCACCGGTGTCCCATTTCTAAGGGGCGCGGGATGAAAGCTCGGAGAAAACGTTTAGTAGTGTCTTCATCAGGGGACAAACTCTACTTGATTGTGCCCATCAGTTTGAAAGGTTCATTGCCAACATCGGCAACACGTCTTCAATTGATAGTTTACAAGTTGAGAGAGTATAAAACAAACTCATGGGTTTGGAGTGAGGTGGATAATTTTGGGGATAGTGATCAGGTGCTATTCATCTCTAGAGATTTCTGCTTTTTTGTTGCAGCTGCTAAATTTCCAAAATTCAAGCTGAAGAATCGCATTGTCTTCTCTGATGACGCTTTCCCTATCTGTTCAACGCCTTGGGATTATGAAGGAAAAATTGGGAATCACTTTTCAGTTTTTAAGCTGGATGAAGATCGTCAATACAGCTTGCCTTCAACGGCATATTTGGGATTTCAAGACATTTTTTCTACTTTCGCACCATGTTGGGTTGTGCTCAATGCATATTCCCGTATACAGTCTCAATCTCAAAGGATTCTAGATGCAAAAAGAATGTTCAGAGACTCATTAGGGAACAACTCATCTACCAAAGGGGATCAAGATAAAGAGGTACTTGTAGATTCCTCGAATGACAAACATTGCAAGTCTGAAAAAATTTTGCAGGATGAAGCAGTTCGTGAATACAACAAAGTTCACGTTAGGACTTCTAAGATGAACAATCATAAAAATGGTGGAGACTTGGGTCCAGATTTCTCCAAAGAGAAAGTCAGCAGTGATGCAAACTCCACTCCTGTGGCTGCAACTGTACTCAAACAAAACAAGGCACGTTGTTCTGTAACTGTCAACTTTGAAGGGGTCGAAATCAACTCTGAGTTGTTGCGAACATTACAAGCTATTTGGTTAAAATTTGGAAGCCCGATTGGAAAAGAAACCGTTCGAAGCAAGCCAATACTAGCTTGTGTTTTGGAGTCATTGGCAAGGCTCATCATTACTCTTCAAAACACTACGGGAAGGAGTTTAACTGATACCATAGTTGATGACATCAGCTCAACTTTCTCTGACCTTCAACGCGCAGGCTTGAAAGTGAACTGGTTAGCTCCAACAGTTGAAAAGGCATTGAACTTGCATAAAAGCAAGCCAGAAATAGAGTCTATAATGCTCAAGAGTAAGAGGAAAGCTCAAATTGATAAAGAAGTGCGGGAGTTCCTTGCTCGTACTACTAAGGAGAAGCAAGAACTAGAGGATGATATCGCCAACTTGCGTGCTAGGATTCCTTTTCCTACAGAGCTTATAGATTTGGATGATAAATTGGGAAAAGAACTATTACCAAGCTTTAGAAGCTATTTTTGGCTACTTCGGGGAATGTTTGGCAGTAGCAACTAG
>AchoFBX_00110 | AH000637-RA pacid=38183798 polypeptide=AH000637-RA locus=AH000637 ID=AH000637-RA.v2.1 annot-version=v2.1
ATGGCCCTCTCTTTGCAACGTTACACTTGGACAAATGCCAACAGTCGTTTCACTCAACTTTTGAAAGAAAGAAGTAGGAAACAAAGAGAGAAGTCAATGTTAATACCAATCAAAAATGTAGATCATTTGCCTGAGAATCTAATCATTGAGATTCTATCTTATTTACCCGTGAAAGATCTTATGCAGTACAAGACTATAAACAAATCATGGTGTGCTATAATTTCAAGTCCTGATTTCGTTTCTAAACATCTTAAAAACTACTATAAGAATAATGATGATTGGCACGGTTGTCTGCTTGTTCAACATTATGTTACTCATGCTGAACTTCAAGTGTTTGAGTTGTTTATTGATGAATGTACTGGAGTTAGTTTAGCTGATGAAGTGTTGTATAACATGCCCTTGTACTGTTCATATATCAGTGGCCCTTGTGATGGATTATATTATATATACCAGTATGGTGGTCGTGCTTTGTGGAATCCGGCTCTTGATGAGATAAGATACTTGCCTAAATTAATTTGTAAGCCGGATCTTCCACCCACTTTCACTTATTCTAATTATGAAGTTTATGGGTTTGGGTCGGATCCTGCAACTGGAGACTATAAGGTGGTTGTTATTAAAGGTTATTGGCCAACTGATGATGATAGTGATGCCAAACATCCTTTATCGGTCCTTGTATATTCATTGAGGACTAATTTGTGGAAATATTGTGGAGATTTGGCTAAAGCGTATGATTTAGAAAGCAATAAATGTTACATCTTTGTGAGTGGATGTTGTTATTGGTTGGGATCATACGAAAATACTTCTGATGTCATTGTTTGTTTTGATATGGCAACTGATGCGTTTAAGGAGATTCATGTTCCTGATTATACACAACCGTGTACTAAGTGTCTGGCATTGTATGACGATTCTCTTGCTTTTTTGTCTCTTCATGATGACAAAAATTTGGATATTTGGACTTTGAATGAAGGGTCTTGGACCAAGATATTAAGTGTGGGACCTTTTCCTGATGTTCGGGGTCCTATTGGTCATTGGAAGGATAATAGGCTCATACTGCAATGTGAAGACGGTAAGCTAGTCATGCTTGATCAGAATGATAATCAAGGATTAAAGGATATTGGATTTCAGCACGATAGGTGGTGTGAAGGAGTTTATGCGTACATGGAGAGTTTGGTTTCCATCAAAGATAAGAATGAGTCGGCTCAGCCTGAGGAAGTAGATGCTGAGGACAACCAAACCGAGGAAGTAAAAGTTGAGGATAAACAAACCAAGGAAGTAGAAGCTGACGATGAAGTTGATGTCGATGTTTCAGCTTTGTTTGAGTGA
>AchoFBX_00111 | AH017843-RA pacid=38169043 polypeptide=AH017843-RA locus=AH017843 ID=AH017843-RA.v2.1 annot-version=v2.1
ATGTCTGTATTGATTGAAGATCTTCCAGATGCTGTTGCCCTAAGGTGCCTCGCTCATGTTCCATTTTACCTTCATCCCAAGCTAGAGCTTGTAAGTCGTACTTGGAGAAATGCCTTTCGGAGCCGTGAGCTTTTCATGGCGAGGGAAGAGGTCGGTTCAACTGAGGAATTCCTTTGTGTTTGTGCTTTTGAGCCAGATAACATATGGCAATTGTATGATCCACTTCATGACATCTGGATCACACTCCCTGTGCTCCCTTCAAAAATTAAGCATCTTGCTCATTTTGGGACTGTCTCCACTGGTGGGAAACTATTTGTTCTTGGTGGTGGGAGTGAAGCGGTTGATCCGTTGACCGGTGATCAAGATGGGAGCTTCGCAACCAATGAAGTATGGTCATATGATCCTGTATTGAGGAAGTGGGCTCAGTGCGCCTCCATGACAATAGCTCGTGCAATGTTCGCATGCTGTGTCCTGGATGGGAAGATTATCGTTGCTGGCGGTTTCACAAGCTGTAGGAAATCAATTGCTCAGGCTGAAGTTTATGATCCTGAGATGGATGCATGGGTGTCGATTCCCGATCTTCCTTACACTCATAACTCCGCATGCACGGGAGTGGTGATTGGTGGAAAAATGCATGTGGTGCACAAGGGGCTCTCAATGACGCAGGTCCTTGAGAAGCCAACTGGTGGGTGGTTGGTAGAAGACCATGATTGGCTTCAGGGTCCAATGGCAGTAGTGAAAGGATCACTATACGTAATGAGCCATGGCCTAATCTACAAGCAGGAAAGTTGTAAAAGAAAGGTCATTGTTTCAGCATCAGAGGTAAGAAAAAGAATCGGGGTTGCAATGATTGGATTGGGGGGAGAGATATATGTAGTTGGAGGTGTGATTGGTCCTGACCGATGCAATAGGGATATCAAGCCAATGTCCGATGTTGATGTGTTGACTGTAGGAAGTGAGAGACCAATCTGGCGTCGAGTCACTCCTATGTCTAGGTGCCATGGAACCATACTTGGATGTACGCTCTTGAAAATTTAA
>AchoFBX_00112 | AH002637-RA pacid=38181884 polypeptide=AH002637-RA locus=AH002637 ID=AH002637-RA.v2.1 annot-version=v2.1
ATGGAAAATTCATCAATAATTCCCCAAATCGATGAAACTCAAACCCTAATTCCCAATTTACCAAACGATATATCAGCTTTAATCTTATCGTATATACCTTTTCCATTTCATGATCGTTTAAAGTCAACTTGTAAATCATGGCGTAATTTTTACTCCTCAAAAATACCAGTTTCTATTCGTCAATCAACTCTTCCTTTTTATTCACTTTCTAATCTTCTTTGTATTTTCCCACAAGACCCGAGTTTGAGTTCCCCTTTTTTGTTTGACCCGACCCTTTTAGCTTGGGTTGCACTTCCTCATATGCCCATTAACCCACATGTTTACTCTTTATCTAATTTTGCTTCTCTTGCAATTGGGTCTAGTCTATATGTTTTGGGCGGGTCACTTTTTGATACCCGGTCTTTTCCTATGGACCGACCCACTGCTTCCTCTGCTGTTTTCCGTTATGATTTGGGTTCTAGAAAGTGGGCCCAATTATCCCCCATGATTACCCCACGTGGTTCCCTTGCGGTTGCTGCGGTTGGGTCGGGTCGGATAGTGGTGGCGGGTGGTGGGTCAAGGCACACTATGTTTAGTGCAGCAGGGAGTCGGGTTGGGTCAGTTGAGTGCTATAATATTGAGAGGGATGAGTGGGCTCCACTTGTTGATTTACCCGGGTTTCGGGCTGGTTGTGCTGGGTTTTGGGTGGGGCAAAGGAGGGAGTTTTGGGTTATGGGTGGTTATGGTGAATCAAGGACCATTAATGGGGTGTTGCCTGTTGATGAGTATTATAAGGATGCAGTTGTCTTGGAATTGAACAATGGTGGAGAAGAAGGGAGTTGGAGAGAGATTGGTGATATGTGGGATGGTGAAGAAAGAACAAGACTTGGAAAAATTGTGGTAATTGAAAATGATCATGATGATGAGGTAGAAAAGAGTGTGTTTATGCTTGATGGAGATGATATTTTGAGGTATAATATGGTGTCAAACCGCTGGTTTAAGGAATCAACTGTTCCGAGAAAAACTCAGGACGGTTCACCATTTGGTTTTGTCGCTCTTCAAGGGGAGCTTCATGTGATCTCCCTTCTTCAGGGAGTTGAACTGTCAGCCATCCGGAGATCAAGACATCGTAGACGAGGCACTGCTCTGTTCATGCAAATTTACGACCCAAAAAAGAAGTCCTGGAGATCTCTTGTGACCAGGACGCCTTTCCAATGCCCACTCGATTTTAGAACTGCCGTTATGTGCACAGTTCGTGTGTAA
>AchoFBX_00113 | AH013756-RA pacid=38174331 polypeptide=AH013756-RA locus=AH013756 ID=AH013756-RA.v2.1 annot-version=v2.1
ATGGGGAAAAAGACTCAGCTTTGTCAAGAAGCTCAAGCTCTGCTGTTGTTTCCCTTATCACGAAGACTTGTGGCCAACAATAATTCTCGGTTTTTCCTTAAATCTTGCAAGCGCAACAAGAGTAAGAAAGCTTATGTTGATGTGTCGAAGGATTTCCTGAGTGAGTTGCCCGATGAAATAGCTTTAGAAATATTGTCAAATCTCCCAATGAAGGAAGTTGCAAGACTTAGTCTTGTAAAAATGGAGAAAGATTCAAGACCAACTAGACGAGTTGGTGAGAAAGAAAGGCATGCTTTTGTTATTTTTAACTTAGACAGTCGATCCGCTTCTGATATCGATAAATGGGTTGCTTTTGCGAGCGCAAAACAAGTCAAAAGGCTTGAGCTAGACTTCGACACTGACATTAGTGGTAGATACGAGAAATATACTTGGCCAATCCAATATCAAATGCCCCATAACACATGGGGGCATGCCCTTGCATCCCTGTCCCTTAAATGTGTTAATATTACAACTGAAACTGTTGAATGCTTTCTCAATTCTTTTCCCTCCCTTGAGATATTGTGCATTTCTCAAACAAACGTTTTGACTTCCATAAGAGCTTGTTCATTATCCTTGAAACACTTGGAGGTGACTCTATGTTTTGGTTTAAACACCATTGTTCATGATGCCCCAAAGCTTTTGTCGTTTTGTTATGAGGGGCCTACTATAAAGCTGCATCTTAATAATGTCTCCTCACTTTCAGTGGTATCACTTGGTACCCTAGCACGAGATTGCCCTATAGCTTATGCTTTTGATCCTTGTTTAAATTATTATGCGCAGTTGGAATATTTAGAATTGAAGATAAATCTGTGTGATCAGATGCAGTTAAATCAGCAAATTGATCACTGCCCAGTGTTGACAAATCTCAAGCATCTCACACTGTTTTGTTTTACTACTCATGATCAAAGTCTTCTTGGATGGACTTCTTTAATTAATGCATCTCCTGTCCTGCAGAGACTGACTTTAAAGTGGATTATCTCAAGCTCGTATTATTGTAGAAGAGAAATACAGAAGTGTGGACACCCTCTGAAGTGCTTGAAGACCTTGGAAATGGTTGGCATGGAGGGCTATTGTGTTGACCTGGAGCTTGCCATGTATGTGCTCGAGAATGCTATCATACTTGAAGAGTTGGTTATAGATACGCGGTCGCCATTTTCGGAAAAAGATTCAAAGCCGGACTTGATGGCACAAAAACGTGCGATGAAGCTTTCATCAAAACTTCTTGAAGGTGCAAAGCTCATATTC
>AchoFBX_00114 | AH021449-RA pacid=38165999 polypeptide=AH021449-RA locus=AH021449 ID=AH021449-RA.v2.1 annot-version=v2.1
ATGACGGAATTAATGGACCTTCCTATTGAATTAATGATTGATATACTCTTAAGATTGCCTGCGAAACCCTTGATGCAATTCAAGAGTATTTGTAAATTATGGTATTACATCATTAGTGCCCCTCAATTTGCTGACCTTCATCTTGCTCAAACCCTAGCTCAATCCAATCCGAATCTTCGCTTTGTTTTTTCAGCTCCCCATCTTTCTTTAGCTGAATTTGATACTTTCGATGGAATTACTGAGCTCAATAACCCATTTCGGAATCAGGGGTTTGCTCATGTGGTGGGTTCTTGTCATGGATTGATTTGCTTATGTAATTATGATTTACACCTTACTATACTCTTGTACAATCCCACGACTCGAACTCACAAAAAACTCCCTTTTTTGCCTAAATCGTCGACCTTATCTCATCGGTACTCATTTGGGTTTGGCTACGATGATATTTCGAGGGATTACAAGTTTGTTAGGATTCTCCAATCCGATGAAGGGACAGGTCCTTTTAAGAGCCAAGTCATGGTTTATAGCTTAAAAATGGACTCATGGTTAAGGGCTCCAGATGTACCGCGCCCATTTTCTTCTTGTCGTGAAGACGGTGTTCTTGTGAATGGAAATTTGCATTGGATACATGAAAGTTTTAATGGGAAAGAAAAAGATTATTCGATTGTTGGGTTTAGTCTAGTGGACCATAGCTTCAGTGAGGTTCCGCAACCTACATTTGAGGAAGATTTCATTAACTTGCGTGTAGGAATGCTTGATGGGTGTTTATGTCTCATGGTGAATGACTTGGATTACTCAGATATATGGATCCTGAAGGAGTATGGTGTAGCGCAGTCATGGACTAGGTTGTTCAAAGTTAAGCAAACAAAACAACACTTGTTTCTCGAGTGGCCTATTGCATATTCACTAAGTAGACAGAGCCTGTTTCTGCAGCTTAACACTTGGAGGGTTGTGTCACTCGACTTGCAAACCATGGGGGTCAAAGATGTTAAAGTCTGTGACTTTCCGAGATGTTTTGACACACAAGTATGTATAGAGAACCTTATAATGCTCAAGAATTCTGGCAGTGCAACTCTGGAGACTGATTATCTGCAGGAAAAGAAAAGGAGGCGAAGGAGGAAACAATTGCTTCAACAAAGAAATAATAGGTGA
>AchoFBX_00115 | AH013488-RA pacid=38174461 polypeptide=AH013488-RA locus=AH013488 ID=AH013488-RA.v2.1 annot-version=v2.1
ATGCCACTGAAACTGCAATCTCATACAACAATCCACTTGGGGAAGCTTCCCGATCATTTGCTAGTTGAGATATTTATTCGAGTACCTGTGACTGACTGGACGAACATATCATGCGTGAAGAAACAATGGGCACATTTGTTTGAAGGAGAGTATATGTGGCAAGCTGCTCTTGCTAAGACGTATCCTTATGCGAGTCTTGCTAAAAAGTGGCCAGGACCAATCCCTCAAGATCAGTTCATAGCATGTGGGAAATCAAGAGAACGGGCTCATGAACTTGCTTCTTTGATCTGGCTCGCTGTTATCAACAATCTAGAGGAAAACGAGAGAACATTTCATTTATTGAAGCGCTTGGCTTTAGAGGGAAATGTATTTCTTCCATTCCCGTATTCAAGATCAAACAAAGTGTCGTGGAGGATATTCGAAAAGCTTTTCACAGATTTTCGTGATTGCTTGAGTCATGTCAACTACTATGACCTCTTGGCGAGTGCTAAGTCCAGATTTCAGCCGATACCATCTACTTGGTTAGGTTACTAA
>AchoFBX_00116 | AH015128-RA pacid=38175888 polypeptide=AH015128-RA locus=AH015128 ID=AH015128-RA.v2.1 annot-version=v2.1
ATGTGTTCAAAAAAGAGCAAACATTCATCAAATTCTGAAACTTTACAAAAGATTTCTTCATTTCCAGATGAAGTATTGGAGAAAGTTTTAGGCTTTCTTGAATCCCATAAAGATAGAAGTTCAGTATCATTAGTTTGTAAGGATTGGTATAATGCTGAAAGATGGAGTAGAACTCATGTATTTATTGGTAATTGTTATGCTGTTACACCTGAAATTGTTGCTAGAAGATTTCCAAAGATAAGAAGTGTTATCTTGAAAGGAAAACCTAGATTTTCAGATTTCAATTTGGTTCCTGAAGATTGGGGTGCTGATATTCATCCTTGGCTTCTTTGCTTTGCTAAAGTTTATCCCTTTTTGGAAGAATTAAGGTTAAAAAGGATGAGGGTTAGTGATGAAAGTTTAGAATTTTTATCTTTGTCTTTCCCTAATTTCAAGAGGATTTCTTTGCTAAGCTGTGATGGGTTCAGTACTGATGGTCTTGCTGCTATTGCCTCCAATTGCAAGAACTTAGTTGAGTTCGACATTCAGGAAAACGGAATTGAGGATCGCAATGGCGACTGGTTGTGTGACTTTCCTGAAAGTTTCACTTCATTGGAGATTCTAAACTTCTCCAATCTTCATACCAAAGTCTGCTTTCCTTCTCTCGAGAAACTGGTAGCCAGGTGCAAATCTTTACGGGTTTTGAAGGTGAACAAAAATGTAGACCTGGAGCAATTGCAGAGATTGCTTATTAAAGCTCCTCACCTGACGCAACTAGGCACAGGGTCCTTCTCACAGGAGCTCCAGCCTTCCCAATATGCGAGTCTTGAGAGTATTTTTAACAACTATCGCAGTCTACAAACCATTTCCGGTTTATGGGAAGTCAATCCGGTATATTTGCCTGTTCTTTATCCAGCTTGTGCAGGGCTGACATTTTTGAATCTTAGCGATGCAGCTTTGCAATGTGACGAACTTGCGCAGCTTCTTGTACACTGCCCGAATCTTCGGCGTCTTTGGGTGTTGGACACTGTTGGGGATGAAGGTCTAGAAACTGTTGGATCCAGCTGCCCTTTGCTTGAAGAACTCCGGGTATTTCCTGCAAGCCCGTTTGAAGATGCTGATATTGCCCACGGGGTTACAGAGACTGGTTTTGTTGCATTGTCCTATGGCTGCCCTAAGCTCCATTACGTCCTTTACTTCTGCCGCCAAATGACAAATGAAGCTGTCGCAACCATCGTGCAAAACTGCCCTGATTTTACTCATTTCCGCCTCTGTATAATGAATCCTGGTCAACCTGATCATTTGACAAATGAACCAATGGATGAGGCTTTTGGCTCGGTCGTAAAATCTTGTAAGAAACTCAGAAGACTTGCCGTTTCTGGTTTATTGACTGACCTAACTTTCGAATATATCGGGAAATATGCCAAGAATTTGGAGACACTTTCTGTGGCTTTTGCCGGAAGTAGTGACTTTGGTATGAAATGTGTTCTGGCTGGCTGTCCTAAACTGAGGCGGCTGGAAATAAGGGATTGCCCTTTTGGTAATTCTGCGCTTCTGTCGGGCTTAGAGAAATATGAATCTATGAGATCTCTCTGGATGTCGGCTTGTAATGTCACGATGAGTGCTTGTAAACTGTTGGCAAAGGAAATGCCTAGGCTGAATGTTGAGGTCATAAAGGACGAGGATACCGATGACTGCCAGGCGAATAAAGTTTATGTCTACCGTACTGTTGCTGGACCTAGAAAGGACGCCCCTCCTTTTGTTCTCACGCTTTGA
>AchoFBX_00117 | AH004528-RA pacid=38182874 polypeptide=AH004528-RA locus=AH004528 ID=AH004528-RA.v2.1 annot-version=v2.1
ATGAGTTTGGTTAGTGGACAGAAAAGGTTAACAGAATCGAATATATGCTACTCAAATCACTCAAAAGACGCTTGTGGGACACGTTCTATGGTTGTGGATGATGGCTACGTCCCTCTTTTACCGGGGCTTCCTGATGATGTGGCTAAGTTATGCCTTGCACTTGTACCTCGAAATCATTTTTCGACAATGGGTGCGGTGTCTAAGCGTTGGAGATCGTTCATTCGAAGCAAGGAGTTTAAAACTATCCGGAAACAAGCGGGTATGATTGAGGAATGGCTGAATTTGTTGGTAATCGACGAGGAGACTAACAGCAGCCATTGGGAGGTAAGGATTGTTCGTAAAGCACGAGTTTCCACAATGCTGTTGATTTGGGAGAAGCTGTCAAGCATGAATGTCACACGCTACGATTTCACATGCGCTGAGGTTGACGGGATGATCTATGTAGTGGGAGGCTATGGCGTGGATGGCGAATCTCTTTGTAGTGTCGAGTCTATAATCCCGATACGAACAAGTGGACTCTAA
>AchoFBX_00118 | AH022406-RA pacid=38163912 polypeptide=AH022406-RA locus=AH022406 ID=AH022406-RA.v2.1 annot-version=v2.1
ATGGAGAATTTGCCTGTTGAGGTGATTGGAAACATACTGTCTTGCCTTGGGGCTGCTAGGGATGTGGTGATTGCATCTGCAACATGTAAAAAATGGAGGGAAGCGTTTAGTAGCCACCTCCATTCTCTCTCATTCAATTCCAAGGATTGGCCTCTGTACCGCGATTTTTCGACTAGTCAATTGGAGATGTTAATTACACAAACTATTTTCCAAACTTGTGGTTTGCAAGGGCTGACAATCTTAATGGATGAATATCACGTTTTTTCAGCTTCAACTGTTATAGCTTGGCTTATGTATACTAGGGAAAGTTTGAGAACGTTGCATTACAATGTTAGAACAAGTCCTAATCTTAACATTCTTGATATTTGTGGGAGACATAAATTGGAAATGTTGGTTTTGGCTCATAATACTATTACAGGAGTTGAACCTAATTACCAAAGGTTTTCTTGCCTAACTTCCTTATCCTTGAGTTATGTTAGTATTTCAGCATTGGATTTGAGCCTTCTCTTGACTGCGTGCCCGAAGATTGAGACTTTATCCCTTATTAATCTCGAGATTGCCATGTCTGATGTGCAAGCAAATATACAATTGAGTTGTCCTACGCTTAAAACTATTTACATTGAAGCCATTAGTTTGGACAAGTTCGTTTTAGATGCCGATTCACTTGAGGAATTGCATTTGAAAGATTGTGCCCTAGAGCAATGTATTTTTTATGGGAAAGGGACTTTGAAGCGTTTAAAGATTGATGATGTTAGTATTATGCATCTTGAAATTGGGGAAGCATCTGAATCTCTTGAAGTTGTTGATGTTAGCAACTTCACAATCATCTGGCCGAGGTTCTATCAAATGATCTCTGGGTCATCAAATCTAAAAGTTCTTCGACTTTGGGATGTGGTGTTTGAAGATGAAGATGACATTGTCGATTTAGAAACTATTGAAATTTGCTTCCCGAATTTGAGGCATCTTTCACTGAGTAACGATTTAAGAAATGGTGTGATTCATTATAGTTTGGAGGGTTCTTATCAACTACACAATGTAGTTGTACTCGAAGTTGGTTGGAATGTCATCAGTGATGTTTTTTCTCAATGGGTTGAAGAGATTTTGGAAAAATGCCCTAACCTCGAGAAGCTGATTATTCATGGGACTGTTTCTGATTCCAAAACATATGAAGAATGCCAAATATTGGCCAATTTTACTTCCTCCATTGTTCGTCTGATGCGGCAGTATATGCACGTAAATGTGCAGTTTGAATATGAGTAA
>AchoFBX_00119 | AH019166-RA pacid=38162441 polypeptide=AH019166-RA locus=AH019166 ID=AH019166-RA.v2.1 annot-version=v2.1
ATGAGGAAGGAAGAAGAGAAATTCGCTTCCTTAGTTCCACTTCCTGATTACAAATTATGCGGTTACCTCACAACAGTTGTTTCCTCTATTCATTCTAATGCCAAAACCCTAGAATTCGGCACTATTCTCCACATCTGCACTGATGGATCCCACGTTGGTTTCAAAACCGATTCCGGCCTTTTTCTCAAATCTATCTCCGGCTCCGGCTACAGCAATGGTGATGCTAACTCTAATTCAAAGGAGTCACCGGTAATGAAGAAGAAGAAGAAGAAGGTGGTTAAGAATGGGAAGAGTGTTAAGACAGTAAAGAATATTTTTCATGGAAATGGAACAGTGAGTGTTATTCATCAATTAAAGACGTTGGTGAATCAGAAATGCTTGAAAATTGTTGCAACTGTTGTTGGAACTTCAATTAGTAATAACCAATTTCGGGTTGCGGCATTGGTGGATGTATATCTTCCTGTTGCATTGTGGTCTGGTTGGCAGTTTCCTAGGTCTTCTACCACCGCTGCTTCTCTATTCCGCCATTTGAGTTGTGACTGGTCGGAGCGAAATTTAATTATGATGGATGGCTATTGTAAAGATGAAGTTACTAGCAATAAGAGTTTATGGGATGTAGCTGATTGTCATGCTCTTGGATGTAAACTGCATTCTAATATTCCCGATTCATCTAAGGAAAAGGGATTTGAACTACATGAGATTTTTAAGAGCTTACCTTGCTTGGGTGAAGATGTGAAAAATGTTTCTTCAAGTATTACACCCAAGGATATGACACCTGGATCTGGCATTTGGGATTTACCAGATGAAATTGTGATCAGAATTTTATCGACTCTGCGTCCAATCGATCTTGTGAGAGCTTCTGCTACATGTCGTCATCTAAGACTCTTATCTGTATCAGTTATGCCATGTATAAAGCTCAGGCTATTTCCTCATCAACAAGCTGCTGTAGAGTGGATGGTGCAGCGTGAGCAGAAGGCTGCTCCTTTACGCCACCCCCTTTATCTGGACTTCTTAACTGAAGATGGGTCAGCTTTCTACATCAATATTGTATCTGGTGAATTGGTTACTGGATCAGCTCCAATGATCAATGATTTTCATGGTGGAATGTTCTGCGATGAGCCAGGACTTGGTAAAACTGTTACAGCTCTTTCACTTATTCTGAAGACCCAAGGAACACTGGCCGAACCTCCAGAAGGTGCTAAAATAATTTGGTGCTCACATAATGGGGATCAGAAATATGGCTATTATGAATGTAGTGGTAGTAGATACTTTGGTCCAGCTTTTCGATCACCAGGAATAAGATGTTTAAGTCAGAGTGATAGAAGAAACCATTTTTCTCCTGATGATGTGATCCCTAAAGATCATTTCACGCCAAAGAGGGCAAAATTATCTACTTCTGGGGAGCAGAGTGCACTTTCCTTGTCGTCTTGCCTGGAAAGTGCCGGTCCATCATCATCTGAACATTCTCCCTCCACCCCCACAATCACATCATGTTTATTTCGCTGCTCTAGGAGCTCGAACCGTGTCAAGAGAAATCTTTTACCTATATATGAATATGAAAGTACTTCTAGATACCTTGAAGACAATAAGAAGGGTAAGTATGCAGGAAAACGGAAGTCTCTGGATAATAACGAGTGTAGTGTTGCTTTAAACAAGCAAATTGGGAGAAAAAAGAAGAAGCTTGATTTGGGGGATGATTATGTGGTATATAATGAAAATTGGATCCAATGTGATTCTTGCCACAAGTGGCGGAGACTTACTGATGACCATTTAGCGAAGTCTACTACGGCTTGGTTTTGTAGTCTGAACACTGACCCTCTTTTCCAAAGCTGTAATACTCCAGAAGAGTCATGGGATTATCGTGAACCTGTTGTTTATTTTCCTGGATTTTGCAGCAAAGAAAGTCCTGGAGAACTTCCTCAAAATGTGACATTCTTTACTAGTGTCCTTAAGGAGCATTATGCATTACTTAACTGTCAGACCAAAAAGGCTTTAACTTGGCTTGCTAGACTTCCATATCAGAGACTTTTGGAAATGGAAAAAGTCGGACTTGTTCGTCCAGGTCAAGTGTCGACAAAAGAAGCAAATGGTTTCAATAAAATATTTGAGGCATTTGGCTTTGTGAAGAAGGTGAAGCAGGGTGTATGCCGATGGTTTTACCCCAAAATCCTAGACAATTTAGTCTTTGATTTACCTGCTCTCCGAATTGCTCTTTGTGAACCATTAGACACATTCAGGATGTATTTATCACGGGCAACTCTAGTTGTGGTTCCCATCAAATCTGGTTGA
>AchoFBX_00120 | AH022568-RA pacid=38163864 polypeptide=AH022568-RA locus=AH022568 ID=AH022568-RA.v2.1 annot-version=v2.1
ATGTTGATAGCAAACAAAAAAGCATTAGATTATATGCCCGATAATCTTGTTATTGAGGTTCTGTCTTGGTTACCCGTGAAAGCTCTTATGCAGCTGAAGGCTGTAAATAAATCATGGTATGCTATGATTTCAAGTTCTCATTTTGTTTCCAAACATCTTCAAAACTATTACCAGACTAATGACGATTGGCGCGGAGAACTTCAATTAGTTGAACTGTTTGTTGATGAAACTAGTGGAGTTAATTTAGCAAATGAAGAAATGGATTGTATGTCGTTATACGGTTCTCATATTTATGGACCTTGTGATAGCATATATTATTTATATCAAGATTTTGGTCATCGTGCTTTGTGGAATCCAGCTCTTAATGAGATTAGATACTTACCTAAACTAATATGTAAGCCTGATCTTTCTCCCCAAATCACTTATTCTTCATATGAAGTTTTTGGTTTTGGGTCAGGTGTTATTACGGGAGACTTTAAGGTGGTTGTTATTAAAGAATATAATGGATGCTACGTTTATGTGAGTGGGTGTTGTTATTGGTTGGGATCATACAAAGATACTTCTGAGGTCATTGTTTCCTTTAATATGGCTAATGATGCGTTTAAGGAGATTCATGTTCCTAATTATGCAAAGCCAAGTTCTATGTGTTTGGCGATATATAATGACTCACTTGCCTTTGTGTCTCTCCATGATGATGACAAGAATTTGGAAATTTGGACTTGGAATAAAAGGTCTTGGATCAAGACATTAAATATGTGCCCTTTTCCTGATATCCGAGCTCCTATCGGTCATTGGTGGGATAATAAACTCATATTGCAACGTTATGGTGATGATCTACTATTGCTTGATCTGAAGGATAAACAAGAATTGAAGGCTCTCGGATTTCAAACCTATATGTGGTGTCATGGAGTTTTTGCGTACAAGGAAAGTTTGGTTTCTATCCAATATAAGAATGAATCAGGGCAGCCTAGGGAAGTTGAAGCTCGGGATAATCAAACCGAGGCTAAACAAAACATGTTAGTAAAAGTTATGGATAACAAAATTGAGGAAGCTGATGACGAAATTTATGTTGGAGTTTCCGCTTTGTTTGACTACTCT
>AchoFBX_00121 | AH021820-RA pacid=38164153 polypeptide=AH021820-RA locus=AH021820 ID=AH021820-RA.v2.1 annot-version=v2.1
ATGGATGATCTTCCTGTTGAAGTAATTGGTAACATATTGTCTAAACTTGGGGCTGTTAGAGATGTGGTGCTAGCATCTGCTACATGCAGAAAATGGCTAGAGGCTTGGAGGAATCATATGCATTCGCTCTCGTTCAATTCGAATGATTGGCCTGTTTACCATGATAGATTGCCTGAAAGGCTAGAAATCATTATCACTCAAATTGTCTTTCAAACACTAGGTCTTCGATGTCTATCGATTGTTATGGATGATGCTGACGAGTTTTCAGCCGCTCCTGTGATTGCTTGGCTGTTGTACACCCGAAACTCGTTGAGTGAACTCTACTATAATATTAAGACAACCCCAAATGTGAATGTTTTAGAGCGATGTGGTCGACATAAGCTTGAGATTTTGACATTAGCTCATAACTTTATTGTTGGTGTTGAGCCTAGTTACATGAAGTTTCCTCTATTGAGGTCACTTTCATTGAGTTATGTTAGCATCTCGGCATTGGACTTGAGTTTGCTTCTCGTTGTTTGTCCTAAGCTCGAGGTGTTAAGGCTCGTTAACAATGATATTTCCATATCCGATGCTCATTCATCATTGGAGCTTGTCAGTAGCTCATTAAAAGATGTATGTATTGAGGACATGCGCATGGACAAGGTTATGTTAATGGCTGATAATATTGAGAAGTTGCACTTGAAAGATTGTACCTTTGAATGGTTTTTGCTTGTCGGGAAAGGGGGTTTGAGGATACTTGAGATCGACGATGTCAGTGCTTTTCATTTTGATTTCGGTGAGAACACTGAAAATCTTGAGGTGGTTGATGTAAGTAACTTCACTATTTTATGGGTGGAATTCTATCGCATGATTTCGAGGGCACAAAACTTGAGGAAGCTCCGACTCTGGCGTGTTGAGTTTGAAGATGAAGTTGTAGATTTGGAGACTATTGCTAGTTGCTTTCTACGATTGCGATATCTATCTTTGAGCTATGATTTAAGAGACACTATGCTTCACTATGGCTTTCAACCGCGATCTTTGAGCTATGATTCAAGAGACATTGTGCTTCACTATGGCTTTCCGAGGCAATCTCCTCTAAAAAATGTGGTTGTGTTGGAATTGGGGTGGACAGAAATCAATGATCTCTTCGCCGAATGGCTGTCTATGCTTGTGGAAAGATGCCCTAGACTCGAGAAGTTGATCATCTACGGAGCTTTGTCAAGGGTCACAGCGCACGAGGAGTGCAATGTTCTAGCTCGATTTACCTCTTCCGTTGTAGAACTCATGAGAATTTATTCTCATGTAGATGTGGTATTCAGTTTCGATTGA
>AchoFBX_00122 | AH004011-RA pacid=38183121 polypeptide=AH004011-RA locus=AH004011 ID=AH004011-RA.v2.1 annot-version=v2.1
ATGCCTAAAAATCTCCCATTAAAAATGGCTGAAAATCTCAAAGAAGGCAAGAAGACAAAATATCTACAAGAAACCACTAGTAATGGCAGCGACGATGAAGATAGATTGAGCTCTCTTCAAGACATTCTTCTGGGCAACATTATCTCGCGCCTTCCTCTTCATTCAGCAGTATCCTCATCCATCTTATCTCGTCGATGGCGTGGTCTCTGGACTCAGTTCATCACTCACCTCTTCTTCAACTGCTATGATTTCCCAGGTCTGTTCAATCCCAATTCCTCTGGCTCATTTCATGAATTCCTCACATTAATTGACAGAAGTCTTAAACAAATTACCTCCCCTAACATACACACCTTCAATCTTCGATTAAAACCTTCTTCTAATGAAGATGAAAAGGATGCGTGCACACGTTTTTTACAATCCTGGATTCGTCAGATCTGCAGCCGAAATGTCAAAGAATTCAAAATTTCAACTGATATCTGCGAATTCAGTCCT
>AchoFBX_00123 | AH008989-RA pacid=38172134 polypeptide=AH008989-RA locus=AH008989 ID=AH008989-RA.v2.1 annot-version=v2.1
ATGGCGTATGCTGGAGCAAATGATGACAATGTGAATGATCGACTGAGTCAGTTGCCACTTGATATTCAGCTGTTGATCTTGTCCTACTTACCCTTGGAGGAATCTGCAAGTACTTGTGTTCTTTCCCATGAATGGAAACACATATGGAAATATTTACCTGTCTTGTTCTTCCAAGTTGAATCCTCTGCAATTGAAAGAATTGAAGAAAAATTTCAGTTAGTTTCCCGAAGATCAGATTTTGTGAGATGGGTCAACAGTATTGTGGAAGCTCATCTAGGCTCATCTATAGATGATTTCAAGGTGATTTTTGACTTGGACATTAACAATGAACTCACTATTGATAAGTGGGTGGTGTTTGCATTATCAAAACAAGTCAAAAGGCTTGAATTAAACTTTACTCCTGGCTCGAGACTATTCCGATACATTGACTGCTACACTTGGCCGCCTGAATGTCGATTGTCATCTCTTGGTTATCATCGTAATTTATCTTCATTAAGATCTTTGTGTCTGAAGTATGTCAACATGAATTATGAAGACATAAAGGGCATTTTGCTCTCTTGCCATGACCTTGAAAATTTGTGTATCATTAGTGGGTCATTATATTTAAAAAGGATAGAAATTCCCCATGCAAGTCTACAATTGAAGCACTTAGAGGTAGCATGTTTGCCTAAGCTGTTATGCATCGATATTTTGACGCCAAAATTGGTTTCACTCACTTATCAGGGGCATCCCATAAAACTAAATATTAGAGATGCCGCTTTGCTTTCTGATGTTTCAATTGGTAACGGAAGACGTAATGGTGAAGTTGTGACCCATGCTTATAGGTCCCTTAGCAAAATACTTTCCACAATTAACAAGTTTAAGTTGGGACTTGCTTTTGAATCCCGAAAGTGGTGTTGGGCATATCAAGGTATTTAA
>AchoFBX_00124 | AH006025-RA pacid=38177201 polypeptide=AH006025-RA locus=AH006025 ID=AH006025-RA.v2.1 annot-version=v2.1
ATGGGTGATAGGCCTTGGGATGAACTGATGCCAGACACATTAGGTTTGATATTTCAAAAGCTTCCACTTGATGAGATACTAAATGTAATCCCAAGTGTGTGTAAATCATGGGCCAAGGCGGTTCGAGGCCCTTATTGTTGGCAGGAGATCGATATCGAGGAGTGGAGTCGTTATCGACGACCTGAAAGCATTGATCGAATGCTTGTATTGTTGATTGGAAGGAGCTGTGGTTCGTTGCGCAAACTATGTGTCTATGGCTTAGCATCTGAAATGAGTCTATCCTTAATAGCTGATCATGCCAAGTCCCTTCAGAATCTACGACTGCCAAGAAGCGAAATAAGCGACTTGATGGTGGAACAAGTCACTACAAAGCTTTCTAGCCTCACTTTCTTAGATTTGAGCTACTGCACCAAAATTGGAGCTCCTGCTCTTCAAGCATTCGGAAAGCATTGCAACCTTCTCACTAGTTTGCAGAGAAACATGCACCCTTGGGATGTAACAGAACGCATGAACCAAGACGCGGAAGCATATGCTATATCTGCAACGATGCCACAACTCAAGCACCTCGAATTGGCATACTTAAATGTTACAACGGATGGCGTTCTTCAGATCATTAAAAACTGCCAAGAGCTCGAGTTGCTGGATATCAGAGGTTGTTGGAATGTAAAACTCGATGAAGAATTTCTAAAGAAACGTACAAAGTTAGAGGTAGTGGGACCTCTAGTTGTAGATTACTGTGGCAATGTGAAAGATCGTTTGAATCTTTACCATGGTTCCTCGAGCTTCTGGGCATGGGGTTTTGCCGAAATGGACGAGTATGATGATGGTAGTGATGATGTTGCCGATATGTCCGATGATATCTGGGACGATGTGCATGAGATGCAAGACTTAGGGTTGGTGGCCTATGAAGATGCGTTTGGTTATTACTGA
>AchoFBX_00125 | AH020230-RA pacid=38173663 polypeptide=AH020230-RA locus=AH020230 ID=AH020230-RA.v2.1 annot-version=v2.1
ATGGCGAGATTAAATGGAGTAAGGAGCTTTGAAGAGAAGGAAAACAAGAAGAAAAGGAAGAAAATGGTGGGTAGTAAAAAAAGGCATATGAAGAAGGAAAAGAGAGAAGAAATGGGGATGGTGGGGGATCCATTAAAAGTGTTGGGGGAAGATATAATGATGAAAATAATGGGAAAAATGGATGCATACAGCTTGGCACGTTCTCTTGTTGTATCCAATTCTTGGTTTTCTCTTGCTTCTTCTGATTCTCTTTGGTCTCCTTTGTGCAAGCAGTTGTGGGTCGGAAAAGCACATATACCGCGATGGTCTAAAGTTCCAGGGTTGTCGAAATTGGCTAGTTATTCTCGCGCAGTCACTGACAGTAAGCGAGCGGCTCCGGATTATTGGAAAAACCTAGATCCATACTGGGGAAGTGTAGGTTCGAGCACAGCTTCGAGGATGCGTCGTTACTTCCATCCCGATGGAAGCCAGACAGCAGACCCGGAAGACAAGGTTTGGGGTGGACACGAGTGTACTTACACAATTGTTACGGGTATTGTCGCAGACGGAAAGATCAGGGCAAACTACGTCAGGATAAACCGTTGGCCTCGGTTAGCTGTGTCGAGAAGGGATGATTGGTTGGAGATGTCAATTTATTTCGTTATTCTAGCATCCCAGATGCAGATAAAGAAGGCGGGACAGTTCCTATGTTCTAAAGTACTGGTTTTTGCAGGAATGTGTAGCTTCTTGAATTAG
>AchoFBX_00126 | AH013275-RA pacid=38174009 polypeptide=AH013275-RA locus=AH013275 ID=AH013275-RA.v2.1 annot-version=v2.1
ATGGATTCTCCACCAATTTACCTCCTTCCACGAGACACTCTCCACATGATTTTCATCAAACTTCCTCTTCGTCAAATCATCCTTTGTAGATCAATTTCTAGAACCTTCCATACCCTTCTTACTTGCCCTTCTTTCATCCAACTCATCCTTTCTCACCACCCTCCTCTCTCTCTCCTTGCTCTTCGTCCACCTCACCACCACCACACGCGCCACCGTCAACTGCTCCCTCACCCTCCCCCCTTCTCTATTCTCCACGCCTTTGATCCTTTTTCCAATCAATGGCTCAGATTTGATCTCACTTTCCTCCCTTTCTCTTCTCTCTCCCCTGTTACTTCCTCACTCGGACAGATCTACCTCTGGGGTGACTCACCTGAGTTCCCAACTCGCTCGCTTATTGTTTGTAACCCGTTAACTCGTACCTTCCGTGTCCTTCCCCAACTTGGGTCCGCCTGGTCCAAACACGGGTCTGTCTTATCCGGTTCGGGTGGGCGTGTCGTTGTCCTTACCGAACTCGCCACCCTGTATTGGTCTGAATCCGAGAAAACCCATAAGTTTAACAACAATTGGTTAAAATTCTCATCGAATTTACCCTCAAAACCTCGTAGCCCCATTTTAATTGGTAGTTCATTATATGCATTATGTGATGTGGGTTCACCATGGAGGAATCTATGGAAGCTATTTGCCTGCAAATTACCCGAATTCGAAACGACATCGTTGGGGTGGAGCAGAGTAGAACGGAATGAATGGGGGGATGTTTTTGATATATTGAAAAGACCCAGATTAGTTAAAGGAATTGGGAAGAAGATTTTAATGGTAGGAGGGCTAAAATCATCATTCTCATTGAATGCTTCGTGTTCAACTATATTGATATTGAGATTGGATTTGGAGAGTTTGGAATGGGATGAAGCAGGAAGAATGCCATTGGAAATGTATAAGTGTTTTCCAGAATCTTCCAAATTTAAAGTATTTGGAGGTGGTGATAAGGTTTGTTTTAGTGCTAAGAGAGTTGGGAAGATGGCATTATGGGACAATTCTGGTAAAGGAGTGGAATATTGTGGTGGAGAATGGCGGTGGATTGAAGGGGCACCTGGGTTTGGTGATGGATTGTTGCGTGGGTTCGTATTTGATGCTTGCTTAAGCATCGTTTCATAG
>AchoFBX_00127 | AH000622-RA pacid=38184824 polypeptide=AH000622-RA locus=AH000622 ID=AH000622-RA.v2.1 annot-version=v2.1
ATGTATTGCTATAGCATTAGCAAGCATGTTCCTTTCTGGGGTGAGCAAATGTTGTGGTTGGAAAGCATCTTCACGCTTATCCAAGTGCTTGTTCTAAAGGGCTTAATTCTTTGCTCAAGTCCAAATGCTCAAACAAGAAATCCTTCATCCACCATTGTTATGGATACGTTGCCGGATCAATTGATATGGGAAATCCTAAGGAGGCTTACAAAAACTGCAGATAGGAACGCTTTATCTTTAACCTGCAAGCGCTTCTATGAGCTTGAGAATGAGCAGAGGCTATCTCTTCGTGTGGGTTGTGGTCTAAACCCAGCCAATAAAGCTTTAAACATTCTATGCAACCGGTTTCCTAACCTAGTGCGAGTAGAAATTCTTTACTCAGGGTGGATGTCCAAATTGGGCAAACAGTTGGATGATCAAGGGCTACTCGCTCTGTCAAACAACTGCTCATCTCTTGCAGATCTGACCTTAAGTTACTGCACCTTCATTACAGATGCTGGTATCGGTTACTTAGCCGCGTGTTCAAAACTCTCGTCCTTGAAACTGAATTTCACTCCGAGAATCACGGGTTGTGGAATTCTTTCGGTTGTTGTGGGTTGTAAGAACCTGAAAGCTCTGCACCTTATTCGATGCTTAAACGTCAGCAGCGCTGAGTGGCTTGCGTATTTAGGGAAGCTTGAGAGTATTGAATACCTTTCGATCAAGAATTGTCGTGCTATTGGAGAAGGTGACTTGGTAAAGCTCGGATTTAGTTGGCGGAATCTAAAACAGTTGAAATTTGAAGTAGACACTAATTATCGATACATGAAACTTTACGACCGTATAGCGGTGGACAAATGGAATAAGCAACTGGTTCCGTGTGATAATATGACGGAACTGAGTTTAGTAAATTGTATCATTAGGCCGGGAAGAGGTCTTGCTTGTGTTTTGGACAAGTGCTTGCACTTGGAGAAGATTCACTTGGATATGTGTGTTGGGCTTCGAGACAATGACATCGTGCGCTTATCTCGAACCTCAAGAGGGCTACGATCATTTTCTCTTCGAATGCCATCAGATTTCTCGGCGCTTTTGATGAGCAACCGCATAACATTGACCGATGAGAGCTTGAAGGCATTAGCCGAAAACTGTCCCAAGCTGGATTCAATAAAGATATCTTTTTCTGATGGGGAGTTCCCTTCTTTTTCTTCGTTTACTTTAAACGGGGTTCTTTATTTGATTCGAAGTTGTCCAGTTCGTGAGATTTCATTGGACCAAGTATGTTCGTTTAATGACGATGGAATGGAAGCTTTACGTTTAGCACACTGCCTTGAAACCCTAGAGCTCGTAAGATGTCAAGAGATTACTGATGACGGGCTACAACTTGTGGCACATTTTCCTCGATTATCTGTTTTACGGCTTAGCAAATGCTTGGGAGTGACTGATGATGGGTTTAAGCCGCTAGTAGGATTAGGAAAATTGGACTTACTTGCTGTGGAGGATTGTCCTCAGGTTTCTGAAAGAGGTCTTCATAGGGCAGCAAAAACGTTGTCGTATAAGCTTGATTTGTCGTGGATGTACTGA
>AchoFBX_00128 | AH000676-RA pacid=38185587 polypeptide=AH000676-RA locus=AH000676 ID=AH000676-RA.v2.1 annot-version=v2.1
ATGTGCCTTCCTACAGAACTTAAACTCAAGATTTTGGAGTCCCTTCCTGCCGTTGGTGTTGCAAGAGTGGAATGTGTATGTTCGGAATTGCGTTTTGTTGCTTCGAACAATGATTTGTGGAAGACGAAGTATGAAGAAGAGTTTGGAAACGGTGCAACATCGCAAAGTGAATGTCGATGGAAGGAAAAGTTTTGTGCTACTTGGGAGATAAGGAAGAAGAGGAAGAGAGTATTTATTTGTCAGCCATATCAACGGAGAAGAGATTCTATTTGGATTATGCCTTCATTTCCAAGCCGAAGGGATCCGAATCTCCTTGGCTCGCCTTTTATAGTTGGCGGAGACTATGATCGTTTTCCTGCATCCGGTCTTCCTCAACATCCAGCACGTCGTGTTTTTTGGAGGATGAATTATGATCTAGGAGGACTTGATCTGTAA
>AchoFBX_00129 | AH005160-RA pacid=38177113 polypeptide=AH005160-RA locus=AH005160 ID=AH005160-RA.v2.1 annot-version=v2.1
ATGCCTGGTTTTGTTTGTGGAAAGAAAAGGTTAACTGAATCAAACACATGCTTCGCAAATCACTCAAAAGACGCTCGTGGGACTGGGTCTATGATTGTGGATGTTGGGTACGTCCCTCTTTTGCCGGGGCTTCCAGATGATGTGGCGAAGTTATGCCTTGCACTTGTACCCCGAAGTGAGTTTCCCATGATGGGTGCAGTGTCTACACGGTGGAGGTCATTCATTCGAAGCAAGGAGTTTATCACTATTCGGAAACAAGCGGGCATGCTTGAAGAATGGCTCTATTTGTTGACAATTGACGACGAGGGAAAAGAAAGCCGGTGGGAGGTGTTGGATTGTTTTGGTAACAAGCACCGAATTCTCCCACCCATGCCCGGCGAATTCAAGATGGGATTCGGAGTTGCGGTTCTTCATGGCAAGCTGCTCGTGATGGCTGGCTGTACTGTTTATGAAGGGGCAGCATCTCCTACCGCTGATGTCTACCAGTACGATTGTTTTCTCAATTGGTCATGTCGTGTTTATAATTTCAGCTGGGACAAGCTTTCAAGCATGAACGTTGCTCGTTATGATTTTGCTTGTGCTGAAGTTGGCGGGATGGTTTATGTCGTTGGAGGCTATGGCATGGACGGTGAGTCTCTTTGCAGTGCCGAGGTCTACAATCCTGATACTGGCAAGTGGAATCTGATCGAGTCCCTTCGCCGCCCAAGGTGGGGTTGTTTTGCGTGTGGATTCGAGGGCAAGCTTTATGTTATGGGCGGTAGATCAAGCTTCACTATTGGAAACTCGAAGTGTGTCGATGTGTATAACCCAGTTAATCACACATGGGCGGAGATGAAAAACGGTTGTGTTATGGTTACAGCTCAGGCAGTGCTAGGTAAAAAGTTGTTTTGCATCGAATGGAAGAATCAGAGGAAATTGGCCATATTCAACCCCGAAGACAATTCATGGAAGATGGTTCCGGTTCCGGTTACTGGGAGCTTGAGTATTGCGTTTCGGTTTGGTATACTTGATGGAAAGCTTTTGCTCTTCTCGCTTAAGGATGAGCCCGGGTACCGAACACTGTCGTACGACCCTGAGGCAGCCCCTGGGTTCGAATGGAAGACCACCGATATCAAGCCCTCGGGCTCGTGCTTATGTAGCGTGACTATCAAAGCATGA
>AchoFBX_00130 | AH015127-RA pacid=38176451 polypeptide=AH015127-RA locus=AH015127 ID=AH015127-RA.v2.1 annot-version=v2.1
ATGGCGTTAACAAAGAGCTTGAGTTTTTCACTGAAAAGAAAAAGAGTACTAATTGATAATAATAGCTGTAATTTGGAGCTATTTGGTGCAGATTATGAGTCTTATTCTACTCCTTTGAAGAGATTTTGTAGTGGTGATGAGCAGTTTTTTGATGAGCATTTTAGCAAAGAAACCTTAACTTCTTCTTCGCCTCGTGATGTTCAGTTTTTTGGTGAGCATATTAGCAGTGAAACCTCAACTTCTTCTTCTTCCTCTCTCGAGGATTTGCCTTATGAAGTTCTGATTAAAGTTGTTTGTTGCGTAGATCATGACGACCTCAAACGACTAATTTTAGTCTCTAAAAGAGTTATGGAAGCGACATTAGAAGCAAAAGAGTCTCATTTTGCTTATAGTACACCATCAAAGACGAAAGTATTTAGAAATTCAATTGATTTGGTGAATAATCCAATGGAATTTGAAGAAATTGAAGCTCCAAATGCTCCAAATCAAGCTAGGAGAAAGTGTCGTTCTCCAATTGATCGAAAAATACTCGACAATATTGCAGTCGCATTGTTCTCTGACGATGAAGAGCAAGAACAGAGGTGGCCTAGGAGGAGTTTATTCATGTAG
>AchoFBX_00131 | AH009223-RA pacid=38171613 polypeptide=AH009223-RA locus=AH009223 ID=AH009223-RA.v2.1 annot-version=v2.1
ATGGGCGCCGGAATGTCTTTTGACGGCGATAATTCCGGAGAAAAATCTTCTGTAAGTCGCCGGAAACTAGAAGACATACCAGAAAGCTGTATAGCTATGGTGTTAGGCTACCTTGACCCGCCGGAGATTTGCCGGTTGGCCCGAATAAACCGGGCTTTTCGTGATGCTTCTTCTGCTGACTTTATTTGGGTAAATAAACTTCCCACGAATTATTCCTTCATTATTCATAAAATTAGTGATAAATATAAGGATGATTATGAAGATATGAATAAACATAGTAGTGATGATAAAATGGTGGGCTTAACGAAGAAGGATGTTTTTGCCCGTCTTTCTCGGCCCAATCTTTTTGATTCCGGCACTAAGGAAATATGGTTGGACAAGAATACTGGTGGGGTGTGTGTGTCAATTTCATCCAAGGCCTTGTCGATTACTGGCATCGATGACAGACGGTACTGGAATCATATTCCTACTGAGGAATCTAGTAGATTCCAGACAGTTGCATATCTTCTTCAAATATGGTGGTTTGAAGTATGTGGGGAGCTTGAGTTCAAATTCCCTGTAGGGACATACGGTATCTTCTTTCGAATCCACCTGGGCAAGTCCTCAAAGAGATTTGGACGTCGCATTTGTAACGCGGAGCATATACACGGATGGAACGTAAGACCTGTCCGATTTCAGCTGACAACATCAGACGGTCAGCAAACTGTTTCGGAATACTATTTGGATAGTCCGGGATCATGGATCCTCTACCATGGAGGTGATTTTGTGATAAAGGATCCTGATAAATTGATAAAGATCAAGTTCTCGGCCAGACAGATCGATTGCACGCATATGAAAGGCGGTCTTTCTTTAGATTCTGTCATGATTTTGCCCAAGAGTATAGCCAATACAGCTTGA
>AchoFBX_00132 | AH015750-RA pacid=38167595 polypeptide=AH015750-RA locus=AH015750 ID=AH015750-RA.v2.1 annot-version=v2.1
ATGGCGGAACTTAAAGCTTCAACTGCTACATCAATTACAGATTTAGACGTTGATTCATTGGTACATTGCGCTACTTATTTGAGCATTCCAGACATATCTAACATGGCAAGGACTTGTAAATTCTTCAGAAATGCCGCTTATTCTGATTCTATTTGGCATCGTCTCTTCAGGGAAAAATGGCCGGAGCAAATGTTGAGCCAACAGCCTCCGGGTTCATTAATGAGGGACATCTATTTGAGCAGGCGTACTGCTGTTAGACGGTTTAGCTTTGTTGATCCTTTGGTTGCAGACTTCTACACTGATGCAAGGCCTTTCAATCATGTACTGTTAGGAAAAAAAGACATCACTTTCTCGCAGGGATCATTGATACAAGTTCTGAAGATTGATGATTTTGTGAATGGTAAAGCATGCCATGTTTCTTTAAGGGATCATAATGCGAGGATTACATGTATGAGACTGTTTCCAATCACGGAGGTACCTTTCATTCGAAGCGAGGCACAATTAGATGAAAATGTATTAATAACTTCAAGTTCTGATCGTTCTATTCGCCTTTGGTGGAAGGGCTCTTCTTTTCGATGTTTTAAAGGTCATAATGGTCCTGTTTCCACACTCTCGGATAAATTACTAGGTGACGTTGGTAGCAAAGTGCTTGCTAGTGGAGGAGAAGATGGCACGGTTCGTCTGTGGTCTCTCAGTTCAAGTGGCAAGCGTGGCCAACATGCCCCTAATGCAACACTTCATGGGCATGAGAAACCAATTAAATTACTGTCAGTTGCAGGGCACAAGATTTCACTTTTGATCAGCGTTGCAACAGATTCAAAGATCAGAGTGTGGGATTCAGCTCTTGCATCTACATCCCGGACATCCAGTTGTGTGGGAATGACCTCTGTGCTAGGTACTCCTGTTGGAGTCAAATGCGTTGAGTCAATGCTTTATGTAGCAGCAGGTTGCTCTGTTCATGCAATTGATCTGAGAACAATGAAGAAGGCTTTTACAGCTGCTGTGTGTCACTCAGATCTTTTCTCATTTGAGATGCTGCCTTCAAGATCGTTGATCTGTACTGGAGGAAAAAATAAAGCGTTATTATGGGATATTAGGAAAGGCCACGATGAATTAAGATCAAGATCAGAGCCAGTGGCTGAGATGGAAGGTCATAACGGCCCTGTTACTCAAGTGCATATGGACGGTTACAAGATTGTTACTGGTGGTCCTGATGACTTTTTTACTAATATATGGGAGGTGGAGACTGGTGCTCTCATTAATTCCTTAAGCTGTTGTCCATCAGATCTATCTAATACCACGATAGGGTGTAATGCAATGGCCATAGATGGTTGTCGAATTGTCACTGCATGCTCTGGAGAGAATGGGCTTATACGCTTCAGGGACTTCAACAGTGCTTCTTGCTCTGTCGCTTTGTATGAGGATGCTGTGTCTTCCAAATTTTGGAATTCAAACTCCTACATTGATTCAGATTCTGATTTGTAG
>AchoFBX_00133 | AH005149-RA pacid=38178507 polypeptide=AH005149-RA locus=AH005149 ID=AH005149-RA.v2.1 annot-version=v2.1
ATGAATTATTGCCCAGATGAAGTTTTAGAGCACATTTTCAACTTTATAACAACAAATCAAGATAGAAACTCAGCTTCATTGGTGTGCAAAACATGGTATAGAATAGAGAGAGAAAGCAGATCTAGAGTTTTTATTGGAAACTGCTATGCTATTAGTCCTGAAAGATTATTAAGGAGGTTTCCAAGGTTAAGGGCACTTACCCTTAAAGGAAAACCCCATTTTGCTGATTTTAATTTGGTACCTCATGATTGGGGAGGTAATGTTTACCCTTGGATTAAGGCCCTTGTTAAGGACTGCCCTTCATTTGAAGAACTTAGATTGAAAAGAATGATTGTTACTGATGAAAGTCTTGAGCTTTTGTCTAAGTCTTTTGTCCATTTTAAGTCTTTGATTTTAGTTAGTTGTGAAGGGTTCACCACTAATGGGCTTGCTGCTATTGCTTCCAATTGTAGGTATCTGCAAGAGCTGGACTTGCAGGAAAACGAAGTTAGTGATAGGAAGGGGCGTTGGCTTGGTTGTTTTCCCGAGAGTTGTACATCACTCGTATCTCTTAATTTTGCATGCCTTAAGGGTGAAGTCAACTTGGATCTTCTCGAGAGACTAGTAGCCAGGAGTCCGAACCTTAGGACTCTCAGGCTTAACCATGCCGTTCCATTTGAGACTCTTCAGAGGATCCTCTCTAAGGCACCTCAACTAGAAGACTTGGGAACGGGATCTTTCGTTCATGATCCGAAGTCTGAGACATACAATAAATTGAAGGAAGCGATTTCTAAATGCGAATCAATTAAGAGTTTATCGGGATTCTTGGAGGTTGCTGCTCACTGCCTTCCTGCAATTTACCCACTTTGCTCGAACCTGACTACGTTGAACCTCAGCTATGCACCGGGAATTTATGGTTTTGAGCTAACACAACTAATTCTTCATTGCAAGAAACTCCAACGTTTGTGGATTTTGGATTACATTGGCGACAAAGGGCTTGCCCTTGTGGCCGATACCTGCAAAGAATTGGAAGAGCTGAGAGTTTTTCCGTCTGATATATACGCTCATGGTGATGCTGCCGTCACCGAGGAAGGGCTTATTGCGATATCAAGTGGTTGTCCCAAGCTCAATTCGATTCTGTACTTTTGCCAGCAAATGACCAACGCTGGATTAATAACCGTAGCAAAGAACTGCCCAAATTTCATCCGATTTCGGTTGTGTATCCTAAATCCAATAAAACCGGATGCGGTGACCGGGGAACCTTTAGACGAGGGTTTTGGGGCAATTGTTCGATCGTGTAAGCGCTTGAGGCGGTTATCTATCTCAGGGCTTTTGACTGACAAGGTTTTCCTGTATATTGGTAACTATGCTAAACAATTAGAGATGCTTTCTGTGGCATTTGCCGGAGAGAGGGATATTGCGATGATAAATGTGCTAAGTGGGTGCAATAAGCTTCGGAAGTTAGAGATTCGGGACTGCCCCTTTGGAAATGCTGCACTTCTGGCGGACATGGGGAAGTATTTAACAATGCGATCCCTTTGGATGTCGTCTTGTGGAGTGACCTTAGGGGCTTGCAAGTTGGTTGCAAGGACGATGCCACAACTGAACGTCGAGATCATCGATGAGGATGAGCAAGGGGGGTTTCGATCTCAATGA
>AchoFBX_00134 | AH006121-RA pacid=38177219 polypeptide=AH006121-RA locus=AH006121 ID=AH006121-RA.v2.1 annot-version=v2.1
ATGATGGGAAAAGAAAAAGAAGCCGAAATAGATAAGCTTCCAACTGATCTTCTTTCTCATATATTCTTCCTTTTCTCTTCTTTCACTGATTTAGCACAGGCAAGTTGTGTATGTAAGAAATGGATGGAAGGTGTGAAACAGTCGTTAGGAAGGAAGGAAAACAATGGATTGTTTGAGATATCAATGGCTAAATGTATTGGCAATTTGACATCAATTTCAGTGTGGGGTATGACAGGAATCACTGATAAGGGTGTTACTATAGTGTTGTGGAGCTGCCGTCATGTGACTGAGATCGGACTTCTCTACCTTGTAAATAAATGCAGGATGCTCACATCAATCAATGTTTGGGGTACGCGGGTTCCTGTACATTGCTTTATCGGCCTACTAACTATCAGCCCCGCTCTCCAAATCAAACCTACAGGCCTCCTTCCCAACAATGGACCTATTACTGTTTGA
>AchoFBX_00135 | AH016724-RA pacid=38168505 polypeptide=AH016724-RA locus=AH016724 ID=AH016724-RA.v2.1 annot-version=v2.1
ATGCAGCTAAAAGAGAGTAATACATACAAGTATATTGATAAATTTGTTCATATTATGGAGCTTCCTCATGATTTGATAATATATGAGATTGTTATAAGGCTACCCATCAAAACCATACTCCAATTCAAGTCAATTTCCAAACAATGGTACTCTTCTCTATCTTCTTCATCTTTTGGTATGGCCCACTACAAATTATCCCCAAATCTTCACTCTTGTTCATCTATTCATTACATTGATTGTATTGGTTCATCCAAAGATGAGATTTTTTTAGTTGGATCATGTAATGGGTTGATATGTTTGTATTCTTTGTTGGGTTATTTGATTATTTGGAATCCCATTATTCACCAATGGGAAAAGGTTTCATACCCATCATTACAAGGTTTTCAAAGCCTTACTTGGGGATTTGGGTATGTAGCTTCTAATGATGATTATAAGATTGTTAGGATATGTGAATTAGAAGGAAACAAAGGAATGTTAGTTCATGTTTTCTCATTAAAAACCCAAAAATGGAAAAAAGTTGTTGATGAAAAGATTCATGGGTATTCTCTCAATCAAACTCCTAGTTTGAGTGGACTAATTATCAATTCAACCCTGTATTGGATAATGCATAAGCGAGGGCAAGGTAATAAACAAGGCATTTTAGCTTTCGATTTAGTCGATGAAAGATTTTATGAAATCCGAGGTTTGATTTCTAGCGACTCCTACTTGAGTAGTTTTCGTTTTTTAGGTTGCATCGGAGGGTGTTTGGCAATTGGTCGTGTCACCAGTAGTGGTGATGTAAGAAACACTAAGGATGGTAAGTTTTTCATCCAAGTAGGTGATAGCGAAATAGGATATATTGATCCAAATTATTCGCCTAAAGCATACATACAACTTGTTACCTTCAAAGATGATGAAAGTATTCGCATCTTGAGTTACACTCCA
>AchoFBX_00136 | AH011996-RA pacid=38179024 polypeptide=AH011996-RA locus=AH011996 ID=AH011996-RA.v2.1 annot-version=v2.1
ATGGCATATACTGACAGTAATGATTATCAATCAGCTCATCTTCCTCATGATCTTATTGTTCATCATATTCTTCCATGGTTACCCATAAAATCTTTGATGCAATACAAGTTAGTTTCCAAACAATGGTATTCTTCTATCTCTTCTCCTTCTTTTATCAAAACCCACTTGAAATTAACCCCTTTTTCTGACCCATTTACCCCACTTGAATCCCTAATAATCCAATCTGGTCATGGTTATTACCTTTATGAATGTGATGATAATCATGATCTTGAAAATGGTGTTCAATGGCAGAATTTGATTCAAATTGAAGGTTGTTATATGTTTAGGGACACTTATTTAGTTGGATCTTCAAATGGGGAGAAATTTGAGATTGTTCATCATTTGGATTTGAGTTCAGAATCTGATATGTTATGTGTTATGGGAGGGTTTACTAAAACTGGAAAAATTTTATTGGTTGATGATGGTAATCGACGAATTTTAAGGCTCGATTTTGGTTCAGAAACCGATCAATCGGTTGCAATACTTTGTTGGTGCGGTAAGGATACTCGAATCGATGGGTATGTGCCTAGTGCAGTTTCACCTTATCCCTCACCAGAGTTAGGGGCAGGTACCCTCTATGATCTTGTGTGCTTATACCTCTGTATCACTGTATTTTCTTATATTAGGGTTGCTTAA
>AchoFBX_00137 | AH002566-RA pacid=38181695 polypeptide=AH002566-RA locus=AH002566 ID=AH002566-RA.v2.1 annot-version=v2.1
ATGGAGAGTAAGAAGAAGAAGATGAAGATTCATAACAACGTCAACAATTGGTCTTATTTACCCACTGAAATTCTTCAAAACATCACCAAACAGCTAAGATTCAACCCTAAAGATGTCAGAAATTTTCGAGCTGTATGCAAACAATGGCGTAATTCAACCCTAATTTCCACCTATTCACCTCGCCTTACTAATTCCCTCGTCCCAAAGAAGGTAATTTCTTCCTCCATTTATCTTCTACACAGTGACCCATCCATGGATTCTGCTCATAAGTCTCCATGGATGGTTCTTGCTGTCGAACATACCAAACGTATTGTGAGCTTTTACCACCCTTTTACTAGAACTAAACTCGGTGATGTACCCAGTAATCTAAATTTGACCCGATTTCGACCCATCAAAGTATCCACTGCATACCATCTTGTTTTTGATGATCCTAGCAATAATCCCTTTTCCTTTCGTCGTTGCCCATTTGTAAAAACTCTGTTATCTTCTAATTCATCTACTTCTTCCATTGAGGATTCTGTTATGTTATCTCTGTCTGACAAATTTAGTTTGGTCAAATCATTTCCATTTGGGAATGATAGAAAGGAAACTACTATCCGTGGTGCCATTGGTGATGTAATAGAGTACAAGGGTATTATCTTTACCTTAAGTAATAATGGGTTCCTTCACTCACTTGGAAAACTCAACTCTCCTAATGGAACTCGACTAAGTTATGGGTTTACGAAGTTGATTGGGAACTCGTCACATAGAAGGCGGTTGGTGGTGTCCCTTTCGGGTGAGAAACTCTACTTGATTGTGCCAATCATGGGGAGTAGTGACAAAGGAGTAAGCTTGATTTTTAAGGTCTATGAGAAAAAGCAGTATGCTACAACTAATGGTTGGTTTTGGGATGAGGTTAGAAGTTTTGAGGGTGATCAAGTTCTGTTTGTATCAAAAGATCACTGTTTTTTTGTTGAAGCTTCTGAAGTCTATGGATGTAGAAAGAATTGTATTGTGTTTTCAGAAGATGGATTTCCTAAGTGGGCTAAATCTGGTTGGGAGTATGAAAACATAAGGGCAAATAAGATTGCTGTTTTCTCTTTAGAATTCAATAATGGTTATAGCCTACTGTTGAAGGATTTTTCAAGCTTCCTTCAGAGGTTATGTTCATTGTCTCCCCCTAATTGGTTTTCACAGATTATGTGTCTTTATCAGCAATCTGAATCTCAATCTCAATCCCAATCGCAATCTGAATCTGAATCCGAATCTCAATCTCAATCTAGAAGCGAGCCTGAGGCAGAAGAAGTAATGCAGTCTGATTCAAATACTACTACTTCTGCTACTCGACAAAGCAGACCACCCTCTACCATAAACGAAGAGGAGTGTCACCTGATCCAAAGAGTCCAAGGAAGGAGTAACACGAGCAAAACACCAACGACAAAGTTTGAGGGACTCGATATAAAGTCTAATTTGATCCCGACATTGCAGAAGATCTGGTCAAAACACGGAAACATCATAGAAAATTGCATTTTATCTAATGGTGACTTGAAATCAAGAGCATTAGAATTGGTAGCAAATGTAGTCCTGACCCTTGAGGAAAACTCGGCCTTAGACATGAGCGACGATCAATCTGATAATTTGAAGTCTACACTAACTGATCTGAGAGTCATTTGCTTTGATGTAAACTGGCTAGCTCCGTATGTCGAGAAGGCCTTGGAATTGCACCAAAGCAAGCCACTGGTGGAGTCTCTGCACAACCTCGGACAGTTGAAGATTCAAGCCTCCGTTCAGAAATCGAGACTCCTTAAGGAATTAGCCAAACTAGATGATTTAGAGAAGGAATATGATGAAGGTATGGCTAATTTGTCTAAGTTGCTTCCTTTTACTGATGAAGTGGGTATTGAAAAACCATTAGGAGCAGGATTTACTTGA
>AchoFBX_00138 | AH008001-RA pacid=38180873 polypeptide=AH008001-RA locus=AH008001 ID=AH008001-RA.v2.1 annot-version=v2.1
ATGTCTCCATCAAGATCATTCCTCTCGAGGCATTCTTCTTCCTTTCGTTGTTTTCCTTTCTCTTCCAAATCTCAACCAAGCACACACCCACCGTTATCTCTTTCTTCCGCCGACGTCACGTCGCCGGATGATGATTTTGATGGAGAAGATGGTGGTACATGGTCGTCCTTGTTGCCGGAGATTTTGTCCGATATTATAGCACGAGTTGAATCTTCTAACGATAAATGGCCTTTTCGTCGAAATGTGGTTGTTTGCGCCTGCGTTTGTAGATGGTGGAGAGATGTTACTAAAGAGATTTTGAAAGCTCCTGTTTGTACTGGGAGGATCACTTTTCCTTCTTGCCTTAAACAGCCTGGACCACGTGAAGTTCCTCTTCAGTGTCTTGTAAAATGGGACAGGAGAAATTCTACATTCTACCTATACCTCTCTGTATCACCATTCTTATTTGCAGTGAAAGGCAAATTTCTTTTAGCTGCTAAGAGGTATAGGCGTGGTGCGCACATTGAGTACATTATATCACTTGATACTAATGATCTATCACGAGGAAGTCAAGCGTATGTCGGGAAGTTGAGCTCGGATTTTCTTGGTAGGAACTTTAGAATATATGATAGCCTTCCACCTCATGATGGAGCAAAACCATCTAGTAGCAGTCACACTGGTAATTATGAAGTTGGGCAAGTGTTTTACAAACTTAACCTCTCTAAGTCAAGAGCTCCAAGAAGGATGCTTTGTTCCCTTAAATGCCCTGGACCACTGGGAGACACCTCTGCGAACCGGGCAGAGTATAGCGATTCTAAGTTGGCCAATCTGGATTTTAGTTGTACTGTTCTGAAGAGTAAACCATCACGGTGGTACGAGAACCTGCAGCGCTGGTGCTTAAATTTTCGTGGACGGGTAACGTTTGCATCAGTGAAGAACTTTCAACTTATAGCGACAGTCGATCAAAGCCAACCGGATGGAAAAGGTGATGAAGAGGTAGTTCTCCTACAGTTCGGAAAGGTTGGAGACGACACTTTTACCATGGATTACCGTCAGCCACTCTCAGCCTTCCAAGCATTTGCAATTTGTCTAACAAGCTTCGGTTATAAACTTGCATGTGAGTGA
>AchoFBX_00139 | AH002050-RA pacid=38185379 polypeptide=AH002050-RA locus=AH002050 ID=AH002050-RA.v2.1 annot-version=v2.1
ATGGATTCTATAATTCCGGGTTTGATTGATGATTTGGGTCGGGAGTGTTTGATTCGGGTCCCCTTTAATGAACTTCCAACTGCAGCTTCTGTCTGTAGAAATTGGAAGTATGAGATGGAACTTCCTGATTTTTTCCGTCAAAGAAAGATGGCGGGTGTAACCCGACCCGTTCTTGTGTTGGCTCAGGCTCAAGTTGAAGACCCGAATGAGAAGTTGGATCCTGGTGTGAAGCAACACCCATCAAAGCCCACTTACCGGTTGACGGTGGCTGACCCGGGTTCTGGAACTTGGGTTCATCTGCCTCCGATTCCGGGGTTGCCTGAGGGATTACCCATGTTTAGTGGGTTAGTTGGGTCCGGGTCGGATCTTGTAATCGTTGGTGGGTGGGATCCGGTTACATGGAAAGCATCGAACGCTGTGTATATTTACAGCTTTTTAACAGGTAAATGGCGGAAAGGTGAGGATATGCCAGGTGTACGAAGATCGTTCTTTGGATGCGCTGCTTCTGATGTTGATCGTACGGTTCTTGTTGCTGGGGGCCACGATGAGGATAAAAACGCCTTAAATTCAGCTTTATTATATAGCATAGATGAAAATAGGTGGGTCCCACTTCCCGACATGAACCGACCACGTGACGAGTGTAAAGTCATCTTCCACGGTGGCAAATTCCACGTCATCAGCGGGTATCCAACGGATATGCAAGGTTGCTTTGAAAGAAGTGCCGAGTGGTGCCCAGTCATCGATGAATTTCTCGAGACCGGGTCAACTCCGGGCTCATGCATAGCAGGGCCAGACGGGCGGATATACGCTTGTTTAGGAAGGCGGAGTGCTGATGTGGCGGTGTATATGGGCGACAAGTGGCAAGTGGTGGCGGAAGTTCCCGGTGAAGTGAGAAGCTCTCAATGGGTGGCTACATGTGGTGATAAGTGGTGCAAAATTGATATGCCTAATAAGTTTTCTGGTCCTGTCCAATGTGGTTGTGTATTAGAAATATGA
>AchoFBX_00140 | AH018110-RA pacid=38163254 polypeptide=AH018110-RA locus=AH018110 ID=AH018110-RA.v2.1 annot-version=v2.1
ATGGAGGTTGCCGTATTATCCTTTATATCATGGCATTCCTTCATTGTAGTTATCGCTGTAACTTTATTTTTCTCTATCTTCGCTGTTGTCGTTGTTCGATTTTCTCCCTCCTCCTCTCAGTCGTTGAGAGGTGGTAGGAGAAGAACAACGGTTTTCACGACGGAGAGACAATCGAAGGATATTATTAATAGTAGTAGTTCCGACTGTAACGGTGTCGGTTTGGCGGCGGCGAACGGAGGAGAAATGCCGTCGTTAGTTGCGGCGGCGGAGAAGCAGACCGGTGCTTCAATGATGGAGCAATTGGTACCTGAAATTACGACGCATGCGCTCAGCTATTTGGATTATCCTAGCCTTTGCCGGCTTTCAATGACGAATTCGCTTATGCGGAAAGCTGCTAATGATGATAATGCTTGGAAAGCTCTCTATCATAAGGATTTTACTCTGGAACAAGACAGTGTCAGACCAGCTAATGGTTGGAAGGCTTACTATGCAGCTACAAGGGCAATTGTGAATATTAATGCAGAATTCTTTAATATCATCAGGGATAGATCACTACCAGCAATGAGTCGTTTCTGGCTTAATGCTGACTATGTGAAATGTATTCATGCTTCAGGAGAGCTCTTTACAGGATATAACGCAGTAATGGGTAGTTGGCAGATGGCGTTTAACTGGGAGCAACAAGCAGGTGGCTTCCAGATTCGTGATGTGCGGGCTAGAGTTCTAACTGACATGGCTTGGGTTACCATGAAAACCTTCGTTGACATGAATGCCGGTCCATACAACGTGACTAATGTGTTTGAGAATCAGGATGGGAGGTGGTTCATGGTTCATCATCACTGCTCGGTGATGCTGGCTGACGAAGATGTGGACCAACAGATTATGCATGCATAA
>AchoFBX_00141 | AH022405-RA pacid=38164193 polypeptide=AH022405-RA locus=AH022405 ID=AH022405-RA.v2.1 annot-version=v2.1
ATGTTGGTAGCAGTGATTTTAAGTATGCTAATGGGTGGTGCAGTATACTTGTATAAGTTAATAAAGCCACCTCCTTCAAGAAGATGTGGTTCACTGAATGGCCCTCCTGTTACTTCACCTAGAATCAGACTAAGTGATGGAAGGTACTTAGCATACAAAGTCCGAGGAGCAACCAAAGCAAATGCAAAATACAAAGTTATTTTGAGTCATGGTTTCTTTGCCTCAAAAGACACTTATATTCCTTTGTCAGATGAATGGTTGCAAGAGTTGAGCATATTTCTGGTAACATTTGATAGAGCAGGACACTCTGAAAGTGATCCAAATCCGGACCGTTCTCCAAAAAGTGATGCTCTTGATATTGAAGAACTTGCTGATTATTTAAAGCTTGGTAAAAAGTTTTATGTTGTTTCACTTTCTATGGGATCTTACTTTGCTTGGGGATGTCTCAAATATATTCCTCACCGGCTTGCAGGTGTGGCATTTGTAGTTCCGGTTGTTAATTACTGGTGGCCGTCACTTCCATCTGAACTAAGCAGCAAAGTGTTTAACAAACTGCCGTTGATGGAACGATGGAGACTAAGATTGATTCATTATGCTCCTAAATTTGCATGGCTGTTACAACAACGTTTACCACTCCCTACTATTGATCTTATTCTCAAGGAAAACCCCAAAATTTTTAACAAAATAGCATTCGGGTCTTGGGAATTCGACCCATTAGAAATGCCCAACCCGTTTCCCCAAACGAATAGTTCAGTTCATCTTTGGATTGGGGACGAAGATGGAATGGTTTCAAGAGAGCTATTACAACATGTTGCAAAAAGACTGCCATGGATACGTGCCCATCAAGTTCCTGATGCTGGTCATCTTATCATTCATGATAAAAACATCTGTCAAATGATCTTCAAGTCTCTTGTTCTTGGAGATAATCCTTCTTTGGAG
>AchoFBX_00142 | AH012356-RA pacid=38178579 polypeptide=AH012356-RA locus=AH012356 ID=AH012356-RA.v2.1 annot-version=v2.1
ATGGGTGTTGGGCAATCCGGGTTAAGGTGTAATGGGCCCGAAAGGATTGGGCTTGGAGACTTGCCCGAAAGTTGTACAGCTATGATATTGGCCCGATTGAGCCCACCGGAAATATGCAAGCTTGCAGAAGTGAACAAGACTTTTCATGGAGCTTCATTGTCTGATTTTGTGTGGAACACTAAATTACCTTCAAATTATGAGTTTCTTGTTAGGAAGCTTCTTAATGAATGTCCTACAAACTTTAGTAAAAAAGAGATTTTTTCTAGGCTTTGTGGGCCCATCAGATTTGACGCTGGAACTAAGGGGATGAGGATTACAGGAATAGATGATCGTAGATATTGGAGTCATATTCCTACGCATGAATCA
>AchoFBX_00143 | AH002538-RA pacid=38182868 polypeptide=AH002538-RA locus=AH002538 ID=AH002538-RA.v2.1 annot-version=v2.1
ATGTCTGTATTGATTGAAGGTCTTCCAGATGCTGTTGCCTTAAGGTGCCTCGCTCATGTTCCATTTTACCTTCATCCCAAGTTAGAGCTTGTTAGTCATACTTGGAGAGCAGCCCTTCGGGGCCATGAGCTTTATAAGGCGAGGGAAGAGGTTGGATCATCGGAGGAATTCCTGTGCGTTTGTGCTTTTGAGCCAGATAACTTATGGCAGCTGTACGATCCCCTTCATGACATCTGGATCACCCTTCCTGTGCTTCCTTCAAAAATTAGGCATCTTGCTCACTTTGGGACTGTCTCCACAGCTGGGAAACTATTTGTTCTTGGTGGTGGGAGCGAAGCAGTTGATCCCTTGACTGGTGATCAAGATGGAAGCTTTGCGACCAATGAGGTATGGTCATACGATCCTGTATTGAAAAAGTGGGCCCAGTGTGCGCCCATGCCAGTTGCTCGTGCTATGTTTGCATGCTGTGTCTTAGACGGAAAGATTATTGTTGCTGGTGGTTTCACAAGCTGCAGGAAATCAATTGCTCAGGCCGAAATGTATGATCCCAATAAAGATGTGTGGGTGTCAATTCCCGACCTTCCTTACACTCATAACTCAGCATGCACGGGAGTAGTGATTGGAGGCAAAATGCATGTGGTGCACAAGGGGTTTTCGATGGTGCAGGTCCTTGAGAAGCCTTCTGATGGTTGGTTTGTAGAAGACCATAATTGGCTTCAGGGTCCGATGGCGGTAGTAAAAGGTTTTCTTTACGTATTGAGCCATGGCCTTATTTACAAGCAGGAAAGCGGTAAAAGAAAGGTTGTCATTTCAGCATCAGAGGTTAAGAAAAGAATAGGTTCCGCAATGATTGGATTAGGGGACGAAATATATGTAGTCGGAGGCGTGATTGGTCCTGATCGATGCAACCGGGATATCAAGCCAATGTCTGATGTTGACGTTTTGACAGTAGGGAGTGAGAGACCAATCTGGCGTCAATTCACTCCTATGTCTAGGTGCTGTGGAACCATACTTGGATGTACACTAATGAATATTTAG
>AchoFBX_00144 | AH019078-RA pacid=38163017 polypeptide=AH019078-RA locus=AH019078 ID=AH019078-RA.v2.1 annot-version=v2.1
ATGTCGGAGCTTCCAGATGAACTATGGCGTAGGATTCTTGAATTGGGAGTTCAAACTTCCGCCATTAACACTCAATCTTTTAGCTTCAAAGACCTTTGTTGCATCTCCATCTCTTGTAAACGCCTTTATCGTTTATCGAATGAAGATTCACTTTGGTCCTCTTTACTCTCCGCCGACTTCCCTTCGATTATCTCCAATACTTCCTCTTCTTCTTCATCTAAAGAACTCTACAAATCACGGTATGAGAAAGATAAGGCTAGAAGAATTGCGGCACATAAACGAGCTGTTATCAGAATCGAGAGTCGGATTGCTGAACATTCTAGAAAGATAAAGGATTTACAGGTGCGTTTGGATGAAGAAACTCAGAAAATGAAATTAGCTGCTTCCGAATTGTCGCATTTACATAAAGTCAGGCAAGCTTCAGTAGCTTTGAATGTGTGGCAGCCAGAAATAATCCGAGGGAGACAAAAACAAATGGTGGAGCAATGTGCTGTTCCTGTTGATTCACGTATCAATGCGCTTCAGATGGAACTCAAGCTCTGTAAACAGCATCTTATAGTCTTCCAAAACACTTATGTAAGGAGAGATGAAAAGAAAAGGCTTGAGGAAGCAAAGGAAGTGTTAATGTCAATGAAGTATCATCCTTTGCAAGAATTTGTAGTAATTGAGAGAAAAGTTGGTGATCCTAATGCTAAGAGAAAGAAGTTGAAATCACACATTACT
>AchoFBX_00145 | AH018685-RA pacid=38162734 polypeptide=AH018685-RA locus=AH018685 ID=AH018685-RA.v2.1 annot-version=v2.1
ATGGGTTCGGCTCTTGTGAAGGAATCTGGAAATGGGTCAATCACACAAGAGAAGAAAACGTGTTTAGGTGATTTACCAGAAAGTTGTGTGGCTTTGATTTTGATGAATTTAGACCCAAAAGATATTTGTAATTTTGCTATATTGAATAAGGCTTTTCATGGTGCTTCATCGGCTGATTTTGTTTGGGATTCCAAATTACCTTCTAATTATCAGCAAATTATTGAGAATATTTTTGAGGAGAATGATCGCCCGGTTTATTCTTGTAAAAAGGATATTTACGCTAGTTTATCCCGGTTTAACTCCATGGATGACGGCACAAAGAAGGTGTGGTTGGACAAGGCTACAGGAGGGATTTGTATGGCAATATCTGCAAAGGGTTTATCAATAACTGGAATTGATGATCGAAGATATTGGACCCACATACCTACCGAGGAATCTAGGTTCTCCACCATTGCTTATCTTCAACAAATCTGGTGGTTTGAGGTCAACGGTGAGGTAGAGTTTCCATTCCCGGAAGGAACGTACAGTGTATTTTTCAGAGTGCAAATGGGGCGAACTTTCAAGAAGTTTGGCCGTCGACTTTGCAACACTGAGCAGATCCATGGGTGGGATGTCAAGCCAACGCACTTCCAGCTCTCGACCTCAGAAGGGCAACGCACCGTCTCCCAATGCTTTCTTGAAGGGCCTGGGCAGTGGCTCCACTACCATGCTGGGGACTTTGTGGTGAAGAATTCTCGGGTGCGGACCCAATTGAAGTTTTCGATGATGCAGATAGATTGCACCCACACAAAAGGCGGTATTTGCGTAGACTCGGTAGTGATATACCCTAGCTCATTCAAGGACAGGCTAAAGCGTTTATGA
>AchoFBX_00146 | AH012680-RA pacid=38174745 polypeptide=AH012680-RA locus=AH012680 ID=AH012680-RA.v2.1 annot-version=v2.1
ATGGGTGCGTCGCTCTCCAATTTAACAGAGGGTGGCATTAATGGGGCATCGGAAAATGGTCCTGGACTTGGTGATATACCGGAGGCATGTGTAGCTTGTGTTTTTCTTTACCTTACTCCGCCAGAGATATGCAATCTTGCACGCCTTAATCGTGCATTTCGTGGTGCTGCTTCGTCGGATGGTGTTTGGGAAACTAAGTTACCCCCTAATTACCAAGATCTGCTTCAACTTTTACCTCCTGAACGGTACCAGGATCTTAATAAGAAAGACATTTTCGCTCTTTTGGCAAGATCTGTCTCGTTTGATGATGACAGCAAGCAAGTGTGGGTGGATAAAGTGACAGGTAGGGTGTGCTTTTCCATCTCGGCTAAAGCAATGGAGATCACTGGGATTGAAGATAGGAGATATTGGACTTGGATGCCGACTGAAGAATCCAGGTTCCAGGTGGTGGCTTATTTGCAGCAAATATGGTGGTTTGAGGTTGATGGTGCTGTAACGCTTCCTCTTCCTCCTGATATCTACACTGTTTCCTTTCGGCTACATCTGGGGAAGTTCTCCAAGGGCATGAGGCGTCGTGTGACCAACTTTGAACACACACATGGGTGGGATATAAAGCCAGTCCGATTCGAATTTACGACTTCGGATAATCAGCACGCAAGTACCGAGTGTTGTTTGGATGATACAGAGCCGGATGATATAAAAGAAAGCCTTAAGCGTGGGTGTTGGATAGAGTACAATGTGGGTGAATTCATCGTGACAGATTCCGAGACAACAACTGAAGTCAAGTTCTCAATGAAACAGATTGATTGCACACATTCCAAAGGCGGGCTCTGTGTAGATTCGGTTTCTATCATTCCTAGTGATCTAAGAAAGCGAAGAAGACGATTGGTTTCAAATTAG
>AchoFBX_00147 | AH004909-RA pacid=38177614 polypeptide=AH004909-RA locus=AH004909 ID=AH004909-RA.v2.1 annot-version=v2.1
ATGGCTTTAAATTTCTCTTATAGGCCCCCAGTCATTCGATTTGAGGCGAATTTTGTGCATGGGAGGTCACATGAAAGGGATATTTGTGAATTGTTGCCTGTTGATCCTTTTGAGATGGGTATAGCAGCCTTTACCGGACTGCTTGAGGATTGTGCTGATGTTGGTAATGGTGATTTCCAACATACTATTATTTCTGGGTGGCCAAATTGGGTTGAAACTTTCCAAAATTTTCCCGGGAACATCAATAATATTGATGATAGAACAATGATTGATGCTACTGAGGTTACTGATAGATTATCTTCGGAGGATGAATTTTGGCTTCCCGAGGACGAAGGCTTTGATTGTATCTCAAATGTTGCTAATTGTGGTACTACGGGTAATGTTTGCTTTGATGGGATTGATAGTTACAGGAAGAATAATGTGAATGATAGTTTTCTTTCGGATGATGCAATGTTAGATTTGAGTGTTCACCTTGCTAGTCATACTTTGGAAGTTTCTTATTCTGGTACTCGTTGTGATTCTAGCTTTCAAGGAACTATTTGTGGGGATCCTGGTCTGGCATTGAGCTTTGCTCTTGCTCATCTGGGTGTTCGTGATCTGTTATCGGTTGAGAGAGTTTGCAGGTCATTGCGTTACACTGTTCAAACTGATCCCCTTCTTTGGAGAAGTATTCACATTGATCAGCAGCTTAGTGGTAAGATTACAGACGATGATCTTGTCCGATTGACTGATAGGTCTAAAGGTATCTTGCATAGCTTGAGCCTAGTTAATTGCCACAAAATTACAGATGATGGTTTGAGGCGTGTTTTGGAAAGCAACCTTATGTTGACTAAGCTGAATGTGCAAGGATGTATGAAACTAACCATTGATGGTATTGTGGATTGCCTGAAGTCGTACAAATTGGTAGCTGTCACGGGGATAAAACATCTTCGAGTTCATGCGATTCTTGGTGTTACCCAGAAGCACTTTGAAGAGCTAAAGTCATTATTAGGCATTGATGATAATTTGCAAAATAATCACATGCCATGTTTCTTACTACAAGGAAGTCCTCATTTATCCAATGATGATGATCGTCCTATTGACATTGATATGTGTCCAAGGTGTCAAAACCCGAGGTTGGTATATGATTGCCCAGTAAGAGACTGTCAGGGTAAAGACCACACTACTCAGGTGTGCAGGGCGTGCACCCTTTGTATAGCTCGGTGTGTTCAGTGTGGGAAGTGTTTGAACGATGAGAAGTATGAAGAGACCTTTTTCCTTGAAAAAGTTTGTTCAGATTGTTGGAACCAAGCATTGCTGTGTCAAGTGAGTGAAGATGTGGGGAATACTACTATGCATGGCTAG
>AchoFBX_00148 | AH004718-RA pacid=38177823 polypeptide=AH004718-RA locus=AH004718 ID=AH004718-RA.v2.1 annot-version=v2.1
ATGTCGAATTCTTCAACAAAGTTAATCTTGGATGGACAGGAAGAAGATGAATGGAAGGACAAGCTGAGCACATTGTGTGATGATATACTTGTCTTTATTCTATCTCTTATGGAGAGAAAAGAAGCGACAAGAACTTGCATCCTTTCAAGAAGGTGGCGGTATTTGGCTACTTACTACACTGATCTCAACTTTGATGTTGATGATTTAAAGACTATGACCTTAGGCTGTAAGCCAGTTAAAGATCTAAAGCCAAGGTTCTTGAATTGGGTTAATCAAGTAGTGGCTTTGAATCGTGCTCCAATTATTGATGAATTCAGAATTCACTTTCCATTGGATGAGACTGATTCAAGTCATCTCGAGGCTTGGATCAATTTTGCTATCTTAAAACAAGTCCACAACTTAGAGCTCCATTTAAGATCTTATACCATAACATCTCATGTTTGGAATGGCATGACCCACCTCAAGTCCCTGAGTTTGAAGGGGGTAAATATAAGTGGAGAAGTAGTAGACGCTCCATCACTCGTTGAAGCGCAATTTCATGGCGATTGTGAAACAGGACTGCTTCAAAAATTCTCGCCCATCAGAAGCTTAGCTGCTCACTTGTCTAAACTTTCGCTTTATGTAGATGAAGAATGGATTGATGAAGGTCCTATCATCCCTTCTTTTCCTAATATCCAATACCTGAAGTTGGACGATTTAGATTATTCAGATTTAGATTATTCAGATTTAGATCTAAATTCAGATTTAGATCTAAATTCAGATTTAGATTATTCAGATAGCGATGACTTGGAGTTGGAAGACTCGAATTTGAAAGATGTGAAGCGGTGGTTGGAGACTAGAGAGGAGAGTACAACCTTTCCAAACTTGTGGAAAGTCGAATGGGATTCACTATTTAACAATAATCTCAATAAAGAATATATGCTAGCTTTGCACATTGTTAAGAATGCCATTAAGCTCAAGGACTTCATCTTCACGCCCCGAACTCCAATGTCATATTTGGATTATGAAGAAGCTATGGAAACTTGTATAGATCGAGCTGAACGATTAGCTTTGGTTCTCCCATCTCATGTGAATTTCGTGGTTATCAAAGAAGGCTAA
>AchoFBX_00149 | AH005459-RA pacid=38177274 polypeptide=AH005459-RA locus=AH005459 ID=AH005459-RA.v2.1 annot-version=v2.1
ATGAGAAGGCTGCCAATCAAATCATTAATCAAATTCAAGTCTGTATCCAAACAATGGTATGCTACTATTTCATCTCATCATTTTGCTCTTACCCACTTCAAATTCTCTCCGTATTCTTTCCCCTCTTCCATTGTCCAATTCCTTTTCATCCAAAATAGGAACAACTATTACCTTTTTACTTGTAATGACGAAGTTGGTGATGATATTGGTAATACTATTGATACTTCAAACCCTAATTTGGTTAAAATAAGTTTTAATTTCCATGATGATATTGATAATGAGCTTGTTCTGATTGGATCCTGTAATGGGTTGGTTTGTTTAGCTTCTTTTTCAGATTCTGTTTTCATTTTATGGAACCCTTTAACCGGTCAATTCCGAAAGTATTCAGATCCTGATTTTTCAGTTAATTCTACCGGTGTTTTCCGGATTTCTTGGGGATTTGGGTATGTGTCCTTAACTGATGATTATAAGATTGTTAGAGTACTTGAATTGAGTGATGGTCTTTTGATCAAAGTACACGTTTTTTCATTAAAGTTAAACAAATGGACAAGAATTGATAATGAACTTTATCACGATATCTTGTCGTCGAGGAAATGTGTTGAATTGGAGAATGATGGGAATCATTTAAGGCGTTCTTATGTATTTCATTCAAGACGAGGAATCCTGGTTAATGAGACTTTATATTGGAGTGTATATGATTCCTCAACTTGGGGAAGGGGGATTATAGCTTTTGATTTAGCCCGTGAGACGTTTGACACAATCGTTGATCTAGAATTGGTTTCTAATAATGTGTATTGGGATAAATTTTTTGTGTGA
>AchoFBX_00150 | AH005450-RA pacid=38177177 polypeptide=AH005450-RA locus=AH005450 ID=AH005450-RA.v2.1 annot-version=v2.1
ATGGAGTTCTTGCCCGATGCTGTTCTCGAATATATATTGTCATATATCAACAATGCCAGAGATGTAGCTTCTTGTATTTCAGTTTCGAAGAGATGGCAAGAATCAATACCGTATATTAAAAGGCTCTATTTTCCTCGTAATATTTTTGACACTTCGTTGAGTAGAAATAGTGCTAATGTTGATCCTGATGAAACCATATTGCGAATTGTATCAATGGTAGAAAAGTTAGAAGAGCTTATTGTATACTGTCCTTTCTCAAGTTCTGGGTTGACATCATGGCTTTCGGTAGCTAGTAAGTCCCTTAAACATCTTGAGCTAAGGATGGACGGTCTCTCGGAGAATCCAGCTTTCCCCCAAGATTCAACTAGTAAATTGGATTGTTTAGGCGTTGCAAATAATCTAGAATCTTTAACGTTGTGGGGAGTGTTTATGTCTCAACCTCCAAGGTGGGAAGTATTCCATAATCTTCGGAATCTTGAAATTGTTGGGGTGAGGATGGAAGATCATACATTGGTAGATGCCCTTAAGTTTTGTCCTAATGTGAATCGCTTGTCACTCCTTGGATGTGAAGGAGTGAGGTCAGTTTCAATAAATTTGAAAGATTTGGAGGAATGTAGATTGGACTTCTATGGTATAGGAAACAATTCCGTCTTCATTTCTTGTCCGAAGCTAACGAACCTTGAAATTCAAGGGGGTTCTTCTATAAGGGTTCCTGAAACTAAATGTCTTCGGAACATGTCCATCTCCAATAGTGGAGGAGTTCAATGGCGTTGGGATGCCATAAGCAAAATGCTTGAATTGGCTTCTGAAGTGAAGCATCTATACATGAAGGTTGAATTTACAGGGGATTTCGAAAATCTTATAGCCTTTCCTGCAATTGATTTTGCTGAGTTCTTCAATGCTCATCCCAAACTTAAGAAGTTTGATATCCATGGAGCTATGTTTGCTGCACTTTGTTCAAGAGATAGCTTGAAAAATATTGATTCAAATTTTACGATTCCATGTTTGGAAGAGGCGGTAATAACCATAAGATCGCCATTGAATGCAGAACAGAAAATCAGTACTCTCGAGTCCATTGTAAAGTACGCGGGAAACCTTAAGAAGTTGGTACTGAAGATTCTTCAAATGAAGAGTAGAGTTGCCATAACGGTACTGATGATTTTTTTGAGGATGTCTGGAAATTCACACACATTAACCGTAAAATTGCTCGTATAG
>AchoFBX_00151 | AH022886-RA pacid=38165488 polypeptide=AH022886-RA locus=AH022886 ID=AH022886-RA.v2.1 annot-version=v2.1
ATTGTCTCATCAACGGTGACGGATTCTTCAATTTTCTTACCGGACAGAGATATGGATGAGGGAACGAGTAGTGTTGATCGAATCTCGGAATTACCAGTCTTCATTCTTCACCAAATACTGTCATCTCTTTCAACAAAAGAGGCTGCTCAAACCGTCCTTTTGTCGAAGAGATGGCAATATGTTTGGGAAACGTTTCCCATCCTAGATTGTAATGAATGGTTTTTTGGAAAAGAGTTGTATATGCTTAACCCAAAGGAGCTTGGGTTGCCTAAAGATGAGCGGCGTAAGATTTTCAATCAAAGAGTGAAGTTCATGAGTTATGTTGATGAGAAATTGCACCGGTTTGTTGTCGAAAATCTTTGTGTGCAGAAGTTTATTCTTCACATAACCCTTGTGAGTAACAATTTGGCTTCTCGCGTTGATGATTGGATCGAAATGATTACTAATTTGTTTGTTTGGGAACTTGATTTGTATCTTACTGTGAGTAGAGAACGGTTTTATGTGTTGCCTATGAAGGTCTTTGCAATGGAGTCATTAACCGTTCTAAATTTACGAGGTTGTCTTATAAGCACCCGTCTTGATTGGAATATGGTCAAGCTATGTTCTCTTATTGAACTGCATCTTCGGGATGTATTTATAGATAAGAACACAATACAAGATATTATTTCCTCTATTCCTTCATTGGAGGTATTTTCTTTGAAGAACTGTTCGGGTTTCGAGAATCTTGAAATCTGTGGTCATGACAAGCTAAAGAAAATGGTTTACTATCCTCGTAGAGACCTTGAAACCAAGAAGTTTAGCATTAAGGTATTGACATTAGAAGAACTCAATTTCGTCAATTTGGATAAAGATAAGACGGAATGTGAAATAGCCGTCAGCCCTGCTTGTCGAAATCTAAAACGTTTGTCTGTGTACGGCATGTCTATTGATGCGCGCTGGCTACCGGATATGATCGCGTCCTTTCCTTTGCTCGAGCTTTTATCTATAGGCGGATGTGTACTCCGAAGAGTTATAAAACTTTCGAGTCCAGTACTTAAGGAGATACATATTAACAATTGTAGAAAACTAAGGGATGCAACGTTTGATATGCCTAATGTACATTCATTTGTATATTGTGGTAGGAGCATGCCTCGTTTATATTTAAACAGTTGTGCTGGTAATCGGGTAGCTGAACTCTCAGTTGATCTTAAAAACATGGACTGTTCCTGGTTCATGAAGATGAACAACTTCATCATAGAGAACAAATTTAAGGACTTAACTTTGTTTATGACTTCGAAAACAGTATGTCTAACATTCTACCTTGTTTTTTCAGTTCGTAAATTCGTTCAAATCATTCGATTCTTTGCTCGAGCTGATTATGATTTACGATCTGTTTTGGGTCTTTCTCAGGGTAAAGAAATACCCTTCAATGCAGAGGACTCGATAGGAATCCCGCGTCCACCTGCTGAACTTAACAATCTGAAGCTGGAAACGTTTGCTGTGACGTTGGATAACTATGGAACTTTTTTAGATGGCTTATTGTGGAGTACACGTCCTGCGATTCTATCGTTAGAACTAAATTATTATTCGCCCGAATTTTTGAAGGGGTTACTCAAAAGCTTGGTGTTTCGAGAACCAAAGTGTTGCTGCTCGCACACGAATTCTAAATGTTGGCGTTGCTCACTAAAGGATATAAAATTGATTGACGTGAAAGATTTCGAGAGCAATACTCAACTCGACCCGATTACACTTAACAAGTTGATCAGTTTCTTGGATATTTGGGTGATTGCAGCCCAACGGATGGTTAAATCTTACAAAATACTCACAGGGGAAACTCTGTCTTTTCATTTTTCATGGTCATAA
>AchoFBX_00152 | AH010240-RA pacid=38170555 polypeptide=AH010240-RA locus=AH010240 ID=AH010240-RA.v2.1 annot-version=v2.1
ATGGGGCGAAAGAAATATACTCGTTGCCAAGTGAATTGGTGCGATCTCCCTACTGAAGTTATTCATTTGATTGCTGGATTTCTCTATGAAACCAACGATGTACTGAATTTTGGAGCAGTGTGCAAAGAATGGCACCGTGCAGTTCAAATTTCCAGCTTTCTACCCCACACTTTAGCTTTTGATGTTTCTAAAAAGCTCATATCTTCCTCTATTTTCCTTCTCTGCCCGCCTAATCCCACTCATGTTTCTCCTTGGATGGTACTTGTTTCTGAGACTACCCAAGGAACAATCCAATGTTTTAGCCTTTTTTCACGAACCCTTATATCGCATTTACCCGAAACGTTTGATCATAACCAATGGCAGCCCACTAAGCTAGCCACCACATTTCATATAGTTGCCAATGACCACAGCCAGACTCCATTCTCTTCTCATTTCGACATGTACACTAAACTGTCACCCTTATGTCCATTGGTCGGTTCCCTTGACCATTTCAGTCTAGTGTGTTTATCCGATGAGGGTGAAGTGAATGAAATTTGGCCATGTAAGAAAAGAGATCACTCTGCATCTACATTATCCAAAAACTTTCAAATTATTGATGTTGTAGAGTACAAGGGGTATACATATGCGCTGTGTAAGAGTGGAGGAATAAGATCATTTGGTACAAGTTACAGTCATGATCATGGCTGGTGTTCAATGTCTAAGGGGTGCGGAGGTTATGCTCAGAGAAAACGTTTAGTAGTGTCTTCATCAGGGGACATACTCTACTCAATCGTACCCATCATATCGAAAGGTTCAGTTCCAACATGGGCAACACGTCAGTGA
>AchoFBX_00153 | AH018292-RA pacid=38163382 polypeptide=AH018292-RA locus=AH018292 ID=AH018292-RA.v2.1 annot-version=v2.1
ATGGAGGATAATTTAACTACTGACCTTCAATTCAACCCAACATCTGCAGAAAAAATTGCAGAAAATGAAGACTTAGCAAAGGAGATTTTCATTCATCTACCCGCCACCCATCTTGCTTCATCTCTAAACGTCTCAAAATTGTGGCGATCTTTCATCTTGAATCAGACATTTGTTTCCAGGCACAGTTTTGTTCATCCGCCTTCATTATCTGGCCTGTTTTTGATCCCCAGACAAATTATCCAACATCCTGGAGTTCATTTTCTATCCCTTAACCCGAGAAACCCTAATCTTCATGTTCACCCGTTCACGAACTTTCTTAATTCCAGAAGTTTTCAGATCCTTCACTCGTGTAATGGACTTTTGCTGTGTCAATCAGCGGTGTCGCGTTACTATGTGTGCAACCCTTCAACACGTCAATCGAGGATCCTTCCTCGTTGTTCTTACATGGAACAAGATCAGTACGCGCTTAATTTAGCTTTTGATCCTCTTACTTCAACTGAGTACAAGGTCATTTGTGTTCAAAAGCTTGAAAATCAGCAGACATTCTACCGAATAGCCATTTATTCATCTGAAACTCGCGATTGGAGTCTCCTTCAAAAGCCCTATTCTGCACCAAATGATGTAAACTTCAAAAATGGAGTATTCTGTCACGGTGCAATTCATTGGATGACAACCACATCCGGAGGCAGAGGAGTATATCTAAAATTGAATACGAACATAATAACAGAAATGCCAATAACTCCAAGGCAAGACGAGGAATCACAATCACAATACAAATTCAAGTATTTCGGGAAATCTGACGAATGTTTAGTTTACATAATTTCTCGTCCTCTTCTAAACCACTATATAGCATTTAAATTGAAGGAGGATTATTCAGGATGGGAATTGAAGTTTCGGCTTAATTTGAATGTTTTGATACCTAAATTTCCGGCCATAGCCAGGCACTTCGGGTTTCATCCATTGTTTACTGAGTATGAATGTGATGTATTGTGTGTTAATCATGCAGGGAGAGATGAAGATATGGAAATTGTGTTGTCTATACCAGGTGAAATCATATTTTTGAATCTTAAGAAGAAAAGTTCGACAAAAGTTAGAGATCCTGTTTTCAGTTCCTGTGATGTAACCATTTGGTATAAAACATATTCAGTATTTGAATTTTGTGAGACTTTATCTCTTGTTTGA
>AchoFBX_00154 | AH000250-RA pacid=38185350 polypeptide=AH000250-RA locus=AH000250 ID=AH000250-RA.v2.1 annot-version=v2.1
ATGGCTTCCACAATCCACGACCTTCCAGAAGCTCTTCTATCCTACATCCTTTCCTTAATATCTGAACCTCGTTTTCGCAACTCAGCTTCTCTTGTTTCTCAAAAATGGCGGATTCTCGAACGCCATACTCGAACTCACTTAACTCTTCGAGGTAACATTCGAGACCTGCTTTTTCATCTACCTGATTGCTTCACTTCTGTTACGCATCTCGATCTCTCTCTTCTTTCTCCTTGGGGACTTTCTCTCTCTTCCTCTTTATCCTTTATGGATGAGCCTTCTTTTCTTCTTGCTCGTCGTCTTCATCTTTCTTTTCCTTCTGTTATTTCTCTTACTCTTTATTCTAGGTCTTACTCCACTCTTTGTTTGTTTTCCCCCTTTTTTGCTTCGATTAAACATGTTAAGCTTGTTAGATGGCATCAAAGACCTAATCAAACTCCACTTGGGTCTGATTTCGTTACGATTTTTGAGAATTCTGGGATTCTTAGGTCAATTGATTTGTCTTGTTTTTATTATTGGACTGATGATCTTACTCATGCTTTAGAAGCTTATCCAATGATTGGGAAGAATTTGGTTGAGTTAAACTTGTTGAATTTTTCACTGTCAGAAGGATTTAAGTCGCATGAGATTATTGAGATTACTAAAATTTGCCCTAATTTGAAAGATTTTAGGATTGGGTGTATTTTTGATCCTAGGTATATTGGGTATGTTGGGGATGAAGCGTTATTGGCGATTCCTTCTAATTGTAAGGAACTTAGGGTTCTTCATCTTGCTGATATTTCACAAGGTGATCGTGATATTGATGAGGAAGGGTTTAGCAGTGAAGATGCTGGGTTTAGCACTCAGAGTTTAGTTGGATTTTTTTCTGGTTTGAGACTGATTGAGGAATTGGTGTTAGATGTTTGGCCTAATGTTAGAGGAAGTTGGGTTTGTTTGGAAGCTTTGGCTTCAAGGTGTCCGAATTTGAGGTCTCTTGAGTTGGGTTGTTTTCATGAGATTTGTAAGGCTATTGAATCTCATTTGGATGGGATTGCTCTTTGTCAGGGACTTGAATCATTAACGATTAAGAATTCAGCAGATTTGAATGATTTTGGGTTGATTGCTATTGGTAGGGGGATGCTCGAAACTTTCGAAGTTTGA
>AchoFBX_00155 | AH004527-RA pacid=38183384 polypeptide=AH004527-RA locus=AH004527 ID=AH004527-RA.v2.1 annot-version=v2.1
ATGAGTTTTGTTAGTGGAAAGAAAAGATTAACAGAATCAAACATGAGCTACTCAAATCACTCAAAAGACGCTCGTGGGACGTGTTCTATGGTTGTGGACGACGGCTACGTTCCTCTTTTACCAGGGCTTCTTGATGATGTGGCAAAGCTGTGTCTTGCACTTGTGCCTCGAATTCAGATTCCAACAATGGGTGCGGTGTCTACGCGTTGGAGATCGTTTATTCGAAGCAAGGAGTTCATTACTATCCGAAAACTAGCGGGTACGATCGACGAATGGTTGTACTTGTTGATCATCAACGAGGAGAGTAAAAGCAGCCATTGGGAGGTATTGGATTGTTTCGGTAACAAGCACCGAGTTCTCCCACACATGCCTGGTGGATTTAAGATGGGTTTTGGAGTTGTCGTTCTTCATGGCAAGCTGCTTGTGATGGCTGGCCGTACTGTTTCCGAAGGGCCAATGCCTCCCACCGCAGATGTCTATCAATATGATTCCTGCCTCAATAGTTGGGAGAAGCTGTCAAGCATGAATGTTGCACGCTTCGATTTCGCATGTGCTGAAGTTGACGGGATGATCTATGTAGTGGGAGGCTATGGCATGAATGGCGAATTTCTTTGTAGTGTCGAGGTCTACAATCCCGATACAAACACGTGGACTCCGATCGAGTCTCTTCGCCGCCCAAGGTGGGGCTGCTTTGCTTGTGGCTTAGAGGGCAAGCTTTATGTCATGGGTGGGAGGTCAAGCTTCACTATCGGAAACTCAAAGTGTGTCGACGTGTACAACCCGGTTAACCATACATGGTGCGAGATGAAGAATGGTTGTGTTATGGTTACAGCTCACGCGGTTCTAGGGAAAAAGTTGTTTTGCATGGAATGGAAGAACCAGCGGAAATTAACCATATTCAACCCGAAAGACAATTCATGGAAGACGGTTCCAGTTCCAGTTACCGGAAGCTTGAATATTGGGTTTCGGTTTGGTATACTTGATGGAAAGCTTTTGCTCTTCTCACTCAACTATGAGCCTGGGTATCGGACCCTGTTGTATGACCCCGAGGCAGCCCCGGGGTTCGAGTGGAATACCACTGATATCAAGCCCTCAGGCTCATGCTTATGTAGTGTGACTATCAACGCATGA
>AchoFBX_00156 | AH021062-RA pacid=38166479 polypeptide=AH021062-RA locus=AH021062 ID=AH021062-RA.v2.1 annot-version=v2.1
ATGAGCAAAGAAGGTGATATCGTTGAGTTAACCCAGAACTCAGATTGGGCCGAGTTGACTCGAGAGTGCTTAGTCGACATCCTTTCACGTCTGGAATTGGACGAACGATGGAAGGGACCTATGCTGGTCTGCAAGCCATGGATGGAAGCCTGCAAGGATCCTTCCCTTAACACCGTTCTCAATCTTGAACCATGTTTTGAGTTATCCGCTGAGTCAACTCGCTGGTGGACCCCCGAGTTCCAGAGAAGAATCGATGCAATTCTCCTGTCTGTATCCAATTGGAGTGATGGATTGTTGACTGAGATCCGTGTTAGGCATTGCTCTGATCATGCTCTAATCTTTGCTGCTCAAAGATGTCCTAAACTTGAGGTTTTGTCGATCATAAGCAGCCAGAGCGTCTCTGATGTGGGTTTAACTGAGGTAGCAAAATGTTGCCCTAAGCTGAAAGAACTCGATATTAGCTTCTGCCATGAGATCTCTCATGAATCTATATCATCAATCGGGAAAAGTTGTCCTGAAATAAAAGTACTCAACCGGAATCTCATCAATTGGTTGGACCCTTCACAGCATAATGATATAGTACCGAAGGAATACCTTGATGCTTGCCCACAAGATGGCGATACTGAAGCTGCTGCCATTGGTAAATATATGCTAAACTTGGAGCATCTCGAGGTTAGGTTTTCCAAGTTGTCGGGTCGAGGCCTTGCTTTCATTACTGAAAGCTGTTTGAAACTCGAATTTCTCGATTTCAACGGGTGTGCAAACTTGACTAATCGTGACATCGTTAATTGTTGCTCACATTTGAAGAACTTGAAGACGGTTATAAAGCCAATTTTCAATATACCAAGAGCGGTATTTCACACCGAGAGGTATGGTCATTGGCGCTTGTATGATGATCGATTTCAGACTGGTGTGTTTAGGATATAA
>AchoFBX_00157 | AH012065-RA pacid=38178551 polypeptide=AH012065-RA locus=AH012065 ID=AH012065-RA.v2.1 annot-version=v2.1
ATGGCAGCTGAGGGACAAGAGATGATGGCAGCGAAAGTGTCTCAAAGAAAAAAATATCGTTGCTTACATGATTGGTCTAATCTGCCCAGCGAGTTATTAGTGGACATTCTCATTCGCTTATCTGACAAGGAAATGAAGTGCTTCATATCTTTGTTTCTACACAACAGGGTTTTTGATGTAAAATGCAGCCCTGTGGAACCCATTTTTGTTTCCACAGCAGCATCTGAAGGGGATGAAACTTCTTATGCTAACACTATGGGTTTTGCTTCACTAACCGTTTGGAACATGAAGACATGGAAACCTGTGACAGTCCTTCCACTTGGTGAAGAGCCCCCAGCAATAACTTCTATGTGCTTCAATCACAATGGAAAGATTTTAGCGGCTGCTGCTGTTGATGGGATGATTCACATGTTTGACATGGCTGCTGGTTTACAAATCACTGGATGGCCGGCTCATGATTCTCCCATTAGTTCTATTCTTTTTGGGCATGATGAGACGACTATTTTTACTTTGGGATCAGATGGAAAAGTATTTGAATGGAGCTTGCATAAGCAAGGTCAAGTAGTCTGGTCAGCAGATTGCAGCAGGTTCTGGAATCCTGATTCAGCAAAGCACTGCCGTCATGAGATGGCTCTTGATTGTACTGGGAAGAGACTCCTGGTGACCTCTGATTTAGTACGATCACCTATATTTCAGGTTGGAAGTCTTGCCAATGGATCAAAAAGTCTGCCACATAGTGCTGCGGTGACAACTGTGGATTGGCATCCAACTCTGCCTATCTACCTTACTGGATCTGCTGATAACTCTGTTCGTGTCACATCCATTTTGTAA
>AchoFBX_00158 | AH012576-RA pacid=38175102 polypeptide=AH012576-RA locus=AH012576 ID=AH012576-RA.v2.1 annot-version=v2.1
ATGTCATCTCCTCCCATCATCACTTCTTCTTCATCATCCAACCCATTTTCTAGCCTTCCAGAAGATGTGATTAGGGCCCACATATTCCCTCGTTTAGACGGGTGTAGCTTAGCTTCTGTAGGGTGCGTCACACCGGAACTCCACTCTCTTTCTTCTGACCACCAACTTTGGTCCCACATATGTCACTCTACATGGCCATCTACAACTACTTCAACTCTAACTCCTCTCATTTCTTCCTTCAAAGGTGGGGCCCGCTCTTTCTTTGCTTTATCTACTCTCCCTCCTAATCACAACCTTCCATCTCCATCACCATCACCATCACTATCTGCTCTTCCTGATCAAGTAATCTCAGCCGTTGATATATTCTACCGAGGAAAATGCATCTACAGTAAAGCTCAAGCGACAGAAACGGTGAGTGGGTGGTTCAAGTGTTCTCCCTTTAGAATTGACTTGGTGGGTCCCAAAGAAGCTGTCCCTACACCAATCAGTAGGCCTAGCCATGAAGACACGTGTCAGAGTCTATATGCCGACCTGGAACTGAGCTGGATTGTTGTGGATCCTACTGGTCATAAGGCGGTCAACGTGTCAAGCTTACTACCTGTATCGGTGGAACGACACTGGCTAAGTGGGGAAGTGCACATACGGTACGCAACCGTAGTTGGTGGTCATGTCACGTGCAGTGTGGAGGTCACGTGCGTAGGAGGCGGTCCTGGTGGCCTCGTGTTACACGTGACTGAAGCTTGTCTGAAAATGGAGGATATAGATGGAGCCCACTTGAATGGGAGGGATAGTTTGATTCCAGACCATTATGATGCTCGCTTAAAGCCAAGCCACAGCCCACAAAGGAGATGA
>AchoFBX_00159 | AH008810-RA pacid=38171989 polypeptide=AH008810-RA locus=AH008810 ID=AH008810-RA.v2.1 annot-version=v2.1
ATGAGTGACAATAACAGACCCGAAGATCCATCGATCGGGTCCGGGTCTGTTGTTGGGCACGGTGGTTTGGGTCTTTCTTCTTTCTACACCCCGCCATGTCCGGATCAAGTTTTAGAGAATGTTCTTGAGAACGTTCTGCACTTTTTGACTTGCCGGAGGGACAGAAACGCTGCGTCCTTAGTATGTAAGTCGTGGTATCGTGCGGAGGCGCTTACCCGATCCGACCTCTTCATAGGAAACTGTTATGCAGTGGGTCCCGCCCGTGCAATAGAGAGATTTAGGAGGATTAGATCGGTGATGATCAAGGGTAAGCCTAGGTTTGCTGATTTTGGACTTATGCCTATTAACTGGGGAGCTCACTCTACTCGCTGGCTTTCTGCTTTTGCTCAAGCTTATCCATGGCTTGAGAAGATTCATCTCAAGCGTATGTCTATTACTGATAATGATCTTGAGCTCATTTCTATGTCTTTTCCTTCTTTCAAAGATCTTACTGTTGTTTGTTGTGAGGGTTTTGGTACTAGTGGCCTTGCTATTCTTGCTTCCAAGTGCAGACAATTGAGAGTTCTGGATCTATTTGAGGCCGAAGTCAATGATGATGAAGTGGATTGGATATCTTGCTTCCCTGAATCTGGGACCTGTCTTGAATCTCTTAGCTTTGAGTGCATTGATTTCCCGATAAATTTCAATGCATTGGAGAAGCTTTTAACCAGATCCCCTAACTTTAAGAAGCTTAGGGTGAATCGTTTTGTGTCCATTGATCAATTGCATCGCTTGATGGCTCGAGCACCTCAGCTAACCCATCTAGGAACCGGGTCTTTTAGTCCTTCTGAGGTTTGGCTACCAGCTCAGGAAGACTTAGATTACCGAGCTGCTTTTGCTGCTTGTAAATCCCTTGTTTGTTTATCGGGTTTTCGAGAAGTTGTATCAACATTCTTGCCCTCCATACAACCTGTGTGTGCCAACCTCACCTCACTGAACTTTAGCTATGCCAATATAACTGCAGAACAGTTGAAACCAGTGATTTCCCACTGCCATAATCTCCAGATTTTTTGGGTGCTCGATACAGTCGGGGATGAAGGGCTTCAAGCTGTTTCTGCAACTTGCAAAGATCTTCGCGAGCTTCGAGTTTTTCCAATTGATGCTAGGGAAGATAGTGAAGGATTTGTGTCTGAGGTGGGTTTACTTGCTATCTCAGAAGGCTGTAGAAAGTTGCAATCAATTTTATATTTCTGTCAAAGGATGACAAACGCGGCTGTGGTTGCTATGTCAAAAAATTGTCTCGATCTTGTTGTATTTCGGCTTTGTATCATGGGCCGACACCGTCCTGACCACGTCACAAATGAGCCTATGGATGAAGGCTTCGGAGCCATTGTAATGAATTGCAAGAAGCTCACCCGTCTTGCAGTTTCAGGGCTTTTAACTGATAAGGCATTTGAGTACATAGGCCGATATGGCAAATTGGTACGCACACTGTCGGTTGCTTTTGCTGGGGATACAGACATGGCATTGAAGTATGTTCTAGAGGGTTGCCCCAAATTGCTGAAACTTGAGGTCCGGGATAGCCCATTTGGCGATTCAGTTTTACGCGCTGGTTTACACCATTTCTACAACATGAGATTTCTTTGGATGTCTGCTTGTAGATTGACCCTTCCTGCTTGTAGGCAGATTGCAAAAGAAATGCCACATTTGGTAGTTGAAGTGTTTACTAGTGAAATGCTGCCGGTGGAAGATAAAGATGAATATGTTGATACATTGTACATGTATCGATCTCTTCAAGGTCCAAGAGATGATGCCCCGGCACATGTGAGGATATTGTAG
>AchoFBX_00160 | AH011022-RA pacid=38170412 polypeptide=AH011022-RA locus=AH011022 ID=AH011022-RA.v2.1 annot-version=v2.1
ATGGAAGGGTTTTCATACCAGCAATTTAGTGATGATCAAGTTGATTATTTTGATCTTCTTCCTGATCCAATTCTTGTTTTGATTCTTAACAAGCTTTTTGATGCTAAATCTTTGTGTAGTTGTCTTCTTGTATCAAAAAGATTTGCTTCTTTGGTATGTGAAATTGATTCAATTTCAATCCAAATGAATCAAAAAAGTCCCAAATCTAAGAAATTTATTGAAGATTCATCAAAATCATCAAGTGGGTCCAAGGGTTTATTCAAAAATCCAATCTTTAAGTTTATCTACAAACCAATTTCTCTAATTCAACAAGCTATTGCTAATAAAAAGATGAATTCTTTGTCAAAAAATGGTGGGGGGATTGATGTTTTGAAATGGGTTGGAAATACTCTCAAGAATTTCCCAGATGTTCAATCAATTAATCTTGAACTTCCTTGTCATGGAGGTGAAATTGGGATCAATAAGAACATCCCACTTCTAAAATGGGAAGCTGAATTTGGGATTGAGATGGAAAAATGTGCAATTTTGGGTGCAAATTCAATTATTGATAGAAAAGAGAAAATTAGGTCAGAAAATAATGAAAATGAAACCCAGAATTTTTCAGATGAAGAATTGAAATTAAGAATTATTTGGATAATTTCTTGCTTAATTGCATCATCAGCAAGACATAATTTAATGAAAAAAATGGTGGGTCAATGCCCAAAATTAAGAAAAGCAATGATTTCAGATGGTGGAAAACAGGGGAAACTTTGTATGAATGAAGAACAAATTGAAGATCTGAGAAATTCAATGAAAAATTCAAAAAAAGAAGATAACCCATCATTGAAATTAACACCAGAATCAAACCCAGAAAGTGATGATCATGATGAATCAAATTCAATGAATTATTCAGGGTATTTAGTGATGAAATTATGGTATGTGAAGGAATTGGAATTGCCCTGTTCTGGGAAAATTATGAAAGGAGCAACACTTGTTATGATTAAACCTGAAAAAAAAGGAAATAATGAAGAAAAAGAAAATGATGGATTGAATATGTTGAAAGCTTTTGAAGGTGAAGATGTTTTTGAAGAGGCTGCTAAAGAATTGTTGAAAAGAAAAGAAAAGAGAATGTATAGGTTGGAAATGAATTCTTCTTGA
>AchoFBX_00161 | AH014701-RA pacid=38176627 polypeptide=AH014701-RA locus=AH014701 ID=AH014701-RA.v2.1 annot-version=v2.1
ATGTCTTCATTTAGAACAGATCTGGCTATTTCTAGGATTTATCCTGAACCCATGTTAGATTACAGCTGTGAATATGATTCTGACGCTATTGACCAATTTGATAGATTACCAGATTCTCTGCTTTTATTGGTTTTCAATAAGATCGGCGATGTCAAAGCTCTTGGTCGTTGTTGTGTTGTTTCTAAAAGATTCCATGCTTTGGTTCCTCAAGTCGATAACGTTGTCGTTAGGGTTGATTGTGTTATCTCCGATGATGATTCTTCATCGGCTGCGTCTTCTGCAGATAAGTCTCGTTCTCCCTTCTCTAGTCTTGTTCGTCTCATTTTTGGAAATATAATTAAGCCCATCCAAGTTTTGAGCCAGTTCTTAGGCCCGAAAAGATCTGGTCCGGGTGGTGTTCTGGCAACTGGACCGTCTACGTCGTCTCCGTCGACTTCTTTGTTGGTAGGTAATGGGGTTGATGATGAAGATGGAGAGCAAGGAAGTATTCGTTTCCTGAGAATTGAGCTTCCAAGTGGTGAATTGGGTATTGATGATGGGGTTTTGCTTAAATGGAGGGCTGATTTTGGGTCTACTTTAGATAATTGTGTTATTCTTGGTGCATCTTCCGTTGTTTACAATGCTAAATCCAGTCAAGTGAACGAAAATGACCAACTTAACGAGGATAATGGAAGTATTCCTGAATCATTCTACACTAATGGGGGTCTAAAATTGAGGGTAGTTTGGACTATCAGCTCGTTAATTGCAGCATCAGCTAGACACTACTTATTGCAACCCATAATTGGGGAGCATCAAACATTGGATAGTCTAGTTTTAACTGATGCAGATGGTCAGGGGGGTGCTGTGTATGAACAGAGATCAGTTGGAGGAGTTGAGGGTGAAGCCCTTATCGCCGTCGTCGGCATCCAAGAGGACTCTTGTGCCTGCATTGAATATGAGATTGTGGGGGCAACATTAGTTGCTATAAGACCTAGCGAGCAGTCTGGTGTTAGTCCTAAGAAAGAGATTTCAGACTTGTCTTGGGTTTCTACTGCTTTTGAAGAGCCTTATGGGACAGCCGCTAAGATGCTTGGAGCATGGTGTGTCAAAAAAGGAGGTTCAAAGACAGGAAATACAATTTTGTTCGCACTACATTTGATAGAGAATGGTGCAGGACTGCCCTTCGGAGGCAACGTTTGCGGAAGTGTATGGCTAAGGCACTAA
>AchoFBX_00162 | AH007065-RA pacid=38181513 polypeptide=AH007065-RA locus=AH007065 ID=AH007065-RA.v2.1 annot-version=v2.1
ATGTCAGTCCAAGTTGAAAGCATATGCCCACTTGGCAGCGACATATTTTACGACATATTGAGGCGTCTTGATGGGGCAACTTTGGCTAGTGCAGCATGTACCTGTGCAGCGTTCTCCTCTATCTCAAAAGAGGAGCAAATATGGGAAAATATATGCTCTTCCCTGTGGCCTTCAACCAACAGGGATGATGTGCGGAACTTGATCAGATCAATAGGTGGGTTCAGAAAGTTTTATGCTGACTGTTACCCTCTAATCGTGAATAAAGATCTAGCTTTAGTTCCATTGGATTTCTTTCTGGAATACCCTGAAGAATGGCCAGAAGCTGACTATTTTGAAGATTTTGAAGAATACGAAAGCAGCGCGCCATCTGATGTTGTTTCCCTTGTTGATATTACATACAACGAGAAGCCAATCTTCTCGAAAGTCCTTTGGGGAATTTCCGAGTCAGATACACTAAGCCGATGGTTCTATAATTCTCCATTCCACGTTAACCTTAGTAATTTAGATGTCAGTGACAACATGAAGAAAGTCATCATATCAGAAGCAGATGGTTTGGCTCCAATTGAGTCATTAGATAATGAGAGAAAGGAAAGAAAGCTCTGGACGGAGCTCCAAGATAGATTAAGACTTAGTTGGATCGTTGTAAATAGAAAGGTTAATCGAGCAGCCAATGTTTCGAGTTTGATACCACTAGGAGTTCAGAGGCATTGGCCAGACGACAAAGATTTTCTTGTTCGGTTTGGTTCAGTTCTCCCAGCAGAAGATATTCTACCCTGTCAAGTGGTAGAATGCATTCTTGTAGTGAAATTCAGAATGTTCAACAACACTGACAGTGGCCGTGTAAACCTTGAGCTAACCCAAGTAAACATGCAGCTGGAAGACATGGAAGGTTTTCATGTTAACGGAAGAAATAGTTTGATGGTGCTGAAAAAGGCGCTAAGCTGCAGGAAGAGCAGGAACTATAGTGAAGTTATTGAGTCTTGCAATTTGTATTCGAGAGTACGAAGTGAAATAAAAGAGGAGAAGATGAGAAACGAAAACCGTATTGATAAGATGTGCATCTTAAGTGGTATTGTAGCTGTTGTTACTTTCTGGTTCTGCATCCTGTGA
>AchoFBX_00163 | AH003317-RA pacid=38183207 polypeptide=AH003317-RA locus=AH003317 ID=AH003317-RA.v2.1 annot-version=v2.1
ATGGAAGAACAACGAGGATTGAAAATGGCAGGAATAAGGGAAGAAGACGATTCACATACACAACAAAACATCATCTACGGCATCGATTTTAATCTGTTACCTGAAGGATGTATCGCATCTGTTTTTTCCTTCACTACTCCTCGTGATGCCTGTCGTTTTGCTTCCATCTCTGCTATCTTCAAGTCTGCTGCTGATTCTGATTCTGTTTGGGACCGTTTTCTGCCCTCTGATTACCATCATTTTCTTCAGAAAGCCGTTACTGCTCAATCACTCTTCAATTCTCTTTCTAAAAAGCAACTTTTTATGCGTCTTGCCGATTTTCCACTCCTTATCGATGACGGTGCTATGAGTTTTTCGTTGGATAAATCAACTGGGAAGAAGTGTTTTATGATTTCTGCAAGAAATCTCGCCATTATATGGAGTGATACGCCAAGATATTGGGCATGGAATCCTGATTCCAAGTCAAGGTTTTCTGAAGTTGCAGAGCTTGTTACTAATATGCTGCTTATCTTGTTTTTCAAGATGAAACCTGAAGCCTTTGGGTTTTACACCCCGGTAGAGGCTGTAGTTCAAACTGCTGCTGGTAAAGTGGAAACGCAGGATGTCTATTTGGTGTCTCGGGATAGGTACCAACTCATACCGAGGATAGGTGTTTTCAACCAGTTCTTGGCACCTGTAACAAGGTTGCGACAAGGTGAAAGAGAAGACGAGACCAAGCTTCCAAAAGACCGATCAGACGAGTGGCAGGAGATCAAAATTGGAGAGTTTTTCGACTGCTGA
>AchoFBX_00164 | AH021064-RA pacid=38166423 polypeptide=AH021064-RA locus=AH021064 ID=AH021064-RA.v2.1 annot-version=v2.1
ATGAGCAAAGAAGGTGATATCGTTGAGTTAACCCATAACTCAGATTGGGCCGAGTTGACTCGAGAGTGCTTAATCGACATCCTTTCACGTCTGGAATTGGACGAACGATGGAAAGGACCTATGCTGGTCTGCAAGCCATGGATGGAAGCCTGCAGGGATCCTTCCCTTAACACCGTCCTCAATCTTGAACCATATTTTGAATTATCCGCTGAGTCAACTCGCTGGTGGACCCCCGAGTTCGAGAGGAGAATCGATGCAATTCTCCTGTCTGTATCCAATTGGAGTCATGGATTGTTGACTGAAATCCGTGTTAGGCATTGCTCTGATCATGCTCTAATTTTTGCTGCTCAAAGATGTCCTAAACTTGAGGTTCTGTCAATCAAAAGCAGTCAGAGTGTCTCAAATGTGGGTTTAACTGAGGTAGCAAGAAGCTGCCCTATGCTGAAAGAACTCGATATCAGCTTCTGCCATGAGATCTCTCATGAATCTATATCATCAATCGGGAAAAGTTGTCCTGAATTAAAAGTACTCAATCGGAATCTCATGAATTGGTTGGACCCTTCACAGCATAAGGATATAGTACCAAAGGAATACCTAAATGCTTGCCCACAAGATGGCGATACCGAAGCTGCTGCCATTGCTAAACATATGCTTAACTTAGAGCATCTTGAGCTTAGGTTTTCCAAGTTGTCGGGTAGAGGCCTTGCTTTGATTACTGAAAGCTGTTTGAAACTCGAATATCTCGATTTGAACGGGTGTGTAAACTTGACTAGTCGTGAAATCGTCAATTGTTGCTCACATTTGAAGAACTTGAAGATGATTATAAAGCCAAATTTCTATATACCAAGAGCGGTATATAACACCGAGAGGTATGGTCATTGGCGCTTGTATGATGAACGATTTCAGACTGATGTGTTTAGGATATAA
>AchoFBX_00165 | AH006831-RA pacid=38180311 polypeptide=AH006831-RA locus=AH006831 ID=AH006831-RA.v2.1 annot-version=v2.1
TTAAAGATGGTAAAACCAAAGAACCTAACCTCAAAAGATTATGATGTCCCTGAAAAGTCTTCACAAAATCTTCCAAACTTATCATCAAAAGATCGAATATCGAAGTTACCTCAATCTCTACGACATCTTATTCTTTCAAAACTACCTTCTGAAGATGCAATGCGAACAATGATACTTTCTAAGGCCTGGAAAGACGAATGGCTAACTTCGCCCCGTTTGGATCTCGCCAAAGAAATGTGGGATAGATTTCCCGCGGATATTGAACTCAGAATTAAGTGTGTTGATTTTGCTTTTCGCATACTCAAAAGGCGTAATGATTTGAACCGCCCATCAATTGAAAGACTTAAGCTGTTTTTGCCAGGCCCCCCAGAAACCCGAAAACCCCGTCTTGAGGATCAGGGAACTAAATTGCTTGATTATGCAGTAACCAAATATGTGATTTATGAGCTGAAGTTAAGCTCATATTCTAAGTCTCCTCACTACAAGCTTTCAAAGAATGTAATTCAGCACGCCCATTCTCTCACGTTCTTGTCACTCAAATGTTTGAAACTAGACCAAACAACTGTATCCGCTGTAGCTGTTAATTGCCCTCTTCTCAAGTCTTTAAAGCTGAAGTTTTGTGAATTTAGAGATCTGAAATTTACTGTCTTGGGTTTTCACAAACTTGCTAATTTGACTGTGATTGCCAACGACACTGAAAGGTACTATGGCCTCAGTGCTTCTTGTGCTAAAAGTCCGCATATTAATGTGATTTCGGATTCAGCCTGTGTGGGAGTAAAGCATATGGACATTGTTCATCACTTGGATTTGAAACTCGAAAACTTGCTTCGGCAACTACGTATTGATGCTCCCAATCTTACAGACTTTGTTTATACTTTCCATGCTTGGGACTCTGATGCGATGCCGATCATATTCTCATCCAATGCAGATGCTTTTCATGCCGAAAGGGTAACCATTAATATAGAGTCTAGCAACAGAAGGTTAGGGAATTTGTTGCAAGATGCACAATTTGGGCAATTTGTTAGACTACTAGAAGGGTCTTCCCAACATCTGAAAGCACATATATCTATCATCTTCAAGGACACATTGCAATGTTTGAGACGACAACAATCTTCTATATATGACTTCAAACATTTGGTGCTTTATTATCAAGTTTATGGGGGATATTCATGTGAGGGATCCATCGGGTACTATGATGATGATGATGATGATGATGATGATGAGGGATGTTCATCACCTCATCAACCAGCGACAAGTCAAGTTCTTTTTACTACTCTTGTTGATCCAGTACTTTGCCTTTTCCCAAACCTACAATCTTGTATCATTTTGCAACGCAACTCTAAATGGGAGCTCATGGAGTTGAAGCTTGAGTTCAAGTACAAGGGATCAGAAGTTCGTGGTTGCTGGCAAAAACGGTTACAAGAGGTGAAGATTGAAAACATTCGGGGATCCACAGACTATATTTCTCCTTTGAGCGCTCATTTTGAACAGGAATTAAAAGCCAAAAAGGTTGTTATTCAATGTTAA
>AchoFBX_00166 | AH021754-RA pacid=38163949 polypeptide=AH021754-RA locus=AH021754 ID=AH021754-RA.v2.1 annot-version=v2.1
ATGAAGAAACAAAGAACATCAATGGAGAAAATCTCATCCTCTTCTGCATCTACAAACTTCTTCGATCTTCTCAGCGAAGAAATTGTTTTTGTTATTCTTGATTATCTCTCTGATAACAATCCACAAGATAAGAAATCATTTTCTTTAGTATGTAAATCGTTTTACTCTATTGAGGCCAAGCATCGGAGGACGCTGAAACCTCTTCGTTCTGAATATCTACCTTCAATTCTTAATCGCTATCCTCAAGTTTTAGCTCTAGATTTAACACTTTGCCCTAGAATAACTGATTTTTCGCTTTCTATTATCGCTTCTACTTGCGCGAAGACGCTGCGTTTTATTGATTTATCTAGGTCGAAGTTTTTCACCGGTGATGGATTGACGGTTTTGGTGGCGAATTGTGTGAATTTGATGGGGTTGGATTTGTCGAATTCGACGGATTTGAGAGATTCGGCTGTTGCTGCGATTGGCGAAGCTAAGAAGTTGGAGAAGTTGTGGTTAGGAAGGTGTAAATTGGTTACTGATATTGGAATTGGGTGTATTGCTGTTGGTTGCCCTAAATTGAAGATGATTAGCTTGAAATGGTGTTTAGGGATTGGTGATTTGGGGGTTGAATTGATAGCTGTTAAGTGTAAAGAGCTTCGTAGCTTGGATCTTTCTTATTTGCCGATTACAAGTAAATGCTTACCAGCAATATTAAAACTACAGTATCTTGAGGAGTTGTTTCTAGAAGGGTGCTTTGGGATTGACGATGGTAGTCTCACGGCTCTGAAACAGGGCTCCAAATCGCTTAAGAGGCTATCCAAACTCCAATCAATTAAATTAGATGGTTGCCTAGTTACTTGTTCTGGTCTCCAAGCCATTGGGAATTACTGTGCATCATTACGGGAGCTGAGCCTGAGTAAGTGCTCTGGCGTGACTGATGAAGGCATGTCCTCCTTAGTGAAGAAACAAAAGGAGCTACGGAAGTTGGACATTACATGTTGCCGGAAGCTAACTTGCGTATCTATTGCACATATTGCCTACTCTTGCACCTCCCTCATTTCTCTGAAGATGGAATCATGTACTCTGGTTCCTAGAGAAGCCTTTGTTCTGATTGGTCGAAAGTGCCATCTACTGGAGGAGCTTGACCTTACCGATAATGAGATAGACGATGAAGGTCTAAAGTCCATCTCCAAGTGCTCTAGACTGTCAATTCTTAAACTTGGTATCTGCTTGAACATAACTGATGAGGGCCTGCGTCATATAGGCAACCGCTGTTCCAAGCTTGTGGAACTTGATTTATACAGGTCCATGGAGATTACAGATTCTGGCATCATGGCCATTGCTCATGGTTGTCCTGACCCTAGAAATGATCAACATGTCATACTGCAAATCCGTTACAGATGCCTCTTTGATATCTATGTCAAAATGTGCCAAATTGAATACATTGGAATGCCGAGGATGTTCTCTAATAACATCTTTGGGCATAGCTGCAATTGCTGTAGGATGCAAGCACCTCACAAGGTTGGATATAAAGAAATGTATCAACATCAACGATTTTGGAGCTTGAGCCCAAGAGGTCTAGCAGCAGCCCTACTGGCTTGTGGAGGGTTGACAAAAGTCAAAGTTCATTCATCTTTCAAATCTTTGCTTCCACAGCCTCTCTTTGAACATCTAGAAGCACGTGGTTGTGTATTCCATTGGAGAGAGAAATTATTTCAGGATGAGTTAGAAGACTCCAAGTCTTGGAAGCAGCAACTAGCAGAAATGGACAATGATTTCTGA
>AchoFBX_00167 | AH018779-RA pacid=38163429 polypeptide=AH018779-RA locus=AH018779 ID=AH018779-RA.v2.1 annot-version=v2.1
ATGTCCAATTTAAACGAGGAAGAGGAAAGTCTCGCACAATTTCTCGAATCTGAGGTCCTCTCCGTAGTTTCCGATCAGGAAGAAGACCCAAATGAGGAGAGACCAATGAAGAGGATGCGTGCAGAGGATATTTGCAGAGGTATTGAAAATGATGCTCTCGCTACCCATGAAGATTTGGAGTCGAAGATTGAAGGTAATAATGCTTACAAAATGGCTAGTAGGAGGATTGAAACGGGTTTGTTAAGCAAGATACCGCCTGAGCTATTCCCGCACATTCTCAAAGATCTAGTATCATGTTCGCAAGTATGCAAGTTTTTGAGTTATGCAGCATCTGAAGAATCCCTTTGGCGTCGTTTGTATCGCTTGCGTTGGGGATTGTTGCCGTGTAGAAAAAATATGCGCGACTGTGCCTGGAAAAAGCTGTATATACAGCGCGATGAAGAGGATATGGTTCTATCTGTGAGGAACTGTCCTCCTGAGTTTAAAGAGTATTATCTCCAAATGTATGCTGCTAAAAGAAGTCAAGCTCCACTACTTTCTCAGGTAAACGACGATTGCAGTATTCTTGACGAATCGATTGCTGATCAAGTGTCCATATGGAAGAGAAAAAAAGGCTTCAGTGATAAGATTGTTACTGACCATACTTGTTCTGGGGATGTCTGCTCATACTTTCAAATTGGGGATGCTTTTATCTGTGAAAAGACTGGCAATGTCCATGTTTGTGATGACACATGTAAGGAACTTATCACTCCTGAAGACCCGCTTTTGGTTTGTACTATAACAGGCCGCTGCTTTGACCGAGTTGTGTCGCTTTCTGAAACGGATGGAGAAACTGAGCAGGAGCAACAGGAAGGTGGTGTAACTGACGAAGCTGAACCATTCATGGGAGCAGGCCGTTTTGCAAGAGCTTATCTGTTGGGATATAACTGTGATGATGAGAAGGAGCTTGAAGCTGCCTTGAGATTTTGCTGA
>AchoFBX_00168 | AH009222-RA pacid=38172363 polypeptide=AH009222-RA locus=AH009222 ID=AH009222-RA.v2.1 annot-version=v2.1
ATGATGGAATTCCATGGGGATTTTCTAGAGTTCCTTGATCAAGATGTTTCAACTATGATTCTTATGGGCTTGGATGATCCCGCTGACATCGTTCGTGCTAGTTCTGTGTCGAGATTGTGGCGTGATTTTGTGATAACAAATGGTATTTGCAAGCATCTGTGCCTAAAACTATTTCCTCAACTTTCTGGCATTAGTCGTGTGATGGATACAAGCAACAAAAACGAGAAGTGTGCAGATGTTGGTTGCAGCCGGTCCATTGAATGGGAGCATTTGAAAATGGAACACAGAGCATTTGTCTGTTTAGCTCGAGTTCTTGTATCATCAGAGTTGGGTGAATGTATCTCAGATGCCATTAGTGCTTCCAGCACAGATAATTATCCGGAAGAAAGTGTTCGTCACACTCTTGAACCCAGGGATAGGATTGGACGTAGAGCTTCATACTGGTCAAGCTCTGGACAAAGTAACCCCGAAGTGACTGAAAAGTTAATTTACAAGTTGATTTCTAACTTTTGCATCATCACTGAAATAAATGTTCAGCCTTTCCAAGCTTTTTTCCAGGCGGATTTTCCTATTTATTCTGCAAAATATGTGCGCTTTCGCTTGGGGCACAGAGCGTATGCTGAGGACAGTGAGGAAGAGGATAATGTCCTAGAAGGTCCGCAATGTGCTGCAGAAAAGTTTGTCTGGACCTACACCTCACAGTTATTTCCGATGGTGCAGGATAATCACCTACAAATTTTCAAGCTTCCAGAGCCTGTCATATGCTTTGGTGGATTCCTGCAGATAGAGCTTGTTGGTAGAGTTCAAAGACAAGAAATGGATGGACTTTTTTACATATGTGTGGCACATGTTAAAGTGCTTGGGCGTTCCTTGTCCCCTGTCTTTGGGATTGATCCTGTTGATCAAAATGGAACGTTTACGCTTTTGTACAACCCTGATGCAAAGTTTCCTTCCCCTTCTACAACTAACGAGTCCGATAAGATCAGTGCAACACCTGAGATGGAACAAAGACAATCTAGAGGCGGGTGGGAGCAGATTTTAAACATGCTACGCGGAACTTTAGGGGTTGAGGTATATGATTCCGATGATGAGGTTCATGATTTGGATGCGGATGATGAGATGGGTGAGGAGTATGCTCTTTAG
>AchoFBX_00169 | AH023098-RA pacid=38165659 polypeptide=AH023098-RA locus=AH023098 ID=AH023098-RA.v2.1 annot-version=v2.1
ATGGAGGAGTCCAAGAATTCATCATGTCAGACTGAATTACCGGAAGAAGTATTATTCGAGATTCTCTCACAATTGCCGCGTATTCTTCATATCCTGATCCAATTGCTAAATTTCTATCGGTTTGGATTTGACGATAAAGCAAATGATTACAAGATTGTAATGTTTGATTATAATGGCATTGTGGAGTTGTACTCCCTTCGTTCTGATAGTTGGACTAGTGTTGAGGTTAATTATTCGTTTGGTGAGGATAAAGATATCTTTGAACAAATTAATCCTACCTCAAATGGAAAGACGCCAATGCCGGATGGTGTCAAGGGATGCTATCTATGTTTTATGCAACAAAGGTGTAATCAATCTTTTCCTGCTCTTCTTTCTTCCGACTTGGTTAATTGTTCATCAAGAGCTGTGAATAATATTGATGTATGGGTGTTGAAAGAGTATGGTCCGTCTGGGTATTGGACTAAGGAACGATCACTTGCTTGGGCTGAGCATGTAGTTTTGGGCGCACCTAGGGGATTGTGGAAGAATGAGGGGGTACTTTTTATTGGTCAAGAGAGAGTTCTTACTTGTTATAATACTGTTACACAAGAAATGAGATTGCTTCAAGTTCCGGGACAACAACTACTTGGCTATACGGAGAGTCTAATTTCCATAAAAGATTTGTGCCAGCAGGAAAAACTAGAGGGTTGTTCGGCTAGAATGGGTTTCCAACAAGCTAGAGAAGTAGAAAGTTCTGAATCTGATGAAGATGATGAGGATCAGGATATTTATGGACCTTATTATATCTGTGAAATCAACCAACCAGTTCTTTCAAACACCGTATATCTACAGTCCTTCCTGTCTCAGTATTACTGTTTGGAAAGCTCTGACATTGTTTCTATTCCATGCATTGTCTAG
>AchoFBX_00170 | AH017088-RA pacid=38168560 polypeptide=AH017088-RA locus=AH017088 ID=AH017088-RA.v2.1 annot-version=v2.1
CCTGAAGAAATCTGGGAGCAAATCATTTCTCTTCTAGATCAAGATCTTTACTTAGAGTCTTTATCACTTGTTTCTAAAACCTTTTTTTCAATCACAAATCGTCTCAAACAAACCCTAATAATTTCCGACACGACTACCCATTTCCTCCCTAAATTCTTCCATAGATTCCCTAATCTCAAACACATCTCTCTTTGCAACTTTCGAGGAGAACCCAGTTCAATTCTTCAATTAATTTCACATGCAAACTTCCAACTTGAATCACTTGATCTTTCAAATCAACCTAATTTTCCCTCTAAATCAATTCTTGAAATGCCCATTTCATGTTTAAGTTCAATTAAGTTGCTAAAATTGCATAATCTTAGAGTTCTTAATGATTATGATCTGGGGGTAATTTCACAGTTAATGACTAATTTAGAGGATTTAGATGTTAGTGAACCTAATGATGATTGTTATGTAGGTGATGTTGAGATTGTTGGTGGGGGTTTAGGGATTACTGATGATGGTATTGATTTGCTAGCTTCAAAGCTTACCAATTTGAGGAAAGTTAATTTATCTGGAAATTACTTTATTTCTGATAAATCTGTTATTAGTCTTGTTGATAAATGCAATAATTTGGAGGAAATTGCAGTGAGGAATTGCACTTTTGTTACCCAAACTGGATTAGGTTATGCTTTTCAAAATTGTTCCAATTTGAAATCAATATCCCTTTTAGGCATGGAAATGGTTGTTTTAGAGATTAGTCCTTTGCTTGCGTTTGCTCGAAACTTGTCTGTGCTCGATTTTTCGTATATGAGTGTTTCGGATGGTTTGCTCTATGCTATTGTGAAGGCCTCTATTCCTTTGAGGAGGTTGAGTTTATACCATTGTAATGATTTTACTTTTCCTGGGGTGTTAGCCCTCGTTCGTTGTTATAGCTCTCTCGAATTGTTTGGTTTAGAAGGGGTTTATTGGATCACTGATCAGAATATCATTGATATATCGAAATTCCTTCGTAAGGTTCACACTGTTAAACTTAATTTTTGCTCGAGGCTAACGAGTTCTAGTTGTTTTACCATGCTTAAAAGTTGCCCTTCATTGAGTGTTCTTGAAATGGAGAAAACGGATATGGGAAAGATGACATTTGCTGTGAATAATGCACAAAATACCCAGATTCGAACTCTTAATTTGAGTTCTAATAAGCAATTGAGCAACGAATGTCTCGAAAAAATCGCAGATTCCTGCCCAAGTCTAGAGCAATTAGATGTGAGTGATTGTCCTTGTATAACTAGGAAAGGCATTGGTGAAATTGTGCGGAACTGCACTGGTTTGAGGCATTTACAAATTAATGGATGCGCAGCAATCAAAAGCCTCGGTGTGGATGCAAAACTTCGTAAGTTAGAAGTTTTACGGGCATCAGTTTCAGGGCTTAACGATGACGGGTTGATAATGATCGCAAGGAAGTGTCCCGCGCTATTGAATTTGGATATCATGGGTTGTTCTGCGGTTAGCTCGAATGGAGTAAAAGAAATAGTTTATCATTGTCGAAGGTTGAAGGAGATAAATTTGAATTTTTGTCGAGATATGGGTCGTGACATTGTAGCTTGGATGGTGTTTTCTAGGCCTTCACTGAGGAAAATTGTGCCTCCCCATGGATTCATTCCGACTGAATTTGAAAAGAGCTTATTCTTGCGCCATGGATGTCTTGTATGCGATGGCTAA
>AchoFBX_00171 | AH023049-RA pacid=38165617 polypeptide=AH023049-RA locus=AH023049 ID=AH023049-RA.v2.1 annot-version=v2.1
ATGGTGGGTAATCATCCAAGAACCATGTCTGATGAAATTCTCGAATGTATATTGCCCTATATTCAAGATCCTAGAGATAGATCTTCCATTTCATCTGTTTGTAGACGATGGTATGAATTAGATCGATTCACAAGACGGCATGTAACTATTGCCCTTTGTTATACTACTACACCTCAAAGACTCCATGACCGATTTCCAAACATTGAGTCTTTGAAACTTAAAGGGAAACCTAGAGCTGCTATGTTTAATTTGATTCCTGAAGATTGGGGTGGGTATGTAAGACCTTGGGTTGAAATGTTAGCGAGTTTTCCTCGTCTTAATTCGCTTCATTTTCGACGAATGATTGTTACAGATGCAGATCTAGAGATTATTGCTAATACTAAAGGTCGTTTGTTACAATCTCTGAAGCTGGATAAGTGCTCGGGTTTTTCGACGGATGGTCTTTTGCATATTACTCGCTCTTGCAAGAATCTGAAAACTCTGTTTTTGGAAGATAGCAGTATTACTGATAATAGTGGTGAATGGTTTCAGCAGCTGGCACAACACAACAAGGTTCTTGAAACTTTGAACTTCTATATGACTTTCATAGAGCAAATCAGAGTCGAAGATCTTGAACTTCTTGCCAGAAATTGTCCTCTAGTCTCTGTGAAAATTGGTGATACCGATCTCGTCAATCTTGGAAAGTTCTTTCGTTTGACAACAAGATTGCAAGAGTTTTCCGGGGGTTCCTATAACGAAGACTTGGATCAATATTGTGGTATCGTATTTCCACCTCAATTGACGTCCTTGGGACCCATGTACTTAACGGATAGTCATTTGCCAGTACTATTTCCGGTTGCCAACTTGCTACTGAGGTTGGATCTAGTTTATGCTTCACTTAATTGTGTGGGACACTGCGAACTCATACGTAGATGCAAAAATTTAGAAGTTTTGGAGACAACAAATATTATTGGAGATCAGGGATTGGAGGTTGTATCTTCGACGTGCAAGAAATTGAAGAGACTTCGTATAGAACGAGGTGCAGATGAACTAGCTTTAGGCGTCGATCCAGGTGTGGTTACACAGACTGGCTTAATTGCTGTAGCACAAGGCTGTCCGGACTTAGAATACCTTGCTGTTTATGTGACCGATATAACAAATGAAGCCTTGGAATATGTAGGAGCAAACTTGAAAAATCTAAATGATTTCCGACTTGTGTTACTCGACAGAGAAGAACAAATCACGGATTTGCCACTCGATAATGGAGTTAGAGCTCTTTTACAAGGTTGTCAGAAAATGCAACGATTTGCCTTGTATGTCAGACAGGGAGGGTTGACGAACATCGGCCTCAAATACATCGGCCAGTACAGTCGCAACGTAAGGTGGATGCTTTTAGGTTTTGTGGGAGAAACCGATGAAGGACTTGAAGAACTTTCCAAGGGCTGCCCCAACCTTGAAAAACTCGAGATGAGGGCTTGTTGCTTCAGCGAAAGTGCGCTGGCAAATGCGGCTAAGAAACTGACATCCCTTCGATACATGTGGGTCCAAGGATACCGAGCATCGCAAATTGCCGATATCCTACAAATGGCTCGACCATATTGGAATATCGAGGTGATTCCTGGTGACCAATATGATTATAACGAAAATAATGATGGCCAGCCTATTAGGATTGATCATCCATCCCACATCGTTGCGTATTACTCCCTTGCCGGTCAGAGAACAGATAATCCACCGAGCGTTTACACTTTACCCGTGCCAGAGCAATAG
>AchoFBX_00172 | AH010535-RA pacid=38170849 polypeptide=AH010535-RA locus=AH010535 ID=AH010535-RA.v2.1 annot-version=v2.1
ATGAACTACTTAAGCAAGTTACCTGAAGATTGGGTCTCCACCATTCTTTCCCTCTCAAATCCGCGAGATGTTTGCCGAACAGCTGCAGCATGTTCGGAGCTCCGATTGGCGGCACAATCGGATTTCGTATGGGAGAGCTTCCTGCCACACGATTATATCCACATACTTGCAAGGGCTGCTGATTCATCTTTGTTGCTAGCATGTGGTTCAAAGAAAGACTTGTTTAGTGAAAGTGTGGAACTTAGAACAACATCATGGCTAGAAATCCAAGGCAATATAAAGATCAAAATGCTATCACCGAACATAACATATGGTGCTTATTTGATTTTCAACATCTCTCAATTTGCATATGGTTTGGACATTATGCCTATAGAAATATCCCTCAAAGTGGGCAATAATCTAGTGTGCTACAATACTGTATACCTCCGTCAAGATCATGAGAAAAAGCATCAAATCCAATGGTTGTTATACTATAATCGCACAGAAATGCTGATATCAAGGGTTTATCAAGGGCCAGAGAGAAATGTTCCTGTACTCCCGGGTGTACGCAATGATGGGTGGATGGAAATTGAGTTGGGACAATTCTTTTGTGATGAATGTTGTAGTGATGAGGAGATTGTGAAGATGAGTTTGATGGAGATTAAAGGGCATCATTTAAAGGGTGGCCTTATTGTTGAAGGAATTGAAATTAGGCCTTTACATTAA
>AchoFBX_00173 | AH005178-RA pacid=38177696 polypeptide=AH005178-RA locus=AH005178 ID=AH005178-RA.v2.1 annot-version=v2.1
ATGAGAACTAGAAGAGGACTTTGTTATCCCAAACTTCATGCTTCTTCCACCACAATCACTCTTTCTATTCATGATGATAATAGTGTTCAGAAGATGAAGATGTTGAAGAAAAATAATGGTTGTGGTGTTCGTGTTGTTAATGGCGATGTTGATAAAAAGAGATCGCCTTTTATTTCGCCGGGAATCGAAAATGATACATTTAGATATGATAGTTGTAGCAATCGTTGCCGGAAAAGAGCGAAAGTGTCGCCGGAGATAGCCGGAGGTTCTGACCTTTTCGACTCTTTACCGGACGAACTTGTCGTCTCTATTTTGTGCAAACTTAGTTCTTCTGCCTCTTGTCCTTCTGATTTCATCAACGTTCTCATAACTTGTAAGAGATTCAACAGTTTAGGCCTTGATTCATTGGTGTTGTCTAAAGCTTCGCCAAAAACATTCGCTATTAAAGCAAAAAATTGGTCTGAATCTGCTCATCGTTTTCTCAAAATTTGCTCCGATGCCGGAAATGTCGATGCCTGTTACACTCTTGGCATGATTCGCTTCTATTGTTTACAAAACCGAGGAAGCGGAGCGTCATTAATGGCGAAAGCAGCGATTAACTCACACGCGCAAGCCTTATACTCATTAGCAGTTATTCAATTTAACGGCAGTGGGGGAGCAAAGAGCGACAAAGACTTACGTGCCGGGGTCGCGTTATGTGCACGTGCCGCCTTCTTAGGCCACGTGGACGCACTCCGTGAACTCGGTCACTGTCTACAAGACGGTTACGGTGTCCGTCAAAACGTCGCCGAAGGTCGTCGTTTCCTTGTTCAAGCAAACGCACGTGAGCTCGCCGCTGCTCTCACGTGTTCTTCGCCTTCTCCCTGTTGGCTTACCCATGCATCAAACGGAAACCGCCTTGTGGCGTCCACCACCACCACCACAGCAATTGGTTGTCCGTTGTTGAGTGATTTTGGATGTAACGTTCCGGCTCCAGAAGCTCACCCGGCGAACCGGTTTTTAACCGAGTGGTTTAGTTCTCGGGCCGGAGATATAAAAACAGAACTAGGTCTAAGGCTTTGTTCTCATTCGGGTTGTGGTAGACCGGAGACGCGTAATCATGAGTTTAGACGGTGTTCTGTATGCGGAGCCGTTAACTACTGCTCACGTGCTTGTCAGGCGCTGGATTGGAAGTTGAGGCATAAAGTAGACTGTGCTCCCATGGCCAGATGGATTCAAGTTGATGAAGAAAATGATAACATCAACCCCGGTGACGGAGTTGAAATAAACGCCATGGAAATTGATGGTGATAGATAA
>AchoFBX_00174 | AH001334-RA pacid=38185119 polypeptide=AH001334-RA locus=AH001334 ID=AH001334-RA.v2.1 annot-version=v2.1
ATGCCTTTGTCAAAACAGTATCGGTGCATACACTCAGCAAGTTGTGCGTGTATCAAAGGGCATCTACCTGAAGATGTAATTCTTCTTGTTTTTGAACGGGTTAATTGGAACCCTAAGTTGATTGCAGCATTCTCATGTGCTTGTAAATGGTTTGATGATTTTGCAAAGAGGGTATTATGGAAAGAATTTTGTAAGACTAGAGCTCCCAAGATGATGCTCGATCTTCAATCGTCTGGTAGCCATAGTGTTGATGGGAGTTGGAGGGCGCTTGCAAAATTGCTTATATACTGTTCAGGGTGTACCAAAGGTGGCTTGTTCAATAACATTAACGTTCCTAGTCATTTTGTTTACAGAACTAGATCAGATGTTTTATATGTTTCGGACCCTTGTGAACATCTAGATCAGGGGGAAGATGGGGACATAGGCTTTTTTAGGGGCATGTTTAAGTCCTTTTCAATGTCAAAAGTTCGCAAGTTGCTGATCAAAAGAGGTGCACAACTTCACTCAACAGAGTTGTGTCCTTACTGTAAGGCAAAATTATGGAGTATGCAGGCAGCAAAAATGATACCCCAAAGTGCCAGTTGCAGGTTAGGGGCTTATGAAGATTGCATTGAATATTATGTTTGTCTTAATGGTCACATGCTCGGGATCTGCACTCTCTTGCCCTTGTCTGATACTGAGGAAGCATCTGAATTAGAT
>AchoFBX_00175 | AH004549-RA pacid=38183648 polypeptide=AH004549-RA locus=AH004549 ID=AH004549-RA.v2.1 annot-version=v2.1
ATGAGAACTAGAAGAGGACTTTGTTATCCGAAACTCCATGATCCTTCCACCCCAATCACTCTTTCCGTTCATGATGATAGTAACAAGACGATAAAGATGATGAAGAAAAATAGAGATGGTTTTGTTAATGGCGATGATGATAAAAAGAGATCGTGTTTTTCGCCGGTAAATGATAATGATAATGATAATTTTGGTTACAGAAGTTGTGAGATTCCTTGCCGGAAAAGAGCAAAAATCTCATCGGAGTTTGTCGGCGGTTATGATTTCTTCGATTCTTTACCGGATGACCTTGTTGTATCTATTTTAAGCAAGCTTAGTTCTTCTGCTTCTTGTCCTGCAGATTTCATCAACGTCCTTATAACTTGTAAGAGATTCAACGGTTTAGGCCTTAATTCAATGGTGTTATCAAAAGCTTCATCTAAAACAATGGCGATTAAAGCTAAGAATTGGTCTGATTCTGCTCATCGTTTCCTCAAGATTTGCTCCGATGCTGGAAATGTTGATGCTTGCTACACTCTTGGCATGATTCGATTTTACTGCTTACAAAACCGAGGAAGTGGAGCGTCACTAATGGCGAAAGCAGCGATTAACTCGCACGCGCAAGCACTTTACTCCTTAGCAGTCATTCAATTCAACGGAAGTGGAGGAACGAAAAGCGACAAAGACTTACGCGCTGGCGTCGCGTTATGTGCACGTGCCGCCTTCCTAGGACACGTTGATGCACTCCGAGAATTAGGTCATTGTCTCCAAGACGGTTATGGCGTCCGTCAAAACGTCGTCGAAGGTCGTCGTTTTCTTGTCCAAGCAAACGCACGTGAGTTAGCCGCTGCTCTCACGTGCTCCTCTGCTTCCTACTGGTTAACCTCTCCACATTCGGGAAACCGTAGCACCACCACCACAGTTGGTTGTCCATTATTAAGTGATTTCGGATGTAATGTTCCGGCTCCAGAAGCTCACCCAGCGAATCGGTTTTTGACAGAGTGGTTTAGTACTCGAACCGGGGATAACACCTTTGAACCGGGTTTGAGACTTTGTTCTCATTCCGGTTGTGGTAGACCGGAGACACGTAAACATGAATTCCGACGGTGTTCAGTTTGTGGGGCTGTGAATTATTGCTCACGTGCTTGTCAGGCGCTGGATTGGAAGTTGAGACACAAAGGAGAGTGTGCTCCTATGCCTAGATGGGTTGATGTTAATGGAGATAATGATAATATCCACGCCGGCGACGATAACGTAGATGATGACGGTGACGGTGAAATGAACGGCATGGAAATTGATGGTCATAGATAA
>AchoFBX_00176 | AH013206-RA pacid=38174552 polypeptide=AH013206-RA locus=AH013206 ID=AH013206-RA.v2.1 annot-version=v2.1
ATGGCGAAATTCATTAAATCAGAAAACTTTTTCAACATGTTGAGCGAAGAAATTGTTCTTTTGATCCTTAATCAGCTCCAAGACCCATTTTCCATTAAATCCTTTTCACAGACTTGCAAAAATTTTTACTTAATTGAATCCAAACACCGAAGATCCGCCAAATTAATTCGACCCGATTTTCTCCCTACAATAACCCGTCGTTACCCATTTCTCTCTCATCTTGATCTTTCTCTTTGCCCTCGTGTTACTGATTCTCACCTTAGCATGGCCTCCATTTTGGGTTCTTCTTTGTTATCTATTAAGCTTACGTTATGTAGGTTTGTAACCGGGTCTGGGGTTTCGGATTTGGTATCAAAATGCCCGAATTTGGTGGAGTTGGACCTTAGTAATGCTACCGAGCTCACTGATTCTGCTGCTGCTGCCATTTCTGGGGCTAAAAAGTTGGAAAAATTGACAATGGTGAGATGTAAACTGGTTTCGGATATGGGTATTGGTTGCATTGCTGTTGGGTGTCCGAGATTGAAGTGGGTTAGTTTGAAATGGTGTTTAAGAGTTACTGATTTAGGGGTTCGTCTTCTTGCTATCAAATGTCAAGAACTTCAAAGCTTGGATCTTTCTTATGTCTCGATAACCGAGAAAAGCCTTGAGCCTATTTTGCAACTCGCTCATCTCGAAGAACTAGTCTTGGTGGGATGTCTTGGCATTGATGATGACGGCCTTGCTCTTCTAAATGAAGGTTGTTCCACGTTGAAGAGACTCGATATATCTAAATGTCAGAACATAGGTCACACCGGTGTAGCGAATCTAACAAAAGGTGCTAGATGTCTGAAAGAGGTCATATTGGCATATGGCTCTGCTGTTACTCTTGATGTGGCAAAATGTTTCGAGAAGTTCTCGATGTTGCAGTGTCTTAGACTAGATGGTTCCTCTGTCAGTTCTTCTGCATTGAGGATGATAGGAAACTGGTCTGGTTCTCTTAGAGAGCTGAGCTTGAGTAAATGCACAGGCGTGACAGACGAAGGCATCATTTATATTGTGAGGAAGCATACTCAGTTAAAGAAACTAGACATTACGTGCTGCCGCAAGATCACTTCTGCGTCTATCGACTGTATTACTAGTTCATGTACTGCCCTCTTGTCCCTTAAGATGGAGGCTTGCTCTCAAATCTCCGCTGATGCTTTTGTATTGATTGGACAACGTTGTCAAATTTTGGAGGAATTAGATGCCACGGATAATGAGATAGATGATGAAGGCCTGAAATCCATTGCCAGATGTTCTAGGCTTTCATGTTTGAAATTAGGGATCTGCCTTAAAATCACGGATGATAGCATTGCATCAATCGCTGAAGGCTGCTCTGGTCTTGAGATGATCAACATTGCATATTGTGATCAAATCACAGATTCCTCTCTTTTATCATTATCAAAATGTACGAGATTAAAAGCATTGGAAGCCAGAGGGTGCCCTCGTATCACATCAGATGGTCTAGCGGCCATTGCTGCTGGATGCCGGCAACTTGCTGTCCTAGACATAAAGAAGTGTTACAAAATCGACAACTCTGGAATGATTCCTCTTGCTCGATATTCAGTAAACCTCAAACAGATAAACTTGTCATATTGCTCAGTTACCGATGTAGGACTGTTGGCGTTAGCTAGCCGAAGCCCATTACAGAACATGACGATATTACATCTGTCCGGGCTAAGCCCAAATGGGTTAGCAGCGGCCTTGCTAACGTGTAGAGGGCTAAAGAAGGTCAAACTTCACGCGTCGTTTAAAGCTCTTCTTCCTAAGTCACTTCTCGCCCACATGGAAAGCCGTGGCTGTGTTCTTCACTGGAGAGACAAAGCCTTTCAGCCTCAGATTGACACAGACTGGTAG
>AchoFBX_00177 | AH010533-RA pacid=38170157 polypeptide=AH010533-RA locus=AH010533 ID=AH010533-RA.v2.1 annot-version=v2.1
ATGATCAACTCATATCTTCATCAACAATGCTCTTCTTTACTCCTCTCTCTACTAACGGACGACCTCTTATCTCGAATCCAATCCCACTTACTGGACCCCACCGATCGAAAATCGTTCCGACTCGTTTGCCGCACCTTCTACCGAGTTGACTCATTGAGTCAAACCCACCTCCGCCCACTCTACCCATCCATTATTCCTTCTATCCTTCCCAAACTCCCTCTTCTCCACACACTTGACCTCTCTCTGTGCCCGTGTGTAGATGACTCCCTCGCTTCCGCCCTATCCCCACTTCTCGGCACACGAGTGAAAACACTTTCACTCAGCCGTGCGTCCGGGTTGACACGTGCGGGACTCGAGACACTCGCGCGGGCGTGCGAGAAGCTGGAGAGGCTGGACGTGTCGTACTGGTGCAATAGATTTGGGGACAGAGAAGCGTTAGGGATATCATGTGCGGTGACATTGAAAGAAGTTAGATTGGATAAGTGTTTGAGTGTTGGTGATGTGGGGTTGGCGCACATTGCTGTTGGGTGCGTAAAATTGGAGAAGGTTAGCTTGAAATGGTGCTTGGAGATTACTGATCTTGGTATTAGTCTTCTTGCTAACAAGTGCTTGGCCCTCAAATTTCTTGACATTTCGTCTCTCAAGGATCTCACTTCCGATATTCTTAGTGCATTGAAGAGATTAAAATCACTAGAAGTGTTCAAAGCAGACGGAGCTCGAGTATCTCAAGCCGCAACCCAAACCATCACCAAAAACTGCACATCACTTACTGAAATCGGGCTTAGTAAATGCATCGGATTAAAAGATATTTATATCACTCGCCTACTAACCGGTTGTGGCAACTTAAAAACCCTTAATCTTTCATGTTGTCCTGCTGTTACGGATGATGTAATTGCTGCAATAGCAACTTCATGCAAGAAGCTACAATGCCTGAACTTGGAGTCATCACTTGGTTACTTGTGTAGGTGTTCAGAACTAAGGTTGCTAAAGCTAGGGCTTTGTGACAACATATCAGACAAGGGATTGTTCTATATTGCTTCTCATTATAAACCTTTGCAATTGTGGAATATCAGATGCAGGGCTATGGATGATGCTAAGCTTCCAAACGGCCCTAGAAATGTTACTACAGTACTAAGGGCTGCCTTGGAAGCCTCTGTTGATCAAGTCCAACAAGCTATAAAAAAGGTTTCTGATTTTAGTTCTCTTTCTTCCTCCACTTCACGTGAACAAATTGCAGTGGAGGATTGTAAAGAGCTCCTTGACTTCTCTGTCGCGGAGCTTGCTTGGTCTCTTTCTGAAATGAGAGTACTTCGAGGTCATGGATCTATTCATGACACTCGAGGAGACCTTCAAGCATGGTTAAGTGCCGCGATTAGTAACCAAGATACATGCTTAGAAGGGTTTGAGGATGCTATTGTTGCATTAGATGGAAGTGGGAAATATAGAACAATTAATGAAGCAATTGATGATGCTCCAAATCATAGCAATAGGAGGTACATTATTTATGTAAAGAAGGGAATTTATAATGAAAATGTTGATATGAAGAAAAAGAAGACTAATATTATGCTCATTGGTGATGGAATTGGAGCTACTATCATTTCTAGTAATAGAAATTTTATGCAAGGATGGACAACCTTCAGAAGTGCTACTTTTGGAAAAGGATTCATAGCAAAAGACATAACATTTAGGAACACAGCAGGGCCGAAAAACCACCAAGCAGTAGCCCTTCGAGTCGATTCCGACCAATCAGCATTTTACAGGTGTAGTATGGAAGGATACCAGGACACACTATACGCTCACTCTCTTCGTCAATTCTATAGAGATTGCAACATATACGGTACCATCGATTTCATATTTGGTAACGGAGCTGCCGTGCTACAAAATTGTAATATCTATTCTCGGACCCCACTTCCACTCCAAAAAGTAACCATCACGGCCCAAGGTCGAAAAAGCCCACATCAAAGTACGGGCTTTTCGATCCAAAGCAGTAACATTTATGCAAATGAGCCCGCTTATTTGGGCCGGCCTTGGAAGCCCTTTTCTAGAGTGGTGTATATGAATTGTTTTATGAGTGCAACAATTCAACCTAGAGGTTGGTTGGAGTGGTATGGAAACTATGGATTGAATACTTTGTATTATGGAGAGTATAGGAATTATGGGCCTGGGGCATCTTTAGCGGGCCGGGTTAAGTGGCCCGGGTTTCATATCTTAAGAGATGTTAATGAGGCTGTTTTATTTACTGTTGGACAGTTTATTGATGGCATGTCATGGTTGCCAGCAACTGGTGTTAAATTCTCAGCTGGTTTGACTAATTAG
>AchoFBX_00178 | AH006469-RA pacid=38177022 polypeptide=AH006469-RA locus=AH006469 ID=AH006469-RA.v2.1 annot-version=v2.1
ATGGGAAAGGCTTCCCCTATTGAAAAAGAAACAAAAACTTCAAAGCAGAAACGACGATCAAGAACTGCGAATAATAAGTATCTAAGACCGGGAGCGCTTGCTCAGCTCCGATACAGCAAAGCATCTTCTACAAAGTCTTGCACTGATCTTGGGAAAAAGAGGATTGTATTAGCTGATTCCAAAAAGACTGATTCTAATTTGGTAACCACACCGAAGGTTATTACCATTCAAGAGACCCCCTTGGTTTTTTCACCTGAAAAAATCGTGTCATCGATGGTCCCTTCACCTTTCACTTTAGTGAAGCAAAATAGTGCTCTCAAGACACCAAGGACTCCTCGTTTTCAAGACTCTGATTCTCGGTCTAGGCTTGAGGGTCTTCCTATGGACGTATTGGTTAAAATCCTTTGTCACTTGCATCATGATCAGCTAAGGGCGGTTTTTCATGTTTCGCAAAAGATCAGAAGGGCTGTCATTCTTGCACGACAATGTCATTTCAATTACACCACTCCAGATCGATCTCGCCAGGAGTTGTTGAGCACAATGACTCCACAAGTGCTAGACCACTGGCCATTCATCAGTAAGGAAGAGGAAAAGGGATTCCAATTTAAAGACCTACATACCCCGAAAGCACCAAGGCATGGTCCTCGACCACCTTCAAGGTTAAAATCCACAGAGATGAGCCAGGTTGCTGCTGCTTTGTTTCAGGAAGCATCAATCCCTTCGGCTTACATGGTCCCATCTGTACTGTCTAATAAACCCCTTTGCAAAAATCGAGTTCTATTCTATGAGGAGGAGCTATGTCAAGCTGTAGCTCAGAACAAGCTTCGTTGA
>AchoFBX_00179 | AH020293-RA pacid=38173633 polypeptide=AH020293-RA locus=AH020293 ID=AH020293-RA.v2.1 annot-version=v2.1
ATGAAAACAGAGATGGAGAAAAACTTCAATGGAAATGGAGGAGATTCGCAACAACTTCAATGGACGACAGAAACTTTGCCTAAAGTTTTCACCATTGTTAGTTCTACTCTTCCTCAACGCGACCTTATTTCTCTCTTACTCGTCAGTCCATGGCTTTATCACTCTCTCTCTTCCCATTCTTCTCTGTGGCAGGCTCTTGATTTCCATGAGATGAACAATGCTGGTAATCGGCTCTTAGCCGCCCTTTCTCTGCCTAGGTATAAAAATGTGAAGCAAATAAACCTTGAATTTGCACAAGACATTGGGGGATAA
>AchoFBX_00180 | AH011941-RA pacid=38179096 polypeptide=AH011941-RA locus=AH011941 ID=AH011941-RA.v2.1 annot-version=v2.1
ATGGAAGAATTACCCATCGAGCTTTGTCTTAAGATCTTCTGTTTCTTGGATTATCAGAATCTTTCTGTTGCTCAACAAGAGTTTCACACACCAGTTGAATCAAAAACATGGAAAGAGATATTCGAAGTGCAAGACCGGTGTGATCGTGTAGGACTAGGATTGAAGATAATTCGAGAGGGGGTTGATTATTACCTCATCTACCAAGGTGAAGTACAACGTCATTTGGGTTCGAGGAGACAGAGGAAGCAGCAAGATTCCGGAACTCTGAGTGGACAAAATGAACTTAATCAGGAAGGGTCTCGGGTTGGAAGACCCAGTTATGGGATTTTAGAGAAGATTCTTTTCTTTATCGGAGATCTGGAAGTTGCTTCTAACGAAGCAAAAAGAAGCCGATTAATGTGA
>AchoFBX_00181 | AH000431-RA pacid=38186215 polypeptide=AH000431-RA locus=AH000431 ID=AH000431-RA.v2.1 annot-version=v2.1
ATGGGTGATGGAGGTGTTGCATGCGTGCCTTTGCAGCCAATCATGGACAAATTTCCTGGTTCAGAGTCATTTTGCGGTGGCGGGGGCGGCAGTAGCAACAACAATGGCAATGTAAAATTGGACAACAAACCTGTTAAAAAATCTGCAACAAAGAGGTTGAAACTCAGAAGAGATGCATTTTTCAAAAAGGAAGAGCCCACACCAGTTGTTGTTTCAGACAATGTTAAGAGCAGTGATGAACTTGTAGTAGTAGAAAATGCCAAAGATGAGGTTGAAGAAGGTGAATTGGGAACTCTTAAATCTCCCATTAAAAAAGAGGCTGAGAATGGGGAATTGACTTCTCCTATTAAAGAAAAAGGTGAGATTGTTACTGGTTCTGATAGGTGGGTGAAAGAAAATGGATTAGATAGAGGTAGTAGAGAATGGCGAAAATATGAACCAGAGAGACTAGATTTTAGCTCTGGGAGGTTTCGTAGTAGTGGCATTGCTTTCAAAAGGGACAGAGATCAAACGCCTGACAAGTTTAGGAAGGGAGAATATGATAAAGCTGAATTTGGTTCATGGAGAGCCTCAAAAGGCGATGTTGAGAAAGGTGAATTTATTCCAGATAGGTGGCATAAAGAAGATTACATCAGGGAAGAGTATGGTTACTGTAGAGATCATCGATATGGTTCAAATAGAGACAGAGAACGAAGGTATGAACGTGACTTTACACCGTCTTCTCATAAGTATTCAGCTGAGGATGTCTCCCCAGTTAGGGACTTCAATAGAAGTGGGAATCATCGTCATTCGAAGAGGCCTGCAAGGTGGGAAGTCAATCAAGAACGAAGCTACTCGAAATTGAGCTCGAAAATCTTGAATGACATACCTGATAAGGATGATTATGGTCATGGCAGGAGCCAACCAAGAGAATACTCTACGAATGCTCGATTGAAGCGACATGGCACTTATTCAGAAAATAGTGACAGGTATTATGATGATTATGGGGATTACTTTAGCTCAAAAAGCAGAAAGCTTTCAAGTTCAGAGCGTTACTCACGTCAGTCTACTGATACCAAGTCATGTAGAAATCCAAATTCATCAAAGGCTGTTGCTGATAGGTTGTCAATGCGACATTTTGATAGTACATCCGCAAGAGGAGGTTATGACAGACAGAGGCGTAGTCCTAGTTACTCTGACAGGTCTCCTCCATGCGAGAGAGCCGTGCATCATGATCATAGGGACCGAACTCCTGCTCGACATGAGAGGTCCCCATGTTTTCGTGGTCATCGCAATGATAAAAGAAATCGAAGTCCTAGCTATGTGGAGAAATCTACCAATGATCGTGTTAAGATACATGATTATAAGGAAAGGTCTCCAAGTTTTCCAGGATCTCCACATGATCTCAGTAGACTATGTAATAACCGTCAATCAAGTAGGAGTGAAGTTAGTGAGACTAAGCAGAATGATAGGGTACATGAGGAAAAGCCTACCGTTAACATCCTTAATAATAAGGATTTAACAGTTTCGGTCAAAGACCATTTGAATGTAAATGGTACGCAGAATCACATGGTTGACATAAGTATTTCTGACGAGACCCATGTGAAGGATGAGGGTCAAGGTGTTTTTTTGGATGACAAGGAACAAACTTCACAGGTTAATGGCGTAGATGAAGAAATTCCTTCGATGGAAGAAGACATGGATATAAGTGACACACCGCCCCATGTTCCCTGCATGGCTAGTATCAACCCCGGGAAGTGGTACTACCTTGATCACCTTGGAGAAGAACGTGGTCCTTCTAAATTATGTGATTTGAAATCACTTGTAGTTGAAGGGATACTTATGTCTGATCACCTTGTCAAGCACTCTGATGTTGACAGGTGGATGACAGTTGAAAATGCAGCATCACCAGCCGTCACTACCAACTTTTCTATGGTTTTTTCAGAAACCGTTACGCAGCTGGTGAACCCACCTGAGGCTCCTGGAAATGTACTGGAAGATGTTGGAGATGCGGAGCATTCTGTTGAAAAAGTTGATATGGAGATCTTGGATTCCTCTGCCCAAGGTGTGACTGCTAATGAGTTTGGCATTGATGAAAGAGTTGGTGCCCTTTTAGATGGCGTTACAATTTTACCTGGAAGGGAACTCGAGACAGTTGGAGAAGTTCTGCAGGTGACATTTGATCAGTCTGAATGGGAGAGATTTGGTATCTCAGAAGGTTTTATGCTGGATCGTTCATGCTGTCGAGAGCCTCTTGAGCAGAGTCAAGAGGAGGGTATATCAAGAGTTCCAGAGGCTACAATAAAGGACGCTGCTGAATCCACCTCTACTGCTAGCCTTGACAAAGAATGTTCTTGTCTTTTGAGTGAATTTACTGAATGGTTTTCTTGTCGATGGTCATGCAAAGGCGGGGACTGGCGAAGAAATGAAGAAGCTGTGATGGTAAAGTCTGGTTATGAGGATCCACGTTGGCAGACAAAAGATGACTTGTACTACCCTTGTCAAAGCAAGAAGCTTGATCTTCCACTTTGGGCATTTTCCTGGGTTGATGAGAGGAACGATTCAAGCATTGCCAATAAGTTGGGTCAAACAAAATCTATCACTGTGAGAGAGGTCAAAGGAAGTATGATGCCAGTGATTAGAATCAATGCTTGTGTTGTTACTGATAATGGTTCATCTACCCACGACTCTCGGTTGAAATCAAGAGGGAAAGATAAATATTCTTTAAAGGTGGCAAACTCTCTGTCCAATGACCTGAAAAGTTCATCATCAGAAGATTGTTATCTTTCTAAAAGCTTGAAGGAGCAAAACACTGGAGAAACTTGGAAATATAGTATTATCAATAAACCCAAAGACCGGCTTTGCACTGCAAATGATTTACAGTTGCACTTAGGTGACTGGTTTTACCTTGATGGCATGGGGCATGAACATGGGCCGTTTTCATGCTACGCACTGCCCAAATTAATGGAAGAAGGTCATTTGAAGAAGCAAAGCAGTGTGTTCCGCAAAATTGACAAAATCTGGGTTCCGGTTACAGCTGTTATTAATGCTGCTGTGAGTAGTAGTAAACACATTGCAGATACCGTTGCACCTCCTGGTGAATCGTTTGAAGTTATGCATGATGACAGAACTTCAATTTCTAGTTCATTCCATAGCTTGCATCCCCATTTTATTGGCTATACTTTAGGAAAGCTCCATGAACTAGTAATGAAATCCTATAAGAGTCGTGAGTTTGCTGCTGCCATAAACGAGCTCTTAGACCCATGGATGATTTCTAGACAACCAAGGAAGGATTTCGAGAAGCATAGAAGCTCTATCAATCTTCTCAAGTCTCCCATGGAGAATGAAGCATCCATGTTTCTTGAGGAAGACACACATGTCAAAAAAAGATGTTGCACTGTGTCTGATGGAGCTGAAGAAGATTTTGAGGTGGCCGAAGGCTTACCACTGCTTTATCACAGGGATTCCTCATTTGAGGACTTATGTGGCAGTGCTACGTTTTGCAAACAAGAGAGTGATTGTTCCAAAACTGAGGTCGGGAGTTGGGGTCTACTGGATGGTCATATTTTGGCCCGCATCTTCCATTTTCTCAGAACTGATGTCAAGTCCTTAGTGTTTGCTTCTTCAACCTGCAAACATTGGAGATCTTCTGTGGTTTTCTACAAAAGTTTGAGTGTGCGGATTGATTTGTCAACTATGGGCTCTAAGTGTACTGACTCTGTTATTCGTAGTGTCATGAGTGGTTACAATAAGCAAATGATCAAGGTGTTGGTTTTAGATGGTTGTACCAATGTTACTTGTGCCGTTCTTGAAGATATTCTTCAGTCCTTTAATGGTATATCCTCTGTTGACATTAGAGGCTGTAGTCAACTTGAGGAGTTAATGATCAAATTTCCACTTGTTAATTGGGTCAAAGGGCGGAGTTCTAAAAGGACTATGATTGTTGAGGAGTCAAACTGGAAGATGTGGAGTTGGAAGCAGATGCCTGAGCAATCTTCATCAGTTTCCAAGTCTGTTCATGGGAGTTATATAGATGAGTCTAGTGGGCTCAAAGATTATTTTGATATGGTGGAGAAAAGAGGTGCAGCTAATCAAGCATTTAGGCAGAATCTATACAAGCGTACAAAACTATCTGATACTCGAAAGTCTGCTTCAGTCTTAGCTCGTGATGCTCGCATGAGGCATTTGGCAATGAAGAAGGCTGGAAATGGATACAGAAGGATGGAGGAATTTCTGGGGCTTCGCTTGAAGGATATTATGAAGGGGAACACATCAGACTTTTTTGTGCGCAAGGTTGCAGAAATTCAGAACAGAATCAAGAGTGGTTATTATGCTCGCCGTGGCTTGAGCGTTGCTAAACAAGATATCATTAAAATGTGCAGGGAGGCCATAAAAATGAAAAATCGAGGTGATGGAGGTGATATGGAGCAGGTCATCCCACAGTTTATTAAACTCGGAACACGTATTGATGAGAGTTTTAAAACTGTTATTGATGGAGATGATATGATGAAAAAACAAAGAGATGAAACCAGTGTGTCGTCTGGGTACAGGAAATCTAAATCACACATGGAGAGGAAATACTCGAGCCGGGCAAACGGTTCATCTTTTATTAATGGGGGCTTTGATTATGTGGAATACTCATCTGATCGGGAGATGAAAAAGAACCTGTCAAGAATGAATAAGAAAATGCACTTGGAAGGTGAATCATCTGATGAGTTTGAGTTATCATCAGAGGATAGTGAAAGTGATATTAGAAGTGTCTCAGACACTGATAGCGATTCAGATGTCCGATCTGGGGTTACTTTTGAGGAAAAAGAGGCTTACTTCACTGCCGATGAGACTTTTGATATGACCCCAGAGGACCGTGAATGGGGCGCTCGTATGACGAAGGTCAGCCTTGTGCCTCCTGTGACACGGAAATATGAAGTTATTGATGAATATGTTATTGTAGCTGATGAGGTTGAAGTGCATCGGAAGATGAAGGTTTCGTTGCCTGAAGATTACGAGGATAAAGTCAAAGCTCAGAAAAATGGAACTGAGGAGGTGGATATGGAGATTCCTGAAGTCAAAGAATTTAAACCAAGGAAACAACTTGGACAGGAGGTCATAGAACAAGAGGTTTATGGCATTGATCCTTACACACACAATCTTCTTCTTGACTCCATGCTTGAGGATGTTGATTGGCCTCTTACAGAAAAACATATTTTTATTGAAGATGTGATCCTTAGGATACTGAATAAACAAGTTAGGCAGTATACTGGTGGTGGAGACACACCCATGACATACCCGTTAAAACCTGTCATAGAGGAAATTCTAGGATCAGCTAAGCAAGATAATAATACTCGAACGTTGAAGTTGTGTGAGGCTATTCTCCAAGCCATCAATGGCCGCCCTGAGGATAATTATGTTGCTTATAGAAAGGGGCTTGGTGTTGTATGTGACAAACAAGGTGGTTTCCCTGTGGATGATTTTGTCGTTGAATTTCTGGGAGAGGGTGATGCTGATGGCTATGATTTAGTTGTCGTTGATGCAATGCATAAAGCAAATTATGCAAGTCGAATTTGCCATTCTTGTCGACCTAATTGTGAAGCAAAAGTTACTGCTGTAAGCGGCCAGTATCAGATCGGTATCTATTCTGTTCGTCCAATTGAATTTGGGGAAGAAATCACTTTTGACTATAATTCGGTGACTGAGAGTAAGGAGGAGTATGAAGCCTCTGTTTGTTTGTGTGGTAGTCAAGTTTGTCGTGGAAGTTATTTGAATCTAACAGGTGAAGGAGCTTTCCAAAAGGTTCTAAAGGAGTGGCACGGATTGTTGGATAAGCATCGCTTGCTTCTGGAGGCATGTGAATTGAACTGGGTGTCTGAAGAGGATTATATCGATTTAGGAAGGGCTGGCTTAGGTCAATGCTTGTTGGGTGGTTTGCCTGACTGGCTAGTTGCTTATTCAGCTCGCCTGGTACGATTCATAAATTTTGAGAGAACAAAGCTGCCTGAAGAGATATTGAGGCATAATTTGGAAGAGAAGAAAAAATATTATGCAGAAATATCTCTTGAGATGGAGAAAAGTGATGCTGAAGTACAGGCTGAAGGAGTCTACAATCAAAGACTTCAAAATTTGGCTCTTACACTGGATAAGGTTAGGTATGTCTTAAGATGTGTATTTGGAAATCCAAAGGAAGCTCCTCCACCACTGCAGAAGCTTAGTCCTGAGGAGATGGTGTCTGTCTTGTGGAATGGTGAAGGTTCATTGGTTCATCAACTTCTTGAATGCATAGCCCCACATATTGATGATCATATGCTTCAAGATCTTAAATTGAAAATCCGTGCTCAGGACCCATCTCATTCTGGGAATTTTGAGAAAGACCTCAGAAAATCTCTATTATGGTTGAGGGATGAGGTTCGCAATCTTCCTTGTACATACAAGAGCAGACATGATGCTGCTGCTGACATGATTCACTTATATGCTTACACAAAATCTTTTTTTAAAATTAGGGAATACAAGTCTGTAACTTCACCTCCTGTTTACATTAGCCCTCTTGATCTTGGACCCAAGTGTGCTAATAAACTATCAGGAGTGACAGAGTATTGTAAAACGTATGGTGAAAACTACTGTTTAGGACAGCTGATTTATTGGCATAACCAGGCTAACACTGACCCAGATCGTGTGCTTGTTCGAGCAAGCAGGGGCTGCTTGTCTTTGCCTGATTTTAGTTCCTTTTATGCCAAGGTTCAAAAGCCATCGAAGCAGCGTGTGTATGGTCCAAGGACTGTAAGATTTATGCTTGCGCGAATGGAAAAGCTGCCTCAAAGGCCATGGCCGAAAGATAGGATATGGTCGTTCGAGGGTTCTCCGAAATTTTTTGGTAGTCCTATGTTAGATGCTGTATTGAATAATTCTTCCCTTGAACGGGAAATGGTGATTTGGTTGAAAAATCGACCTGCCATATTCCAGGCCATGTGGGATCGGTGA
>AchoFBX_00182 | AH006338-RA pacid=38177472 polypeptide=AH006338-RA locus=AH006338 ID=AH006338-RA.v2.1 annot-version=v2.1
ATGGCGATGGTGGAATCGCTATTAAAGGAGACAGAAAACAGTCATTTCAATAGCATCCATGGTCAAAATCTCAATCAGAATCAAAACCAAAATCATTTTGATTCAAGAGTGTGCATAAACGAAACTCTTAGAGATGACGAATTAAGAGCTATATTATCCAAATTAGAGAGTGATAAAGACAAAGAAGTGTTTGGATTAGTATGCAAAAGATGGCTTCATCTTCAAAGTACTGAAAGAAGGAAGATTTGCGCACGTGCGGGACTTTACATGCTTCGTCGTTTGGCTTCTCGCTTTCCTCGAATTCACGAACTTGATTATTCTCAGTCTCTTTCTCGTTCTTTTTATCCTGGTGTTACTGATGAAGACCTCAAGGTTATTGCTAATGGCTTCCGTTGTTTACGTGTCCTTCTTCTATCCCATTGTAAAGAAGAACTGGTTGTTCAAGGGTGCATTAACATAACAGATTATGGGCTTACTGTTCTTGTTAGTGGATGTAGACACATCAAGCATTTAGATGTAAACAAATGCACCAATGTAGGCGATGCTGGTATCTCTAGCATTTCAGAAGCCTGTTCTGCCTCTCTAAGGACTCTAAAGATGTTGGACTGCTACAAAGTTGGAGATGTTGGTATCTCAATCTTGGCCAAGTTTTGCAAGAGTCTGGAGACTTTAATTATTGGTGGTCTCCGGGATATAACTGATGAAGCCGTAAAATCATTAGTGCTTTCTTGTCATTCCAGCCTTAAGAATTTGCGGATGGATTGGTGTTTAAGCGTCACTGATTCTTCACTGAGCTGTATTCTAAAACATTGCAAAAATTTACAAGCACTCGACATGGGTTGTTGTGAAGAGGTGACTGATGCTGCTTTTCACGGATTAGGTACAGAAGATTTTGCAGAAAATCTAAAGGTCTTGAAGGTGAGTAACTGCCCAAAGATCACAGTTGCCGGAATATCCATGATCCTAGATTCTTGCAAACTTTTAGAATACCTTGATGTTCGATCATGCCCACATATAACTAAGGCTGGTCTTGACGAGGCTGGAATTCAGCTCCCTGAAACCTGTATTGTTAATTATAATGGAAATTTAACTGAGCCAGATGTTGCTTCGAGCATTTTATAA
>AchoFBX_00183 | AH011423-RA pacid=38179450 polypeptide=AH011423-RA locus=AH011423 ID=AH011423-RA.v2.1 annot-version=v2.1
ATGATGGAAGCAATACCACTGGAGATCATCTTGTACGGCGTACTCCCAAGATTGCCTGCTAAATCTCTTAAGCGCTTCAACTGCGTTTCCAAACCATGGCTAGCCTTGATATCTAGCAATGAGTTCATCAAAGATCATCTCCACTATACTCTTGCATCAAACACAAATCACCTCCTCATTCTCACCGGAAATGACACTTGCCTCTACTCATGCAACTTGGATTCGCCAAAAGGTGATATTGTGAAGTTGCCAAGCTTTGGTATTGAGCCCGCGGTTGTTGGATCTTGTAATGGCTTGCTTTGCATCCAATGTTATAGGCCTTATTGTCTTATTTTGCTTAATCCGTCAACTGGAAGCTACCGGGAACTTCCCTCTTTGCTTCCATCTAGAAGATGTTCTGCTATGAATTTTGGGTTTGGGTATGATAGTAAAAATGATGATTATAAAGTGGTCAGAATAGTAGACCGTTATTCTTCCGCGGGGTTCCTTGGTTACCATATGGATAGAATAGTTCATGTTTATAGCTTGAAAAAAAATTCCTGGGAAGTAATTGAGTGGACATCACCTGAATGTTCGATGGGACCCTTCCGTGAAAATGGTGCCCTTGTAAACAACCATCTGCTTCATTGGAAGTTTTGGTGTTTATCGGAAAGTAACTATCGGATACGTTGCTTTGACCTTTGTGAAAAACAATGGATCAATGATGTCCCTTTGCCGGACTGTATGGAAATGGGTTCTAACACTTATTCTGATCAGAATAGCAATACAAAAGATAGATTGCTAGATCTAGGGGTTTTCGATGGACATTTGTATTTGTCGATCAAAAATCAAAAGCAATCAGCTGTTGATATATGGGTCATGAATGAGTATGGTATAAAAGATTCTTGGGTTAAGCTGTTTGAAATATCAGATCCAAGGGTGTTCGGATCAACACGAGTTTCACTCATTGCTTATCAGAGCATTAAGCGCCAGATTTTGCTAAGGATTGTGTACAAAGCTGAACATAAGATTTTGTGGTACGATATTGAGAGTGAAACAGCGGAGATTGCTGAAATCGGTGGTCTAAATGATAGCCTTTGGGTTGATGTATGTAAAGGCACCCTTCTTGATGTTCCTGGTGGTTCAAACTTTGGAACAACAAAACAAATGGCTTAG
>AchoFBX_00184 | AH016614-RA pacid=38167853 polypeptide=AH016614-RA locus=AH016614 ID=AH016614-RA.v2.1 annot-version=v2.1
ATGGAAGACTTGAGTCTCGTGCATACTGGAGAAGAGGATCAATCCGAGATGGTGGTAGATAGATTATCGGATCTACCATGGGGTATCTTCAACAACATTTATCAGAATATGTCTATAATAGATGCTATACGGTTGAGTGTTCTAGCAAGGGATTGGAGACACCGATGGCTGTCACTTTCACACTTTCACCTTGATGTTCATGATATTGGGCTTTTTCTCCAAACCCGGAATAGTAGATGGGATATAGCTGCTAGTATCGTCAATAAATATCTAAGCCAGCATACTTCACAAATCAGTACGTTTTCCCTGAGAGCGTTTTGTGCAAATCATTATCCAGATTTGTACTTGTGGTTCCAGTGTCTTGCGCAAAAGAATATTGAGGACTTGCTGATTGTTAACTATAGCCGAGAACGCTTTATTCTGCCATCATATCTGTTTTCTTTCCAGAATCTGGTGGGTTTGGCATTGTCAAATTGTTCTTTACAAATTCCACCTTCGTTTATAAGATATAACTTGGTACTGAGGATCTCTCTTACAGACGTGACAATTAGTGAGACCGATCTTGATTATCTAATAAGTGCTTGCCCTCTACTTGAGAAGTTGAATCTCTTTAACATACAGCAGCTACAGCATTTGAGAATCAGAGCATCTAGATTAATATCGGTGAACGTGGATTCAAGATTCGAATCCTTCACTATTGCTGCACCCACATTAAATGAGATCGTCATATCGGATTCTTTCAGAGGCACTTGGGTAGGGCTGTTCCCCAACTGGAGTAATCTTAGTAATGGCTTACGAGGTGTGGATTCGCTTTTGACCTTATCCTTATATGGGGATCTCCTTAAGCTTATAGCGATTGGGTTTGAGAATCAAGCATTTCCATTCATCAACACTTCTCTGACTTCACTATCCCTTCATCGTGTAAGATTTGACAATGTTCAAGTATTTATGGTTTGCCTCTCGTTGCTATGCTGCTGCCCGAACGTTACAGATTTCTTCTTTAGCATTTTTTCAGCAAAAGGCCCGACACTGATCAAAACGTTTCTGAAGGAGACTCAAGAACGGGCTCTTACCTTTCCCAACCTCAAATCTTTGGAAGTCTTATGTCTTGACCGTGTCGGAATGGGAGCTACTACAAAATTTATCGAATTTATCATCACTGCATCCCCAAACCTCAAACGTGTAACCATTGCAAGAGAAGGGCCGCTTGTTATGAATCCCAAACGGATTACTCAAATGATCTCTAGATTCCGAAAACGACGTCCACATGCTACGGTTAATTATGTGTATGACGGCCAAGTTGTCCATCTGTGA
>AchoFBX_00185 | AH003604-RA pacid=38182431 polypeptide=AH003604-RA locus=AH003604 ID=AH003604-RA.v2.1 annot-version=v2.1
ATGAGCAATACTTACCTTCATGAACCTAGTTTGATTCTCCCCGATGAAATCATCGATATACACATCTTACCCAAATTACCTATTAAATCCCTTCTAAGATTTAAAATAGTTCCTAAGCTCAATCAAGTTCGAATATTTGAGATCAATGAATTTCATTTCCCACGTTCTAATATACATATCATTGGATCATGTAATGGTTTAGTGTGTTTGCATAACACAAAACGATCAAATTCTTTATACGTGTGGAACCCCACAACATTGGTTCTGAGAGAAATTCCTTACCCTAAACAATATGAGCCAAATGTTTTGTGGGGATTTGGATATGTTCCATCCACAAACGACTATAATATTGTTAGAATATTTCAAAGCAAATCTAACAAGTACATTAAGGAAATAAAATTTTTCTCTTTGAGAAACAATAGTTGGAAATGTTTTGAAGAACATTTAAATTATGATTTTAATGATAATGATTGGGTCTACACTTCATTAAAGAAGAAAATAGGAGTTTATGCTAATAATGCTATTTATTGGAGCATTGCGTTCAAGAACGAGGGGGAGTATGGTTACATAAATTTTAAAGGGTGCATAATTGGGTTCGATTTGGTGACCGAGAAACTGATGAGGTTGCCATTTCCCGAGTCTTATAGTAGCGGTTTTGTGCATCCTCCATTGTTGTATGTTACCATGGATGGAAGCTTGGGTGCTTATTATTGGCCAATAACTGAAAATCATCCTGGTTCTAGATATGGAGAAATTGGAACATTTAAAAAGGAGAATGGGATGGAAAAATGGATGAATTTGGGTAAAGTTATCAGAAAATATATTATTGATGAATATGATATTTTAGGTATGATAAAGAAAGGGAGTTTAGTGTTTTACGCTAGTTTTTACATGATACTATTCATGTATATCATACCAGATGACGAAGATTTACAAAATTTTGATACGTTGGATGTTCTTAGTGAGAGTGAAAATTTTATGTTTTATGTTGAGAGCATTCAGAAATGTACCTAA
>AchoFBX_00186 | AH004592-RA pacid=38182454 polypeptide=AH004592-RA locus=AH004592 ID=AH004592-RA.v2.1 annot-version=v2.1
ATGTTGGAGGGAAGATCTTGCTTGGTGTCAAGAGCGTTGCCAAGCTCGTGTGAGCAAGAAACTAAGTGGGCTTACATGAGTTATCCAGTAGATGTTGAGACAAACAATGGCAAACGCCGCTTAGAGTCGGATTGTGAAGCGGAAGGGGGATTGAAGAAGTTAGTTAAAGTCTCGAACAAAGAGGAGAGATTATCTAGAGCTCAGTTTGATAGGTTATCTTTGTCTCAATCCCAAGTTGTTGGTCACTCTACAAACGAACACCAAACGAGTGATCAATCAGATGCGGATTGCCTAATAAATCCTATAGGTCGTGACATGACTATTAATTGTCTCCTCCGTTGCTCAAGGGCGAATTATGGTTCAATAGCCTCTTTGAACCGAAGTTTCCGATCATTGGTCAAGAGTGGTGAGATTTACAGATTGAGACGGCAAAATGAGGTGATTGAGCATTGGGTTTATTTCTCTTGCCGCCTTCTAGAGTGGGTTGTGTTTGATCCAGTTAGTCGCCGTTGGATGCAGCTACCTAGGATGAATTCTAACGAATGCTTCAGGTGTTCGGATAAAGAATCCTTGGCTGTTGGAACCGAACTTCTTGTCTTTGGGAAGGACTTGATGTCTCATGTTATCTATAAGTATAGCATATTGACGAACTCTTGGTCTTCGGGTATGAGTATGAACTTTCCTAGGTGTTTGTTCGGGTCTGCGAGTCTCGGAGAGATAGCCATCTTAGCAGGTGGTTGTGATTCACTAGGAAATATTCTTAGTTCTGCGGAGCTCTATGATTCGGAGCAGCAAACATGGGAAACCCTTCCTCCTATGATCAAACCAAGGAAGATGTGCTCTGGTGTTTTCATGGACGGAAAATTTTACGTGATCGGGGGGATCGGGGGCAGTGAGTCTAAGGTTTTAAATTGCGGTGAGGAGTTTGATCTTACCACAAAAACTTGGACCGAGATCCCTAACATGTCTCCGGCCAAATTGGGTGTTGCACCGGAGAACGATATGCCTGCTGCAGCCGAGGCTCCCCCGCTCCTGGCTGTTGTAAATAATGAACTATATGCCGCTGACTATGCTGACATGGAACTAAAGAAATATAATAAAGAGACTAAGGAGTGGGCAATTGTAGGGCGATTGCCTGAAAGAGCGGGCTCAATGAACGGTTGGGGTCTTGCTTTTCGGGCTTGTGGTGATCGGGTTATTGTTATTGGTGGGCCAAGGGTTCATGGTGAAGGGATCATTGAGGTCAACTCTTGGGTGCCTAGTGAAGGCCCTCCTCAATGGGAGTTGCTTGGTACTAAGCAGTCGGGTAGCTTTGTCTATAATTGTGCCGTCATGGGTTGTTAA
>AchoFBX_00187 | AH003247-RA pacid=38183170 polypeptide=AH003247-RA locus=AH003247 ID=AH003247-RA.v2.1 annot-version=v2.1
ATGTCCAGAAAAAGCTTAAAGCTCTCCTACCATGGAAGCCCCCACCGTTATCAACAGCAACAAAACCAACAAGAATTAATACCAGGTCTCCCGGATCATATTTCTCATTTAATCCTCTCCAAAATCTCACCTACAATCCTTTACTCTGTTTCTCATCCATGGCGGAATTTCATCTACTCCCCAATTTATCCTCCATTTTACTCCATTTACACTATTCTTACTCCCGATAACTTAACCCATTCATCTCCTTCAAATCCTCAACAAATTCTTACCCCAATTTGTTTTTCCTCTTTTGATCCGATTTCTTGGCAGTGGGAATCGCTCCCTCCTCCGCCGCCGCCCCTCTCACTCTTACTCCGGCATCCGCCATTTATTTCGCGAGACCTTCCTGTTCAGTCTGTATCAGTGGGTGATAAACTAGCCGTAGTTGCGGGTACGACGCTGCATCTAGCACCCGCTTTACCGAAACCCTTGGTATTCGACCCATTTTTACGGGTCTGGACATACGGCCCACCCATCCCGGTTCCCAGAAGATGGTGTGCAACCGGTTCACTTGACGGATCCTTATACATAGCAAGCGGAGTCGGGTCTCATTTCTCGACGGACACAGCAAGATCCGTTGAAAAATGGAACCCATCATCCAATAATCGGGTTCCACAGTGGGAAAAACTGGGCTCGTTATGGGACGGTCGATTCTCACGTGAAGCTACGGATGCAATAGGATGGAAGGGCCGCCTATGCATGGTGAACGTCAAAGGAGACGCCGCCAAACAAGGCGCTGTTTATGACTCTAAGAACAATACATGGCAAGAAATGGAAGAAGGGATGGTGGCTGGATGGCGTGGACCGGCGGCGTCAATGGCGGAAGAGGTGATTTACATGGTGGATGAATCTAAAGGAGTGTTGAAAATATATAATGAAGAGAAAGATGAATGGGTTAGTGTAATGGAGAGTGAGAAACTACGTGGGGCCCAACAGATGACGGCTCATGGCGGTAAGCTTTGTGTTTTATGTAATGGCGGAAATGTTATAATTGTGGTGGATGTAACGGCGGCGCCGCCGAAAATGTGGGTGGTTGAACCACCACAAGGATTTAATGTGGTTGCCGTTCATATTTTGCCCAGGATGAGTAGGGTCCACTCGGTTTGA
>AchoFBX_00188 | AH006153-RA pacid=38178143 polypeptide=AH006153-RA locus=AH006153 ID=AH006153-RA.v2.1 annot-version=v2.1
ATGATGGTGAGACAGAAAACAAGAGTCTCAAGATGGATTCAATCAGTCGCTTACCTGATCATATCCTGCTCCACCTGTTATCTTTCGTGGGGGATAAGAACAGCTACAAAAACTAGCATTCTCTCAAAGAAATGGAGACATCTATGGACTCACATCATGGATCTAGATTTCGATGACCATGAGACCACTGCTGCTGCTGTTTCCTTGAGTTCGACGATTCTATCAGATCTGCATCCGAAACCTGCATTTGATAGTTACGTTAAATTGGTAAACCATGTTATAAGTGCAAATAAAGCTCCATATCTCAATTCCTTCAGAATAAATTTTCCCCTGAATTCTTTTTATGCTGCTGTTATTGAAAACTGGATCAGATTTGCTTTGGGTAAAAACGTCCGCAATTTGGAGTTAAACTTTTGGGTTCTTCCAAGAATCCGGTTTTATAACATCTTTCAAATCAACCCAGCTTTGATTGTAAATACTACACTTGAATCTCTTCGCTTGGAATCAGTTATTATAGATGGACCTCTGTTTCAATGGGTTTTATCTAACTGTCCCAACCTTCAACATCTTTCGATTTACAGGTGTGGATCATCTGATAAAAAAAGCCTAAAACAAAAGCTTGTTGTCTCAACCCTTAAGCTCAAACATTTCGAGTTTATGTTCAGCTATACACTTTTTCAAGCAGTGCAAATTATTGCTCCTAATTTAACCTCATTTGATTTTCATGTGAATGGAATTGGTGTGGAGTTTACTAGTGTTCCTTCAATTGTGGATGCTTCTTTTGGATGGTTATCTCCTCATCATACGATCTATAATTTGGATATCCTATCTGGTTTATCTTCTCAACTCAAAAAACTCTCGTTATATTATAGTGAGGTAGACTATGCATCTAATCAATTCCCGAATTTTGTTAACGTTGAGCAATTGGAGATAGTTAAAATTCGAGATGATGGACAGTTTTTTCCTTTGATCTTCTTGATTCAGGCATGCCCGTTGCTCCATACATTCAAGTTGAAGGTGAACTATACAAGTACAACCAAAATAGAATGGTCAAGAACAGGCCTAATGCGCCTACATGAAGAGGTGTTTATGAACCCAATAACATGGTCAAGTACGGCTCCGAGTGGTGCTCAAGTTAATGCAATATGTTCCCAGAAGTACCTTGAAGCTGTTGAGTATGTTGGATATTTGGGAAGTATATTTGCTGCCAAATTTGCATTTTGTCTAGCTGAGCATGCTCCCAAGCTTAACAAATTTACTTTTGATCCTCGTCCACTCCAACTCGCACAAGTGCCCGTTACCGATGATTACACGGACAAAATGGCATTTGGAAGAGCCTATGCTAAGCTGCTTGCACCAAGAATTCCAGGATATGTTAATGTGAGCATTCTATGA
>AchoFBX_00189 | AH022571-RA pacid=38164728 polypeptide=AH022571-RA locus=AH022571 ID=AH022571-RA.v2.1 annot-version=v2.1
AAAGCTCTTTTACAGTTTAAGGCTGTAAACAAATCATGGTATGCTATGATTTCAAGTCCTCATTTTGTTTCCAAGCATCTTCAAAACTACTATAACAATAATGATGATTGGCGCGGTTGTCTTCTTGTTCATCATTATGTTAGCCAAGGTGAACTTGAATTAGTTGAGTTGTTTATTGATGAAACTACAGGAGTTAGTTTAGCAAATGAAGCAATGGATTGTATGCCGTCATACGGGGTTATTACCGGAGACTTTAAGGTGGTTGTTATTAAAGGTTATCGAGCAAATGTTGCTCCATCAGTTTTTGTTTATTCATTGAGTATGAACTCATGGAAATATTGTGGAGATTTGGCCAAAGACTATGATTTGGAATATAATGGCTGCTATGTCTATGTGAGTAGGTGTTGTTATTGGTTGGGATCACGCAATTATACTCCTGAGGTCATTGTTTCCTTTAATATGGCTAATGATGTCTTCACGGAGATTCATATTCCTGATTATGCAAAGCCAAGTTCTGTGTGTTTGGCAATATATAATGATTTACTTGCCTTTTTGTCTCTCCACGATGATGACAAGAATTTGGAAATTTGGACTCTAAATAAAGGGTCTTGGAGCAAGACATTAAATTTAGGCCCTTGTCCTGATGTCCGGGCTCCTATTGGTCATTGGAAAGATAATATACTCATATTGCAACGTTATGGTGATAATCTACTATTGCTTAATCTGGAGGACACACAAAAATTGAAGGATCTTGGATTTCAGACACTTAGGTGGTGTCATGGAGTTTTTGCGTATGAGGAAAGTTTAATTTCCATCCAAGATAAAATAGAGCCGGGGCAACTTGGGGAATATGAAGCTTGGGATAACCAAACTGAGGATGAAAAAAGCAAGGAAGTTAAAGCTAAGGATAACAAAACTCAGGAAGTTGATGAATATTTTTACGTTGGAGTTGCTGCTTTGTTTGAGAACGCTTAA
>AchoFBX_00190 | AH012982-RA pacid=38174625 polypeptide=AH012982-RA locus=AH012982 ID=AH012982-RA.v2.1 annot-version=v2.1
ATGGCTGCTGCCGATACTACTTGCATTCTCTGTAATGCCGGTGCCGGTGCTGCTGCTGGTGTAATTGCAGCGACTTTTGTGTGTCCTTTAGATGTTATTAAAACTAGACTTCAAGTTCATGGACTTTCTTCCCTTGGAAATGGCGCCGCAAAAGGTAGCATCATTATCTCTAGTTTGCAGCAGATAACCTATAAGGAGGGTTTGCGTGGAATGTATCGTGGTCTTTCTCCTACTGTCTTGGCCTTGCTTCCGAACTGGGCAGTGTATTTTACTATGTATCAACAGCTTAAAATCCTTCTTGGATCAGATGTTGATGGGAATCATCAATTGTCGGTGGGTGCAAATGTGATTGCTGCTTCTGGAGCTGGAGCTGCTACTGTCATTGCCACAAATCCGCTTTGGGTTGTAAAAACAAGATTTCAGACACAAGGAATGAGAAAGGGTGTTGATCCGTACAAGAGTACTTTATCAGCTTTGAGGTCAATAGCTGAGAAGGAGGGTATTCGTGGATTGTATAGTGGCCTGGTTCCTGCATTGGCTGGAATTAGTCATGTGGCCATTCAATTTCCTATATATGAGCAAGTTAAGAGCTATTTGGCCAACAAAGATGAAACTACTATTGATAAGGTTCCTGCACGTGATGTTGCGGTTGCCTCGTCGGTCTCCAAAATATTTGCATCTACATTGACATATCCTCACGAGGTGGTTCGGTCACGGCTTCAAGAGCAAGGGCACCACTCAGAGAAACGATACTCGGGGGTAACTGATTGTGTTAGGAAAGTATATCAGCAAGATGGCATCTCAGGATTTTACCGTGGTTGTGCCACCAATCTGCTAAGGACTACACCAGCTGCTGTGATCACGTTTACCAGCTTTGAGATGATTCACCGGTTTTTATTTAAAATATTCAATCCGGACACTCAAACTAATACATTATGA
>AchoFBX_N0001 | AchoFBX_N0001 | fs4842fe5000bac_fdScaffold_2minus:29591507:29591665 | CquiFBX_00106 | 4822-5934 | gw_score 189.68 | pep | gw_score 139.05_139.05 | AO_FBX|1.5e-09|11-54 | F-box|1.7e-09|11-50 | FBA_1|5.9e-06|218-327
AACAAAATCATGAATACAAGCACTTCCATTGATCTTCCATTTGATATAATAACCGACATTTTGGCAATGTTATCTGTGAAAACTCTAATGAAATGCCGGGCTGTGTGCACATCCTGGCGCACTTACATCGATTCCCCTTATTTCATCTCCAAGCATCGCGATCTTTACAATAAACACCATTCCAAAAACTCCTATTTACTGATAACATCAATTGGTTCTAGACAATTCTACCTACAACGTGTTACCAACAATCAGGATTCAATCTCAGTTTTTCTTGCTCCTTTTTCTGCGGATTTTACAATACCATGGAATATTTATTCATTCTGCAATGGGTTATTTCTACTGATCTTATATGGTGAACGTCAAAAGGGTATATATTTGTGGAATCCCTTTCTCAGAAAATTCTTGATTCTTCCACCTTGTCCATTTGTTCCCCCCTTCCAATTTACAAATTATGTTTTAGGATTTTCCACCTCTTGTGATGATTATAAGGTGCTTGCCTATCGGCGTCGTACACCCTTTAATGGTAATGAGTATGAGCCGGAAATGGCAGTTTATTCACTTAGGAATCATCTTTGGACTATTAAAATCAATCCAATGAATGTCGATGCTTGGGCTTCATTAAGGGCCCCTTTGTCTTGTAACAAATACGTTTGTTGTGGAGGGATAGTATACTGGTTTACTGAAGGTGTTCCAAGAATTATCCACTCTTTTGATTTTAATACAGAAGAATTCAATAATGTGGCATTACCCGAGCCACTGGAAAAACATGCAAATATAATTCTTTTCACCATCGGCGAGTTGTTAGCTGCTATATCATCATTCTGCATATGGGTTTTGGAAAAGCACGATGGAGAGTACACATGGAGGGTGTGGTGTTCAGAATCTTGGATCAAAAATGTTTTTGATGTAACTGAAGCGTACTATCCATTTACTGTTCAGGTTTTTTTTGTTGAGGAGAGAAATACATTTCTAATAATTGGGTATGCTAATTGCATACATTTTTATCAAGTTACGAGCCGGATGTTAGGAATATCGCAAATGAGATTTGGTCATTTTTTTTCCATAAGTGATTATGTGGAGACTTTAGCGTTGCACAGGAACGGAGGGGAT
>AchoFBX_N0002 | AchoFBX_N0002 | fs4851fe5000bac_fdScaffold_9minus:16167960:16168109 | AhypFBX_00659 | 4762-5973 | gw_score 711.64 | pep | gw_score 695.40_695.40 | AO_FBX|2.4e-06|26-77 | F-box-like|9.6e-05|34-68
ATGTCTTCCTTACGAGCAGATCTGACTACTTCTAGAATTTTTCCTGAACCCATGTTAGATTACAACTGTGAATATGATTCTAACGCTATTGATCTCTTTGATACAATACCAGATTCTCTGCTTTTATTGATTTTCAATAAGATCGGAGATGTCAAAGCTCTTGGTCGATGTTGCGTTGTTTCGAGAAGATTCCACGCTTTGGTCCCTCAAGTTGATAACGTCGTTGTTCGAGTTGATTGCGTTATTTCCGATGATGATTCTTCTTCTGCTGTTGCATCTGCAGATAAGTCTCGTTCCTCCTTTTCTAATCTTTTTCGTCTCATTTTTGGAAATATCTTTAAGCCCATTCAAGTTTTGAGCCAGTTCTTAGGCCCGAAACGATCTGGTCCGGGTAGTGTGTTGACTACCGGACCGTCTTCGTCGTCTCCGTCGACGTCTTTATTGGTAGGTAATGGGGTTGATGATGACGATGGAGAGCAAGGAAGTGTGACCCATCATTCCCCTACTCAAGTTTTGAGAAATTTTAATGAGATTCGGTTTCTGAAAATTGAGCTTCCAAGTGGTGAATTGGGCATCGATGATGGGGTTTTGCTTAAATGGAGGGCTGATTTTGGGTCTACTTTAGATAATTGTGTTATTCTTGGTGCATCTTCCGTTGTTTACAATGCTAAATCTAGTCAAGTAAATCAAAACGACCAACTTAACGCTGCTGCCGTTAATGAGGATAATGGAAGTATACCTGAATCATTTTACACTAATGGGGGTCTAAAATTGAGGGTGGTTTGGACTATCAGCTCGTTAATTGCAGCATCAGCCAGACACTACTTACTGCAACCCATAATTGGGGAGCATCAAACATTGGATAGTCTAGTTTTAACTGATGCGGATGGTCAGGGGGTGCTCTGTATGAACAGAGATCAGTTGGAGGAGTTGAGAGTGAAGCCCTTATCACCGTCTTCGGCATCCAAGAGGACTCTTGTGCCTGCATTGAATATGAGATTGTGGTATGCGCCCCATTTGGAGCTTCCTGATGGCGTTGTATTGAAGGGGGCAACATTAGTTGCTATAAGACCTAGCGAGCAGTCTGGTGTTAGTCCTAAGAAAGAGATTTCAGACTTGTCTTGGGTTTCCACTGCTTTTGAAGAGCCTTATGGGACAGCCGCTAAGATGCTTGTAAAAAGACGGACATATTGCCTTGAGATGAACTCTTTT
>AchoFBX_N0003 | AchoFBX_N0003 | fs4860fe5000bac_fdScaffold_8minus:231869:232009 | CquiFBX_00159 | 4867-5316 | gw_score 156.15 | pep | gw_score 91.70_91.70 | AO_FBX|6.7e-07|1-36 | F-box|0.041|1-35
CCGGACCATTTAATCGTACGTATAATCTCTTTGCTTCCGACACAAGAAGCAGTTAGAACTTGCATTTTGTCTATGAGATGGAAGTATCTTTGGAAAAGCATTGACAGCATCAGCTTGATGGGTTATGAATCTGACCCTGCTAAATTTAGATTTCTTGTGGAACACATACTTAATAACTGTAGTAACACCACAAACTTACTCTCATTTGTGCTCTTCTGTACATCAAGAATAAGCTTATCTAGGCTTAATTCATGGATTCAAAAAGCAATTGGAACCAAAATCGAAAAACTTACACTCAGTGTAGACACACTTTTTCCTAGTTTACCTGCACTTTTTGTGCTACCACAATGCGTCCTTGCTTCCAACACATTAGTATCTCTCAAGCTCGTCTCATTTTTTGATATCCGCGTACCTGACTCAATACTATGTTTTCCTTATCTCAAGTCACTC
>AchoFBX_N0004 | AchoFBX_N0004 | fs4863fe5000bac_fdScaffold_2minus:29573670:29573807 | CquiFBX_00106 | 4867-5970 | gw_score 178.67 | pep | gw_score 138.37_138.37 | F-box|4.5e-06|1-40 | AO_FBX|2.7e-07|7-43 | FBA_1|5.3e-06|215-318
CTTCCATTTAATATAAAAACCCAGATTTTCGCAAGGCTTCCTGTCGAAACCCTACTAAAATGCCGGGCTGTGTGCCAATCTTGGCAGGCTTGCATCGAATCCCCTTCTTTCATCTCCAAGCATCGAAATCTTTACAATAAAGAACATTCCAAAAATTCCCATTTATTCATTGAAGAAACTTCTAGTCCTAGACGATTCTGCCTACATCGTGTTACCAACGGTCAGAAATTAACCACTCTTGCTTTTCTTCCTTCTTTTTCTGCTGATCTTATCGTAGAAAGTATTCATGGAGGCTGTAATGGTTTATTTCTACTGATCTTCCAGAATCTATATCATAATCTTATATGTTTGTGGAATCCCTTTCTCAGAAAAACTTTGCTTCTTCCATCTTGTCCAATAATTGCTACCCCCTTCCAATCTGCTGGTTATGTTATAGGATTTTCCACCTCTTGTGATGATTATAAGGTTCTTGCTTATCAGCTTCGTGGCCACTTTAATGGTAATGAGTATGAACCGGCAATAGCAGTTTATTCACTTAGAAATAACATTTGGACTATTAAAATCAATCCCATGAATGTCGATGCGTGGGCTTCATTAAGGGCCCCTTTTCCTTGTGACAATTATGTTCATTGTGGATGGGTAGTTTACTGGTTTTATGAAGGCGATTCTGGAATTATCCGATCTTTTGATTTTAATACAGAAGAATTCAATAATGTGCCAGTACCCGAGCCACTGAAAGAATGTATGAGTTTAACTCTTTTCACCTTCGGCGAGTTGTTAGCTGTTATATCATCGTCCTGCATATGGGTTATGGAAAAGCCTGATGAAAAGTACACATGGAGGGTGTGGTGTTCAGAATCTTGGATTCAAAACTTGTCTAATGTAATCCATGAGCCCAATCCATTCGGTGCTAAGGTTTTCTTTGTTGAGCAGAGCAATACATTTCTAGTAATTGGGTTTTGGGGTAGCATAATATTTTATAAAGTTACAAGCCAGAATTTAGAAGTATCGAGAAATGTAGATCCTGGTTTTCTTTTCGTGGGTGCTTATGTGGAGACTTTAGCGTTACTTACAGCCACAGGAACAGAAGAGATGATATTCTTA
>AchoFBX_N0005 | AchoFBX_N0005 | fs4863fe5000bac_fdScaffold_2minus:29577534:29577671 | CquiFBX_00106 | 4867-5901 | gw_score 142.57 | pep | gw_score 88.99_88.99 | AO_FBX|1.4e-09|1-43 | F-box|6.9e-08|1-40 | FBA_1|0.19|204-280
CTTCCACTTAATATAAAAACCCAGATTTTGGCAAGGCTTCCTGTCAAAACCCTTCTAAAATGCCGGGCTGTGTGCCAATCTTGGCGGGCTTGCATTGAATCCCCTTCTTTCATCTCCAAGCATCGAGATCTTTACAATAAAGAACATTCCAAAAATTCCCATTTACTTCTTTCAGAAACTTCTAGTCGATTCTGCCTGCAGCGTGTTACCAACGGTCAGAAATTAACCAATTTAGCTTTTCGTCCTCCTTTCTTTCCTGATAGTATCATACCATGGATTTATGGAGCCTGTAATGGGTTATTTCTACTGAAATTAAACGATATATGTTTGTGGAATCCCTTTCTCAGAAAATTATTGATTCTTCCACCTTGTCCAATTGCTATCCCCTTCCATTTTACAAATTATGTTTTAGGATTCTCCACCTCTTGTGATGATTATAAGGTGCTTGCCTATCGGCTTCATACCATCTCTAATGGTAATGAGTATGAGCCCGCCATGGCAGTTTATTCACTTAGAAATCACCTCTGGATCGATCTGATGAATGTTGATGCTTGGACTTCATTAAGGGCCCCTGTTTCTTGTGACAAATATGTTTATTGTGGATCGATAGTTTACTGGTTTACTGAAGGTAATATTGGAATTATCCACTCTTTTGATTTTAATACAGAAGAATACATTAATATAGCAGTACCTGAGCCATTGAACGAATGTAAGAATTTTGTTCTTTTCGCCACCGGCGAGCTGTTAACTGTCATGTTATCGTCCTGTATATTGGTTTTGGAAAAGCATGACGAAGAGTACACATTGAGGGATTGGTGTTTAGAATCTTGGGTTCAAAATGTTGTGGATATAATCGATGAAGAGTACACATTTGGTGCTAATCTTTTCTTTGTTGAAAAGAGCAATACATTTCTAATAATTGGGTTTTGGGGTATCATAAGATTTTTTGAAGTTACAAGCAAGAAGTTAGAAATATTGAGAAATGAAGAAGCTGATTTTCTTCTTGCGAGTGATTATGTGGAGACCTTAGCGTTA
>AchoFBX_N0006 | AchoFBX_N0006 | fs4866fe5000bac_fdScaffold_11minus:1632963:1633097 | AchoFBX_00135 | 4810-5907 | gw_score 702.95 | pep | gw_score 263.64_263.64 | AO_FBX|2.5e-05|18-58 | F-box|0.0021|18-57 | FBA_1|0.17|193-226
ATCCCGCTAAAAGAGAGTAATACATACAAGTATATTGATAAATTTGTTCATATTATGGAGCTTCCTCATGATTTGATAATATATGAAATTGTTATAAGGCTACCCATCAAAACCATACTCCAATTCAAGTCAATTTCCAAACAATGGTACTCTTCTCTATCTTCTTCATCTTTTGGTATGGCCCACTACAAATTATCCCCAAATCTTCACTCTTGTTCATCTATTCATTACATTGATTGTATTGGTTCATCCAAAGATGAGATTTTTTTAGTTGGATCATGTAATGGGTTGATATGTTTGTATTCTTTGTTGGGTTATTTGATTATTTGGAATCCCATTATTCACCAATGGGAAAAGGTTTCATACCCATTATTACAAGGTATTCAAAACCTTACTTGGGGATTTGGGTATGTAGCTTCTAATGATGATTATAAGATTGTTAGGATATGTGAATTAGAAGGAAACAAAGGAATGCTAGTTCATGTTTTCTCATTAAAAACCCAAAAATGGAAAGAAGTTGTTGATGAAAAGATTCATGGGTATTCTCTCAATCAAAGTCCTAGTTTGAGTGGACTATTGATCAATTCAACCTTGTATTGGATAATGCATAAGCAAGGGCATGGTAATAAACAAGACATTTTAGCTTTCGATTTAGTCGATGAAAGATTTTATGAAATCCGAGGTTTGATTTCTAGCGACTCCTACTTGAGTAGTTTTCGTTTTTTAGGTTGCATCGGAGGGTGTTTGGCAATTGGTCGTGTCACCAGTAGTGGTGATGTAAGTATATCAGTAGTGAAGCGAAATGGAGAAATTGAATATATTGGACTTTATAGAGACATGAATCTCAGCTCTTGTTCAAATGTGATTGGAAACACTAAGGATGGTAAGTTTTTCATCCAAGTAGGTGATAGCGAAATAGGATATATTGATCCAAATTATTCGCCTAAAGCATACATACAACTTGTTACCTTCAAAGATGATGAAAGTATTCGCATCTTGAGTTACACTCCA
>AchoFBX_N0007 | AchoFBX_N0007 | fs4866fe5000bac_fdScaffold_6minus:21965093:21965227 | VvinFBX_00123 | 4855-5793 | gw_score 91.78 | pep | gw_score 74.03_74.03 | AO_FBX|5.7e-07|3-49 | F-box-like|2.8e-07|4-41 | FBA_1|2.3e-09|206-298
GTGCAATTCAATACCTTACCAAAAGACATAATCTTTGACATTTTTTCAAGGATTCCATTGAAAAAACTTACTGAATTAACCATTGTTTGTAAGAAATGGAGGCTTAACATACATCAAAACCCAGAATTCAGAGGTTTTTACCATCAAAAACACAGAATAAATCCAATTTTGCTGTTCACTAAACAAGTTCAGATTAATGAAAATTCTTCAACCCAATTCTCTTCTTGCTATATTGATGGAACCCAAGTAAGTCAAATGCTTACCAATAATTTTGATCAACCTTTAATTACTAATATCTTAACTAGCAATGGAATACTTTGTTTATTATCAAAAACCCATGTTTTTTTCTATGATCCCATCATCAAAAAACTATCTAAAATCCCTAATTCAAGAAATTTCAATTGCACTTTCAGTTGGGCATTTGGGATGTTTCGAAAGGGTTTCAAGCTTCTTCATTTTTACACCATTGAGACTTTTGACAATTTCCATTATTGTCAAATGCAAGATGTAATGTGTGAGATTTTGACAAAACCTAGTTTTGATTCTCAAAAAGATTGGAAATTTATTGGAGAATGCCCATATAATGATGTTCTTGGTAGGAAAAATTATGCATATGTTGATGGGAAATTTTATTGGTTAATTGGAGAAAAAAAATACAACCCAAATGGTATAAAGATCATGTCTTTTGATTTGGGTATGGAGATTTTTGGGATGGTTTCTTTCCCAAAAAAGTATTCAGATAGATCAGTTGAATGCTTGGAATTGGTGGAGATTAATGATAAATTATGTTTGACTGATAGATTACCATGGGAATCAAATATGGATGTATGGATGATGATGAAGCAAAATGAAGGTTTTCCAAATCATTGGGTGAAGAAATATAGGATTGATCTTATGGGTATTGATCATCATGATGTAAGAATTTTGGGTCATTTGCCT
>AchoFBX_N0008 | AchoFBX_N0008 | fs4872fe5000bac_fdScaffold_15minus:11068812:11068940 | StubFBX_00020 | 4852-5526 | gw_score 91.01 | pep | gw_score 88.95_88.95 | AO_FBX|4.5e-10|7-49 | F-box|7.4e-07|8-43
CTTCTCTCTCCTCACTTCATACCCAACGATATCCTAATTTCAATCCTCAAAAGACTTCCTTCAAAAACCCTAATTCAATTCCTTATTGTCTCTAAATCATGGTATTCTTTAACCACTAATCCTAATTTCATCAATTTACATCTTCACCACCACAAATCTCTTTTTCTCCTTTATCCTAATCACCACTTATTCCTCCTAGAATTCCACTTTCGTTGCTCTCTTTTCCGTTATGGCAATCACTTCTACCAACGTACTTTTATACCAAGTCCACCCAGCGAGTTCGGCTCAGCTTCTTACAACGGTTTAATTTGCTTCTTCGATTCAAAACTCTGTAATCTTCTTCTTTGGAATCCATTGATTAACAAATGTTTACAAATTGAACAACCCCATATTTTACACTCATCTGGTTTTCAAATGTTTTCTACAGTTGGATTAGGGTTTAATCCTATCGAAAATGATTACAAATTAGTTTTGTTTGATTATGATCGTATGAATGCATACGGTGGCAAGGATTATTCACCCCTCAATGCGCAAGTTTATTCTGTTAATGGAGATGTAAATTTAAGGTGGAAAAGGGTAATGTTGCCTCCTAGTTTTCTTTGTGATGATCTTAGCCATGTTTCCGAGACTTGTGTTCTGAATAATTTTACACATTGGATTGTTTTTTGTGGTGTA
>AchoFBX_N0009 | AchoFBX_N0009 | fs4872fe5000bac_fdScaffold_2minus:22109422:22109550 | CquiFBX_00106 | 4873-5703 | gw_score 149.70 | pep | gw_score 105.88_105.88 | AO_FBX|2.1e-07|1-43 | F-box|2.6e-05|1-38 | FBA_1|0.15|210-257
CTCCCATTTAGCATTATAGATCACATTTTGGTTAACCTTCCTGTCAAAAATCTAGCCAATTTCCGGGCTGTGTGCACATTCTGGCGCGCTCACATCGAATCCCTTTATTTCATTTCCAAGCATCGTAATCTTTACAACAAACAAAATTCCAAAAATTCTCATTTACTGATTGAAAAGTCCTGGAATCCTGAACAAGTCTGCCTACATCGTGTTACCAACGGTCAGAATTTAACCACTCGTGCTCGTATTCCTTTTCCTCATAATCAACATTTCCTACCAAAGATTCATAATGGCTGTAATGGGTTATTTTTAATCGACCAAAATGGTATAGGTTTGTGGAATCCCTTTCTTGGAAAATCTTTAATTCTCCCACCTTGTCCAATTGCTTCGGTCAGTATGCAAATTGTAAGCTATGTAATAGGATTTTCACCCTCTGGTGATGATTATAAGGTGCTTGCCTTTCGGCTTCGTGAGGACGTCGGTGATGTGTACGAACCTGCAATGGCAGTTTATTCACTTAGAAATCACATTTGGAATATTAAAATCAATCCAGTGAATGTTGATGCTTGGAATTCATTAACGTCGCCTCGACCTTGGCACAAATATGTTTATTGTGGATCGCTAGTTTACTGGGTTGGTAGAGGTGGTTCCGGAATTATCCACTCTTTTGATTTTAATAGAGAAGAATTTAATAACCTGGTAGTACCTGAGCCGCTGAAAGATTGCAAGATTAAAGTTCTTTTTACTGTGGGCGACTTATTAGCTGTTATAACATCGTCTAGCATAATGGTTTTGGAGAAGCTTGATGAAGCGTACACATGGAGGGGATGG
>AchoFBX_N0010 | AchoFBX_N0010 | fs4872fe5000bac_fdScaffold_9minus:5256841:5256969 | CquiFBX_00093 | 4861-6051 | gw_score 294.93 | pep | gw_score 242.93_242.93 | AO_FBX|1.1e-12|2-46 | F-box|1.9e-08|2-40
ATGGATAATCTTCCTATTGAAATACTCGCTTCGATCCTTGCATTTATACCCGTAAAATCCCTTATCCGCTTCAAATGTGTTTCGAAAACATGGCATTCTATCATCTCCAGCCCTTATTTCAGCAACCTTCACCTCACACATTCTATTTCCCCTGATCGCCTTCTCATTCTTAACCGCGGGTGCTTTCTTAAACCCGGGTATATAGACCCTAATCACGGAAACAACCCCTCGAGTTTTGTGCCCTTGTTCTTAGACAACTCTGATAACTTTGGTGATGATGCAGGCACCACATTCTCGTTACCACCTCAATCCAATCGCGTTAATGTTCAATTGTGTGGCTCTTGCAATGGTCTTATTGCAACAGTTCAAAAAACTGTTAGCGATTCGATCTGTTTTCTTACTGGTAGCTTCCTGTACGAGGTTGTTTTGTGGAATCCTATGATTGTTAACAGTTACTACAAACTCCCAAGTGCTGATTTGCCTGTTGGGATTGTAAGTAGTGTTAGTTTCGGGTTTGGGTTTGATAGCATTACTAGTGATTACAAAGTCGTTAGGATTGTCGACTTTAAGGTTCGTCATCTAAGTTGTTGTTTTTCTTTACCTAAGAGACAAGTTATGGTTTATAGCTTGAAACAGGTAAGTTGGGGAGTTCCTAAAGAACAATTTTGCGATGATAGGCTTGCGTTATTGCATAAGCGGGGTGAACTCGTTAACAACATACTTCATTGGATTTTCTACGATCATAAAAATGGTGTACATAGGCTTCGAGGCTTTAATCTTTGCTCGGAGCAATGGACCGATTTATTGCCTTTGCCCGATTACAAGGAAAACACAAGGAAGTGTGAAGATGTCAAAGATTTAGGTGTGTTAGGTGGATGTTTATGTTTTGTGGTTCGACCTTATGAATTCAATACCGTTAATGTGTGGATAATGAAGGAGTATGGAGTTAAGAAGTCTTGGTCTAAACTGTTTTCTCTATCGGAAATGGATGTTATTGGACCTTTATGCTCTTCTCCTATAGCTTATTCTACCGGAGGGGAAGAAGTTATGGTAAGAAATGAAAGGGATTCATCCGGTTTGATCTGGTTTAATTTCAAAGATAAAACTTTCAAATCAATTGATCATATTGGTGCTTCCCTTGATGTTATTATTTGTAATGGAAGCCTTGTTCCACTTCCTAAAATAGATGGA
>AchoFBX_N0011 | AchoFBX_N0011 | fs4881fe5000bac_fdScaffold_14minus:18166260:18166379 | AcoeFBX_00324 | 4840-5229 | gw_score 60.72 | pep | gw_score 51.89_51.89 | F-box|5.8e-08|12-48 | AO_FBX|5e-08|15-45 | MDD_C|0.066|55-98
GCTAATAACGACACAAGTACTCATACCAAATATCTTTCGTTTGAGTTGCAATCAGAGATATTACATCGACTACCAGCGATAGATCTTATGCGTTACAGGTGCGTTTGCAGATCTTGGTGTAATTTAATTAATCGTAACAAATCCGGACAATCTCATCTCCATAAATATGTCAATAAAAATAAGGAAAATTCTATAATCATCTATTCTTATGATAATGGTTATGCCACTAAACTATTCTATTACAATAATGATTTCCATTCTATTTTAAAATTTAAGGATCACATATTTAGAGAAAATCTTATAGGTTCTTGCAACGGCTTGTTTTGGTTCCAAAGATCATCTGATGCTTACAGATTTATGTTATATAATCCGATAAATTGCCATTCGAAA
>AchoFBX_N0012 | AchoFBX_N0012 | fs4890fe5000bac_fdScaffold_6minus:3035263:3035373 | AchoFBX_00022 | 4855-5607 | gw_score 276.21 | pep | gw_score 251.37_251.37 | AO_FBX|1e-10|12-59 | F-box|1.1e-07|12-48 | YjeJ|0.062|161-237
CTAAAAACAATAGTTCCGGAAATGAACACCAACAAATGGGCTGATCTTCCTGCGGATATCTTAGCGCGAATACTCAAACACCTTGATTTGAATACTGATCTTACTCGCCTTCGAGGGGTGTGTCCTTCTTGGAGATCCGCTCTACCCTTACAAGAACACTCTTTCTTTAGATCTCATATCCAAGTCCCTAGTCTCGCTGATCGTCCCTTATTTCTACTCGAAACTGCTTTCTATTTCTTTTCACCCGTCAATCCTTGTGGTGAGGGTAGTAGTGATTCCAGTGGGTGGGTTGCAAGAATGGGTCAAACCGCACCGAATAAATGGTGCCTTCTAAACCCACTTTCTTATGACGATGAATACAATCCTGAGGCAAACGGGAACGAATATTTGCTAACAGATCCACCCATTGTTGGTGAGATCAATATGTTAGATTGTCGTGTTTTCTTGCTTTCCAAAGCTTTGACGTTGGTTGATGAGGTTAATTTCAATGCAAAACCAATATCTACCAAAGTTGTAGGCGAATGGGATTTCACATCGTCAACCCAGCCAATTTCTGCCATTCTTGTTCTACTTGATCGTGATCCTGTTTCCGGGTTTGTGTCGAGTAGAATCTTATTGTTGAGGCCAACCAATGCACAAATACAAGAAAATGAATGGGTTGAAATTGGTGAGTTCAGCCAAGAAGACAATCAACACAATTTATATGTGCATAACGACATAGCGTATAGCAACGGAATTTTTTTTGTAGTTCAG
>AchoFBX_N0013 | AchoFBX_N0013 | fs4899fe5000bac_fdScaffold_9minus:6812274:6812375 | SFisFBX_00340 | 4888-5094 | gw_score 109.82 | pep | gw_score 109.35_109.35 | AO_FBX|0.069|3-38
ATGGCGACATCAATTGAGGAGTTACCTTCACATATAGTGTTGGAAATATTGACTTCAGGAAGATTAAATGTTGTTGATCTTGTGTGTTTAGAATTAGCGTCTTCCATTTTTAGAGGGAATCAAGGGTTATATCCTTTCAAGTTTCGTTCTTTGGTTGATTTAGCTGCGTTTCAACTATGTGTATCGCACCCGGTTTTCGATCCTATG
>AchoFBX_N0014 | AchoFBX_N0014 | fs5000fe5062bac_fdScaffold_7plus:20228486:20228548 | PdelFBX_00119 | 5007-6095 | gw_score 186.50 | pep | gw_score 182.15_182.15 | AO_FBX|3.5e-07|1-36 | F-box-like|3.7e-07|2-35
TCTAATCTGCCCAGCGAGTTATTAGTGGACATTCTCATTCGCTTATCTGACAAGGAAATGGTGAGATGTAAAACAATATGCAAATCATGGAACGACATCATTGTTAATTTTTGCATTCCTAAACTATTTGCTTCAGCACCCCTTAGTAAACTTATCTGCGAGATGACATGTGCCATTGATTTGGTTGTTGCTCATGTTCCTGATGGACCATATGCTATAAATGGAGAAATGGTGAGCTCTTCAGAAGGACTTTCACGGGTATTTCCTGTGCCAAAGAGAATTCCTTTCATTGGATGTTGGAATGGCTTATTTCTCTTTGTCCGAACGGGTAAAAGGACACTTGAAGTGTGGAATCCTGCTACTGGACAATCAATAGAAATTCCTGCATGTATCGAAGTTATAGCGCGTTGTCAGGTTTCATTGGCTTTTGACCCATGTAGGTCACCTCACTTCAAAGTAGTTTGCTTTTGTTCATTAAGTCGTTGGTTTAAGTTGCACATATATTCATCAGAGACTGGCAGATGGGATGTCCATAAAATTTTGTCGGACGGTGATGATTGTGAGCATGAGTGGTGTGACAGGACTGTATATGCGAACGGTATTCTTTACACTCTATCTGAACCAGATCATCTTCTCTGTGTTGATGTTGACCATCTGAAAGTATGTTACATTAAACTCCCCTTCAACATCAGAAAAAATGTTATCGGATTTATTGGGGTGTCAAGAAATCGTCTTTGTTATTCAAACCGTGACTTCTATTATATGTTTGTTTGGAGGCTGGAAGGGTCTCTTGATGCTCCAAAGTGGGTTTTAATGCATAAAATCCACATTAAATGGTTGATATCAAATGCGTGTGTCAACTATCGTACAAGTAAATACTTCATGCCCTATGCTTTTGATCCTAATTCTGATGTTATTTTCATTGGAACGCCCAACTCAATTTTTGCTTATGACCCTCATGGGCGTAAAGTGATAGGAACACATTGGGTAGAGGAGAGTCATAAAGATTTGGTTAATGGCCAAGAAACTGTTTATCCTTATGTTCGTTGTCTATTAAGTTTGAAAAGCCACGAGCAAAAACCCTGCGCT
>AchoFBX_N0015 | AchoFBX_N0015 | fs5000fe5062bac_fdScaffold_7plus:20256840:20256902 | PdelFBX_00119 | 5007-6095 | gw_score 186.00 | pep | gw_score 181.66_181.66 | AO_FBX|3.5e-07|1-36 | F-box-like|3.7e-07|2-35
TCTAATCTGCCCAGCGAGTTATTAGTGGACATTCTCATTCGCTTATCTGACAAGGAAATGGTGAGATGTAAAACAATATGCAAATCATGGAACGACATCATTGTTAATTTTTGCATTCCTAAACTATTTGCTTCAGCACCCCTTAGTAAACTTATCTGCGAGATGACATGTGCCATTGATTTGGTTGTTGCTCATGTTCCTGATGGACCATATGCTATAAATGGAGAAATGGTGAGCTCTTCAGAAGGACTTTCACGGGTATTTCCTGTGCCAAAGAGAATTCCTTTCATTGGATGTTGGAATGGCTTATTTCTCTTTGTCCGAATGGGTAGAAGGACACTTGAAGTGTGGAATCCTGCTACTGGACAATCAATAGAAATTCCTGCATGTATCGAAGTTATAGCGCGTTGTCAGGTTTCATTGGCTTTTGACCCATGTAGGTCACCTCACTTCAAAGTAGTTTGCTTTTGTTCATTAAGTCGTTGGTTTAAGTTGCACATATATTCATCAGAGACTGGCAGATGGGATGTCCATAAAATTTTGTCGGACGGTGATGATTGTGAGCATGAGTGGTGTGACAGGACTGTATATGCGAACGGTATTCTTTACACTCTATCTGAACCAGATCATCTTCTCTGTGTTGATGTTGACCATCTGAAAGTATGTTACATTAAACTCCCCTTCAACATCAGAAAAAATGTTATCGGATTTATTGGGGTGTCAAGAAATCGTCTTTGTTATTCAAACCGTGACTTCTATTATATGTTTGTTTGGAGGCTGGAAGGGTCTCTTGATGCTCCAAAGTGGGTTTTAATGCATAAAATCCACATTAAATGGTTGATATCAAATGCGTGTGTCAACTATCGTACAAGTAAATACTTCATGCCCTATGCTTTTGATCCTAATTCTGATGTTATTTTCATTGGAACGCCCAACTCAATTTTTGCTTATGACCCTCATGGGCGTAAAGTGATAGGAACACATTGGGTAGAGGAGAGTCATAAAGATTTGGTTAATGGCCAAGAAACTGTTTATCCTTATGTTCGTTGTCTATTAAGTTTGAAAAGCCACGAGCAAAAACCCTGCGCT
>AchoFBX_N0016 | AchoFBX_N0016 | fs5000fe5140bac_fdScaffold_1plus:2540565:2540705 | SlycFBX_00044 | 4992-6143 | gw_score 154.26 | pep | gw_score 144.30_144.30 | AO_FBX|3.7e-09|10-52 | F-box|3.5e-07|11-46
ACAATGGCGGATGCGAACGATAACTACATACCCAACGATATCCTCATTTCAATCCTCAAAAGACTTCCTTCAAAAACCCTCATTCAGTTCCTAATTGTCTCTAAATCATGGTATTCTTTAATCACTAATCCTAATTTCATCATTTCACATCTTCATCACCACAAATCTCTTTCTCTCCTTCACCCAAATCACCACTTATTCCTCCTTGAATCCCACTTTCGCTGCTCTCTTTTTCGTTATGGCGATCACTTCTATCAACGTACTTTTATACCGAGTCCACCCGGCGAGTTCGGCTCAGTTGCTGCTTCTTACAACGGTTTAATTTGCTTCTTTGATTCAAAACTCCGTAATCTTCTTCTTTGGAACCCATCGATTAACAAATTTTTACAAATTGAACAACCCCCAGTTTTACACTCATCCAGTTTTCAAATGTTTTCTACAGTTGGATTAGGGTTTAATCCTATCGAAAATGATTACAAATTAGTTTTATTTGATTATGATCGTATGTACGCATATGGTGGTGAGGATTATTCACCTCTCAATGCTCAAGTTTATTCTGTTAATGGAGATGTAAATTTAGGGTGGAAAAGGTTAATGTTGCCTCGTAGTTTTCCTTTTAATGTTCTTAGTCATGTTTCCGAGGCTTGTGTCGTGAATGATTTTATAAATTGGATTGTTTTTCGTGGTGGTATTGATCAAGTAAACGAACATATGATGGGAATGATGGAATTTGGCGCTTCAATTTTATCGTTTGATCCTCGGAATGATTGTTTTGGGGAAATTCAATTGCCTAATTGTTTAATCAAGGCGGTCGATCCTGATTTGTGTCTGGCTGTGGTTGATGATTCTCTTGTTGTGATTCATCTTGGTGCAAGTGAAGATACGTTGCTGATATATTGTGCTATTGTTTGGAAAATGGAAGAGTATGGTGTAGAGGAGTCTTGGAAGGTTTTGTATAGGATCAATTTGCCGTATATTTTTGGTACAAATTGGAATATATGGGATAAGGAAGAAGGCAAGGTGTTTATTACTACTAGTTGGGGAACTTTGATAGTTTTTCATGTTAACAATGGAAGTTCATCTGGTTTTAGTGGGGAAGTTGCTATGATTGGTGGGCAAGCTTTTGATTATACTGAAAGTTTAGTGTTGTTA
>AchoFBX_N0017 | AchoFBX_N0017 | fs5000fe5140bac_fdScaffold_6plus:17015838:17015978 | SpurFBX_00001 | 5028-5483 | gw_score 71.19 | pep | gw_score 70.20_70.20 | AO_FBX|3.5e-06|1-42 | F-box|7.5e-05|1-41
CTCCCTGAAGAAGTGATTATGAACAACATCTTACCAAAATTACCAATCAAATCCCTTTTAAGATTCAAAAGTGTTAACAAGGAATGGAATTCCTTTATTTCAAGCCTTTATTTTGGAAGATTACGCTTCAATCAATCATCGAATAATCATATTCTCATCAACCATAAAACATGCTTTATCTCATTTGATTATGAAAATTTTGAAGAACATCATGAAAATGGTGATGATGGTGTTGAAAAAACCCATAATGTTTCTTTTGATGACGAAGGAGACATAATCTCAACCAACAAAAATTGCGTTGCTCGAATTCTTAAGAGTGAATTTCATTCACCAAATTATAATATACATGCAATTGGATCATGTAATGGTTTAGTATGTTACTTAACCAAAAACGATCCAATTCTTTATATTTATGGAATCCCACCACACTTGCGCGGAGAGAAATACCTTACCCTA
>AchoFBX_N0018 | AchoFBX_N0018 | fs5000fe5146bac_fdScaffold_2plus:22115377:22115523 | CquiFBX_00322 | 4953-5489 | gw_score 101.16 | pep | gw_score 95.59_95.59 | AO_FBX|2.5e-11|20-66 | F-box-like|2.9e-06|22-58
TTCATAAGGGAGAATTCTATCTTTTCTACAATGAGCAATACTTACCTTCATGAACCTAGTTTGAATCTCCCTGATGAAATTATCGATATACACATCTTACCCAAATTACCTATTAAATCCCTTCTAAGATTTAAAATAGTTTGTAAAAAATGGAATTCCTTCATTTCAAGGCCTTATTTTGCAAGATTACAATTGAATCAATCTTCTAATAATAGAAAGCAACACTTTCTCGTGAACCATCAAACATATTTTGTTTCCTATGATTGTGAGGATTTTGTACAGGTTCCTAAGCGCAATCCATTTCGAATATTTGAGATCAATGAATTTCATTTCCCACGTTCTAATATACATATCATTGGATCATGTAATGCTTTAGTGTGTTTGCATAACACAAAACCATCAAATTCTTTATACGTGTGGAACCCCACAACATTGGTTTTGAGAGAAATTCCTTACCCTAAACAATATGAGCCAAATGTTTTGTGGGGATTTGGATATGTTTCATCCACAAACAATTATAATATTGTTAGAATATTT
>AchoFBX_N0019 | AchoFBX_N0019 | fs5000fe5182bac_fdScaffold_2plus:3328069:3328251 | CquiFBX_00087 | 5034-6779 | gw_score 283.35 | pep | gw_score 240.57_240.57 | AO_FBX|2.2e-09|9-51 | F-box|1.6e-07|9-49 | TPR_1|6.6e-06|425-455
TTAACCTCAAGCCATCACCAACCCCGTTTACCCGATAAACTGGTACAAGAAATCCTTATCCGTTTACCCGTAAGAACAATCTTCCGTTTCAAAACCATATCAAGAACCTGGAATTCAATCATTTCATCTCCATATTTCAAGACATCCTACCTTTCTCGCAATCCAACCCCATTATGGTTCATCGTCGAACGATCTTTAACCCCAAAATCAACCCCCAATTTTCAGAAATTTACAACCGAATTACACTTCCAAGAACCCCCAAGATTGAGTACCCTTTTTATTAGTTACCCTGAAATTGTTGATTTACCCATTTCACACCCAACATTGCTAGCGTCGAGTAATGGGTTATTACTTATTGACATAATAAGTAGATATAACCCATTCAGTTTGCTTTTGATTACTGCTATAACTAATTGTTTACTCATAGTTGAAACTCCTGAATGGCTACCTAATGATCAAATTGATGTCGGATTAATTACCCAGATTGATAAAATTAATGGGTTTATTGAGAAATTTGTTATTGTGTATTTTGACCCAAAAAATGGAGATGGAATCTCTTCTTTGATATGTTATTCGTCAGAAAGATTAGTATGGAAACCCAAACTTGGTAAATTGAAGTTCGGGGAATATTTCCTCATTACTGGAAGTGTAAGAGTATTTGAATTCAACGGGAAATTGATTTGGTACAATTTAAGTTTTGGGTTAATAGCTTGGGATGATCCTTTTAGTAATGAATACGAAATTCCATTACGATTCATCCAGTTTCCAATTCCGCAAATGAAAGAATTGGAAGATGAAAGGTGTTTAGACTGTGGTGGTGGGTATATTCAGCTTTTGGAGCTTTCTAAGAGAAAAAATGGTGAGATAAGTTTGTGGAGGTTGAATTATGAATGTGAAATATGGATGTTAGTGCGTAAATTGAATTTTCCGGGTCTTGATTGTAGACCCGAATCAGTAATGCCAAGACCCGTTTTTATCTATCCTTTTAATGGAGATATCGTCTTCTTTGATTTCGGAAATTGTAGTATTTCTCTGGATCTTGCATCTGGAAAAATGGAGATTTTGGCCTATGATTTCCTAAATCATGCTGCGTTTCCTTTTTCGGTTACTAAGTCTTGGGTTCCGGTTTTGCTCTCGAGTTGGCCTATTATTTCGTTTTCTCCAAATTTTCATGCTAAAGTCATGCATAAAAATGGAGATGTAGTTTACGACCAAGGGGATAGCAATCAAGCTTTAGATTTCTATACACACAGCATTAATTTGTCGAAAAGTGCGATAACTTACTTCAATAGGGCTGCGGCATATGTGAGGCTCAGTAAATACCCAGAAGCAGAAGTTGATTTCGCTAAGGCATTGGAATTAAAGGGTGAATGGTTTGAATTTTATGAACGACGAGCATATGCAAGATTTAAAGGTTGTGTTGAAGATTTGGAAAGTGGCTTGAAACTAAAGCCTGATCACCAACACTTTAACTTTCTACTTACTAATCTAAAAGCGTTG
>AchoFBX_N0020 | AchoFBX_N0020 | fs4857fe5000bac_fdScaffold_2minus:29560012:29560155 | CquiFBX_00106 | 4867-5703 | gw_score 142.81 | pep | gw_score 138.16_138.16 | F-box|3.5e-07|1-40 | AO_FBX|6.3e-09|7-43 | DUF5583|0.16|188-228 | FBA_1|0.0029|210-278
CTTCCATTTAATATAAAAACCCAGATTTTGGCAAGGCTTCCTGTCGAAACCCTACTAAAATGCCGGGCTGTGTGCAAATTTTGGCGGGCTTGCATCGAATCCCCTTCTTTCATCTCCAAGCATCGAGATCTTTACAATAAAGAACATTCCAAAAATTCCCATTTACTTCTTTTCGAAACTTCTAGACGATTCCGCCTAGACCTTTATACGTACGGTCAGAAAATAACCACTCTTGCTCTTCGTCCTCGATATTCTGCAGAATTTTCTGTAATACCATGGATTTATGGAACCTGTAATGGGTTATCTCTACTTAGATTATATGGTGAACAAAAGGGTATGTATCTGTTTAACGCCTTTCTTCGAAAATCTTTGATTCTTCCACCTTCTCCATTTGCTACTCCCTTTCAATCTACAAAATATATTTTAGGGTTTTCCCCCATTTGTGATGATTATAAGGTCCTTGTCTATCGGCTTAAAAGTGATGAGTATAAGCCGGCAATGGCAGTTTATTCACTTAAAAATCATATTTGGACTATTAAAAATAATCCCATGAATGCCGATGCTTGGTCTTCATTAAAGGCCCCTGTTCATCGTAACAAATATACTTATTGTGGTTGTGGATGGATTGTTTACTGGTTTCCTCAATGCTATTATCCCAAAATTATCCACTCCTTCGATTTTAATACAGAAGAATTCAATAATGTGGCAGTACCCGAGCCACTTAAAGAATGTAAGACTTCATATCTTTTCGCCATGGGCAAGTTGTTAGCTGTTATATCATCGTCCTCCATATGGGTAATGGAAAAGCATGATGGAGAGTATACATGGAGGAAATGG
>AchoFBX_N0021 | AchoFBX_N0021 | fs4863fe5000bac_fdScaffold_2minus:29554541:29554678 | CquiFBX_00106 | 4867-5970 | gw_score 180.67 | pep | gw_score 140.87_140.87 | F-box|5.4e-07|1-40 | AO_FBX|1.2e-08|7-43 | FBA_1|5.3e-06|215-318
CTTCCATTTAATATAAAAACCCAGATTTTAGCAAGGCTTCCTGTCGAAACCCTACTAAAATGCCGGGCTGTGTGCCAATCTTGGCGGGCTTGCATCGAATCCCCTTCTTTCATCTCCAAGCATCGAAATCTTTACAATAAAGAACATTCCAAAAATTCCCATTTATTCATTGAAGAAACTTCTAGTCCTAGACGATTCTGCCTCCTGCGTGTTACCAACGGTAAGAAATTAACCACTCTTGCTTTTCTTCCTTCTTTTTCTGCTGATCTTATCGTAGAAAGTATTCATGGAGGCTGTAATGGTTTATTTCTACTGATTTTCCAGAATCTATATCATAATCTTATATGTTTGTGGAATCCCTTTCTCAGAAAAACTTTGCTTCTTCCATCTTGTCCAATAATTGCTACCCCCTTCCAATCTGCTGGTTATGTTATAGGATTTTCCACCTCTTGTGATGATTATAAGGTTCTTGCTTATCAGCTTCGTGGCCACTTTAATGGTAATGAGTATGAACCGGCAATAGCAGTTTATTCACTTAGAAATAACATTTGGACTATTAAAATCAATCCCATGAATGTCGATGCGTGGGCTTCATTAAGGGCCCCTTTTCCTTGTGACAATTATGTTCATTGTGGATGGGTAGTTTACTGGTTTTATGAAGGCGATTCTGGAATTATCCGATCTTTTGATTTTAATACAGAAGAATTCAATAATGTGCCAGTACCCGAGCCACTGAAAGAATGTATGAGTTTAACTCTTTTCACCTTCGGCGAGTTGTTAGCTGTTATATCATCGTCCTGCATATGGGTTATGGAAAAGCCTGATGAAAAGTACACATGGAGGGTGTGGTGTTCAGAATCTTGGATTCAAAACTTGTCTAATGTAATCCATGAGCCCAATCCATTCGGTGCTAAGGTTTTCTTTGTTGAGCAGAGCAATACATTTCTAGTAATTGGGTTTTGGGGTAGCATAATATTTTATAAAGTTACAAGCCAGAATTTAGAAGTATCGAGAAATGTAGATCCTGGTTTTCTTTTCGTGGGTGCTTATGTGGAGACTTTAGCGTTACTTACAGCCACAGGAACAGAAGAGATGATATTCTTA
>AchoFBX_N0022 | AchoFBX_N0022 | fs4863fe5000bac_fdScaffold_7minus:19270458:19270595 | CquiFBX_00322 | 4837-5001 | gw_score 65.24 | pep | gw_score 59.91_59.91 | AO_FBX|4.3e-12|8-52 | F-box|2.3e-06|16-46
AATAATGAAGATGATCCCATTAAGTATATACCCCAACACCTGATTACTCAAGAAATATTAGTAAGACTTCCCGTAAAATCCCTTGTTCGATTCAAAATTGTATGTAAAGACTGGAATTCCATCATTTCCAGCCGTTATTTCGCAGAATTACACCTCAATTTCTCG
>AchoFBX_N0023 | AchoFBX_N0023 | fs4869fe5000bac_fdScaffold_10minus:11488739:11488870 | AchoFBX_00004 | 4861-6180 | gw_score 868.45 | pep | gw_score 406.28_406.28 | F-box|2.4e-10|3-43 | AO_FBX|2.4e-12|6-46
ATGGCAAATTTTTCTACAGATATAATAACCGTAATCCTCTCTAAATTACCTGTAAAATCCCTTTGTCGCTTCAGATGTGTATCAAAATCATGGAATTCACTCATTTGCGACCCCCATTTCTGGAACCTTCATCTCATTCATTCCCTTTCTTTAAAGAACCGCCTTCTTGTAACCAACTATGGGACTCACCTTGATTCAATGTCATTTGAAATGGGCACTAATTTCGAGGCGAAATTCTCAAAAAGGTTTGATTTCCCAATCCGTTTTTCTTCTGGTTATGATGTTTCGATTCTTGGGTCTTGTAATGGATTAATCGCATTAAGTTTTAAGAATCTTGATAATCCTTTATTAATTGATGTTGTTTTGTGGAACCCATGTAGTAATGCCCATTTTGTATTGCCTTCTGAGAGTTTGAGTTCGGATAATTTGGGTACGGATTATACTGGTTTTAGTTTCGGGTTTGGGTATGATTATGTGAGTGATGATTTTAAGATTGTGAGGATTGTTGATTACTTTGTGAACCATGATGCTGATGGCGGTGATGGTGGGAGCGACGACGGCGGCGGCGGCGGCGGTGTCAATGACAATGTTAGTGGTGGTAGTAGTGGTGACGATGACCGTGATAGTGATGGTGACGGTGACAACGGCGGTGGTGGTGACAATTACAGTGATAGTGATGGTGACAATGACAATGGCGGTGGTGTTGACGATGACAATGGTAGTGATACTGGTTCGCCTAATAGATTTGGGTACATAATCAAGGAAATTAAGGCATATAGCATGAAGAAAAATCGCTGGGAATTTGTTAATGTAGATTTTTCTGATGATGTCGTAGTATGGCGTGATCCTGGTGCAGTTATTAACAATCATATTGTGCATTGGATGTTATGGAAAAATCGCCAACATAAGCCTCAAATCCGAGGGTTTGATCTTTTGTCCATGGATTGGAAAATTTTTTTGGACTTACCTGATTTGATTAGAAAAGATGAATTGGGTCATGATTCAGAGGATGGATTCGACCCAAGGGATTTTGTTAATCTTGGGGTGTTAGATGAATGTTTATGCCTAGTGACTCGAATTTGCTCGAAATTTGATGATGTTTTTGTGTGGGTTATGAAAGAGTATGGTATTGAAGAGTCATGGACTAGATTGTTTAATGTTGTTGATGCTGGTATTGTTGGATCATTGTTGAGTGTTCCTTTGGGTTGTTCTAATGGAGGAGATGAATTTTTGTTGAGAAAAGAAGATGATGAGGGTGTACTTTATCATTATAATTTGAGTGGCAAAATGATGAAAGTTGTTTCTGAGATTTCAAGGGAT
>AchoFBX_N0024 | AchoFBX_N0024 | fs4869fe5000bac_fdScaffold_10minus:9477912:9478043 | CquiFBX_00123 | 4870-5676 | gw_score 89.43 | pep | gw_score 89.43_89.43 | AO_FBX|1.7e-06|2-46 | F-box-like|0.0002|2-39 | STE|0.14|46-140
TTAAGTAGTATCCCAGAGCATATACTGGAAGATATTCTAATTAGGGTTGGAAACAGCAAAGATTTGAATGATTACAAGTTTGTGTGCAAGCAATGGAATTCTATCATCTCAAAGCCCTACTTTATCAATCGCTGCATCGCTGATTTCAACGACAATAATGATAAGTGTTTTATTATAATTGCAATGTGGAATATCTACTCCCAGGAAACTGGAACTAATCAAGTGCAATTCAGAACTCGATTTTATTCTCTTCCCATGAATTATAATAAGACTACAGAGAAAACTAAGAAGAGTTTTGAATGGTTTAAACTAGATTTTCTTAACTTAAAAAGTTCACAAGATTTGCTTCTTCAGGCGTCGTACTGCGATTTGCTTCTTCTCACTCATTCTGTTGATTGTTTCTATACTAAACAATGTTACATAGTTAATGTATTTACTCGCAGATGGATTAGCCTTCCTTGTAGTCCTGTGTTTTATTGTGAGCGACAATCATCAACATCATCAGGGATTTCTTCAAGGGAAGGGCTCATAGTTTTGTCATCTGGTATGGGACAAATTAGATTTAAAGTTATACGGATTGTTTACCTCAAGACGTTTCGCATTGAGCAGATAGACATAGTTCCAATTATTAGTGTTGACGATGGTCACTTTTGTGTCCAATTATATAGTTCTGACAATAATGAATGGGAGGAGTATACTTTGGATTGGTATTCTTTAAGATTTTCACATTTTCTTGAGAAATTACCCATTATTTCTCACAATGGGATGTTCCATTGGATTAATGGAATCTCTCTTTTTTCACTAAAT
>AchoFBX_N0025 | AchoFBX_N0025 | fs4872fe5000bac_fdScaffold_10minus:22103339:22103467 | AchoFBX_00015 | 4573-5895 | gw_score 1060.49 | pep | gw_score 954.35_954.35 | CheD|0.35|28-92 | AO_FBX|2.3e-12|96-143 | F-box|2.8e-09|97-138 | Kelch_6|0.015|184-226
ATGGTTGAAATTGGGGAAGTATCTGAATCTGGGATTTGTAGAAATGGATCACTTGGGGTGATTGAAGATAGTTTAAAGCAAATGGCTGCATTGAGTGTTGGTGGGTCGAGGAATTCAAGTCCATTGAGTAGATCCAGCTCGAGGAATACTAGTCCAGTCGGACAAATAGGGTCTAGGAATACTAGTCCATGTAGGCAGATTGTTAAGACAAAACCGCGGGGTTTGGATGAAGAAACAGTTGGAACATTTAGTAAAACCGTTCATTTGGATGTTCGGATGGAGGATAGTATATGGGCAATGCTGCCTGAGGATTTGTTGAATGAGATATTAGCTAGAGTTCCTCCTTTTTTGATATTTCGACTTCGTTCTGTTTGTAAAAGGTGGAACTCGATCTTGCAGGATAGTAGCTTTTTAGAATTTCATTCCCAAGTGCCATCTCATGGGCCTTGTCTCCTCACATTTTGGAAGAACTCTCAAACCCCTCAATGCTCGGTGTTTAGCTTGCCATTGAAAACATGGTACAGGATTCCGTTTGTGTTCTTGCCCTCGTGGGCGTTTTGGTTGGTTGGTTCTTCTGGTGGTCTTGTTTGTTTTTCAGGATTTGATTGCTTGACTTTTAAAACATTGGTTTGTAATCCCCTTACACAAGCTTGGAGGATGTTGCCAAGCATGAATTATAATCAGCAAAGGCAATTAATTATGGTCGTTGATCGCAAGGATAAATCCTTCAAAGTTATAGCCACTAGTGATATTTATGGTGACAAATCATTACCAACTGAAGTCTATGATTCCAAGATGAATTCCTGGTCGGTTCACCAAATAATGCCCGCGGTTAACCTGTGTTCCTCGAAAATGGCTTTTTGTGACTCAAGACTGTATTTGGAAACACTTTCACCACTTGGTTTGATGATGTACAAACTTGACACAGGATCATGGGAGCACATCCCGGCTAAATTTCCCCGGTCTTTGTTAGATGGGTATCTGGTCGCTGGTACGCATAAGCGCCTTTTTCTCGTTGGAAGGATTGGACTTTACAGCACCCTTCAAAGTATGAGAATTTGGGAATTAGATCATTCTAAGGTACAATGGGTGGAGATAAGTAGGATGCCGCCCAAATACTTTCGAGCTTTACTAAGGCTATCAGCCGAAAGATTCGAATGCTTTGGACAGGATAACTTGATCTGCTTTACATCTTGGAATCAAGGAAAAGGTCTCCTTTATGATGTGGACAAAAAGGTTTGGTCTTGGATTGTCGGCTGTGCGCTGCAATCTTACAATAGTCAAGTATGTTTCTACGAGCCAAGGTTCGACGCATCCATCTAT
>AchoFBX_N0026 | AchoFBX_N0026 | fs4872fe5000bac_fdScaffold_13minus:11553185:11553313 | MtruFBX_00118 | 4873-5559 | gw_score 98.16 | pep | gw_score 90.65_90.65 | F-box|1.2e-07|1-36 | AO_FBX|1.9e-07|1-42
CTTCCTAATGCATTAATCACAGAAATACTTTTAAAATTACCCGTGAAATCACTTCTAACTTTAAAGTGTGTTTCAAAATCATTGAATTCCTTGATTTCAAATCATGAATTCATCAACATTCATCTCAATCATATTAAGTCTTGTTCTAAAAAGAAGATTTTAATACAAACAATTGATAGTTTTGAATATATTCACTTGTTTGATTTATCGGACTCTCTTCAAGGGCCCCATTTTAATATTTCGCCCTGGCACTCCAATATGTTAGAGATAGTCTTGCCTGAAACTTCATTATCATTATCGAATTTCTGTTGGCCTTCTACAAGACGAAAATTTTACAGATTAATGGGTAGTTGTAATGGTTTACTTTGTGTTATATACCAGGATACGAAGGACGATTGTTACTACATTGAGTTTGTGGTGTTCAATCCATGTATACGCAATTACAAAGAAATATCTTTATATGTTGATAAGTTGTTGGTTATTTGCAGTGATGCTTATGGGTTCGGGTTTGATCATATTAATAATGATTACAAGATCATTTTGTTAATTAATACTAATAGACATGATCGTCCACATACAGAATCCAATTGGAGTTTTCAAATATTTATTTATAGCTTTAATTCGGGATTATGGAGAAACATGTATGATATTCCATTTGATAATGATATGTTTATTTGTTCAACCAAA
>AchoFBX_N0027 | AchoFBX_N0027 | fs4872fe5000bac_fdScaffold_7minus:2362257:2362385 | CquiFBX_00025 | 4867-4998 | gw_score 60.54 | pep | gw_score 59.22_59.22 | AO_FBX|2.2e-11|1-43 | F-box|1.1e-09|2-37
ATACCCAACGATATCCTCATTTCAATCCTCAAAAGACTTCCTCCAAAAACCCTAATTCAATTCCTAATTGTCTCTAAATCATGGTATTCTTTAATCACTAATCCTGATTTCATCAATTCACATCTTCACCAC
>AchoFBX_N0028 | AchoFBX_N0028 | fs4875fe5000bac_fdScaffold_3minus:1579459:1579584 | CquiFBX_00107 | 4855-5922 | gw_score 266.07 | pep | gw_score 248.95_248.95 | F-box|6.1e-09|1-43 | AO_FBX|4.6e-08|8-45 | FBA_1|0.11|198-262
TGTTCAATCTTGTTCAATCTTGTACTAACAAATATTTTTGTTAGATTACCAGCAAAATCTCTGTTACGCATCAAATGTGTGTGCAAATCATGGTACAATATTATCGACGACTACCGTTTTACCAAGCTTCATTTTGAGCGATCCAACCGTCTATATTTGATTATATCGGATCCTGTTCTACACTTGACTGATGTCGACACATTACATAACCCCATTATATTGCCTTATCCATTCCATGACGTGGGTGATGATTTTATCAGGTCAGCATTTTATCAATACACTCGTGTCGTAGGGAATAGTCGCGGCTTGTTCTGTTTTTACATGATTAAATCCCCATACACTGTTATTTTGTACAACCCCACAACACGAACACACAAAATCCTTCCCTCACCGCCTACAATCGACGATGAAAAGGACGTCTACATGGGTTTTGGTTATGATCCTGTTTCGGATGACTACCAATTTGTCAAGGTTTTTCCGAGTGCTATACACAAGAATTCGGTATTGATTTATAGCTTGAAATCTGATTCTTGGAGGGTAGGAATTCATGATCCACCCGAACTCTTTGTTAGGGATGAACAAGAATGTATCGATTTAAACGGAACCCTTCATTGGTCTACCATAGGAAATTCCCAAATGAGTACTCCAATTATATTAACCTTTAATCTTTCGAATCAAACATTTGACAAAATAAGTTTTCCTAGTACATTTAGAGACCCAAGGATTATTAGTCCTGTTAATTATCATTTAGGAGTTCTTGATGATTGTTTGAGTTTGGTTAGAAACTTTAATTACAACAGTACTAAGCAGTACTTAGATGTACATATTAAGAAGGGTAGATTTTGGATTACGTTGTGTGAGAAGCCTATACTGGATTGTGTTAGATATAGTAATTTGAAGTGTGTTTATTACTTCAAGAAAATGGACAAATTGTTGGTGACCAATAACTGGTTTGATATGGGCTATTTGGATATTAAAAGTTTAGAGATTACGGATTTGATGCTTCCTCAATTGATACGTATTCGGGATGCTTACGTATGTTCTGAGAACGTTCTTATGTTGAAAGAC
>AchoFBX_N0029 | AchoFBX_N0029 | fs4878fe5000bac_fdScaffold_15minus:2055198:2055320 | CquiFBX_00088 | 4828-6009 | gw_score 229.38 | pep | gw_score 159.62_159.62 | AO_FBX|2.7e-10|16-58 | F-box|6.4e-10|17-52 | FBA_1|0.0021|240-360
ATACTTACTTGTGAAAGAACAAAAGTGTTGGAGGACAAGTATTTCATTCCAGACGTGTTATGGACGGAAATACTGGCATATTTGCCAACCAAAACTTTGTTACAAATGAGGTGTGTTTGTAAAACATGGTGTTCTTTGATTGACTCCCATTATTTCACCTATAGGCACCTAAAAATTTACAATGAGAACAATCGTAACAATAATCGTCTTAACGTTTACGCGTTTTACGGGAGACTGATTCGAAGTGTACAAAATTCCTTCATAATCTATCAAAGCGATAATAATTACAAAAATCAGATTTCATGCTTACCAGATCTTGATATGTTTAATCGCTTTTATCATGAAACCGATATAGTTAATGGATTGATGTTGGTAAGAAGAGAAAGATTTTGGATTCAAGATGAACAACTTTTTTTATGGAATCCTTCCATATATAAATTATTGGAAATTCCTCCTTGTCCTCTCACTAAAACATATTCAAAATTGGATTTTAATTTTTGTCTTGGATTTGTACCTTCTAATTTTGATTATAAAGTACTTGTCTTTAGAGAGCATAAAGAAGGAGAAAGGTTAATAGTTGAGATGGCAATTTATTCACTAAGGGAAAATTGTTGGAAAGTTAAACCTAATTGGGTTAATGAATTAGGAAGATCTTTGGCTTTTAAAAAGAATTATGATTCGGGTGTTTATACACATGATAATGTTGTTTACTCGCAAGGGGTGGTTTACTGGAAACCTACTTTATTATTCAGCAGTAAAAATCTTATTTATTTCGATTTTGAAGATGAAACATTTGGAATTAAAGAATTACCTGATGTTCTTAATGACGACTATTTGAAAATCATATTCGTCTTAAGTGGATCATTAGCGGTTCTTGGTATTTCTTATTCGGAACTTTGTATTTGGGTAATGGATAAGCAAGAATGGTGCCAATATCTTGTTAGAGATTCAAATGTTAAACCACATGAAGGAGCCTATGCAGAAGCACGTGCAATATTCACAGTTTTTGACAAATATCATAATATCGTATATGATGAAAGGAATCATACATTTTTAGCATGTTGTTACGATGAATTGAAGTCGTATAACATTATAACTAATGAATTTCAGCACCTGACGAATCCTCACAGGATTAGCTACTTTGGTATTTATGTGGAGAGCTTGGTGCTACTTAACCAAGCT
>AchoFBX_N0030 | AchoFBX_N0030 | fs4881fe5000bac_fdScaffold_1minus:36311232:36311351 | CquiFBX_00544 | 4873-6045 | gw_score 543.36 | pep | gw_score 409.98_409.98 | AO_FBX|1.1e-06|3-44 | F-box|0.035|3-38 | DUF295|2.4e-08|297-364
ATGGCGGATTGGTCTGAACTCCCATTAGACCTTTTACAACTCATCTCAAATCTTATCAACACATCCTCAAATACCCGCCATTTTCGCTCTGTTTGTTCTTCATGGCGATCCTCTGTTCCTCCTAACCCATCCACCCATTTTCACCCTCATACCATCAAATTCTTCAGCTCTCATCTCCATCATCTCGATCTTCGCCTCGCCAAACAAACCATTTTCCTCATTTCTCATTCCTCAGATCCAAACTCTTCATGGGTAATCAAAACAGAGGAAAAAAAACCAGGGGTTTTTCACCTCTTAAGCCCTTTCTCTAACAAGAATCTAATAAAGAATTCTAACTCCAATGTTCTAGAAATTTCTAATGTTAATATTTTGGAAATTGGCCATGAATATGTTCTTCATAGTATTGGTGGGAATGGTGATGGTGATTTAAACTTGTATAACATGGAGAATGAGAAAGTAACTTTTGTGGGAGAAAATGGTAATTTTACTATTTTATCTACCCATAATATAAGTGGTAAATTATTGATGTACAAGTCTAATTTACAAGAATGGGCTTTTTTGGAGGATGGTGCACTTGGTTATGATGATAGAAGTGAATTTGTTTATGATTGGTCATTTCGTTATGTTGATGTGGCGGAGTATGATGGGAAATTCTACGCGGTAACAGATTATGGCAGAACTGTAATTATTGATTATGTCGATGATTATTCAGTGGCGGTTACTTTAATGGTTAAGTCGATTACTGGAGGTGATAAAAAATATTTGGTAAAATCAGGTAATGAGTTGTTGTTAGTGGATCTGTATACTTGTTCGGTTGATGGATTGTTAGAGGTGAATGCAATAGATGTTTATAAGTTAGAAAATGATGAGAAAAAGTGGACCTTGCTTACTAGTTTAGGGGGGCGTACAATTTTTTTAAGCAAACATTTTACATTTTCTACCTCTAATGTGATGGGATTAAAAAGAAATTGCATATACTTTTCCCCTAAGAATTTAGGGAGAGAGTTTTTTTATGAGAAAAAGGATGGAAATGTTGATGATGATTGGGATGAAGATGTAGTGAAGAGTAGTGATGAGATTGGAGTTTTTGATTATGAAAAGGGAGACTTTGGATCACTTGAAGATTCCAAGTGTTTTTGTTGGCCACCTCCTTCTTGGGTCAACATTTTGAAT
>AchoFBX_N0031 | AchoFBX_N0031 | fs4893fe5000bac_fdScaffold_11minus:14723380:14723487 | AchoFBX_00003 | 4828-5616 | gw_score 545.62 | pep | gw_score 475.90_475.90 | AO_FBX|1.1e-16|8-58 | F-box|3.3e-14|12-52 | FBA_1|0.0022|188-225
ATGAGGCCTATGAAGAGACCATCATCATCTCTAAAGATCCCTTCTTTACCTCCTGAATTATGGAGGGAAATCTTCGCCAGATTACCCGCCAAAACCCTCTTAAGATTCAGGTGTGTATGTAAATCATGGTATTCTGTAATTGATTCCCCTGATTTCATTTCTTTGCATCTTAAACTTTGCCCTATTAATTCCAACTATATTAATCTGTTAATTCTAGAAAGGTTAATGAAAAGTGGTTCAATTGCATTGTTATATAAGATTCGTCGTAGGGATACATTAAGAAAAACTACCCAATTCATGATTAATTCCAAATTTGATATGGTTTATGGAACTGATATGGTTAATGGGTTGATGTTAATGGAGGATAATGGTGGGATTTATCTGGGGTTTGCACCTTCCTGTTTTGATCATAAGGTTGTTGCTTTTCACTCCATTGATTCTGGAAATGGGAAGCTTTTGATTGCGGTATATTCACTGAATGATAATCTTTGGAGTGTTGAATTGGGCACGATTACTGTCCCAAGTTGGTGTATTCAAAGAATAATTTCTGGGTTTGGGGTTGTTTATTGTCAAGGGGCTGTGTATTGGAGACCTCTCAATGGTACCGAGCAAGAAGATGCCGCCCTTCTTTGTTTTGAGTTTGATGCTGAGAAATTCAGCTTTGTAGAACTGCCTGATAATGGGGTAAAGATGCTC
>AchoFBX_N0032 | AchoFBX_N0032 | fs5000fe5080bac_fdScaffold_2plus:22141264:22141344 | AchoFBX_00185 | 4974-6125 | gw_score 755.11 | pep | gw_score 96.44_96.44 | AO_FBX|0.081|10-34
ATGAGCAATACTTACCTTCATGAACCTAGTTTGAATCTCCCTGATGAAATTATCGATATACACATCTTACCCAAATTACCTATTAAATCCCTTCTAAGATTTAAAATGTTTGTTCCTAAGCGCAATCTATTTCGAATATTTGAGATCAATGAATTTCATTTCCCACGTTCTAATATACATATCATTGGATCATGTAATGGTTTAGTGTGTTTGCATAACACAAAACCATCAAATTCTTTATACGTGTGGAACCCCACAACATTGGTTTTGAGAGAAATTCCTTACCCTAAACAATATGAGCCAAATGTTTTGTGGGGATTTGGATATGTTTCATCCACAAACAATTATAATATTGTTAGAATATTTCAAAGCAAATCTAACAAGTACATTAAGGAAATAAAATTTTTCTCTTTGAGAAACAATAGATGGAAATGTTTTGAAGAACATTTGAATTATGATTTTAATGATAATGATTGGGTCTACACTTCACTAAAGAAGAAAATAGGAGTTAATGCTAATAATTCTATTTATTGGAGCATTGCGTTCAGGAACGAGGGGGAGTATGGTTACATAAATTTTAAAGGGTGCATAATTGGGTTCGATTTGGTGGCCGAGAAACTGATGGGGTTGCCATTTCCCGAGTCTTATAGTAGCGGTTTTGTGCATCCTCCATTGTTGTATGTTACCATGGATGGAAGCTTGGGTGCTTATTATTGGCCAATAACTGAATGCCATCCTGCTTCTAGATATGGAGAAATTGGAACGTTTAAAAAGGAGAATGGGATGGAAAAATGGATGAATTTGCGTAAAGTTATCAGAAAATATAATATTGATGAATATGATATTTTAGGTATGATAAAGAAAGGGAGTTTAGTGTTTTACGCTAGTTTTTACAGGATACTATTCATGTATATCATATCAGATGACGAAGATTTACAAGATTTTGATACATTGGATGTTCTTAGTGAGAGTGAAAATTTTATGTTCTATGTTGAGAGTCTGATTTCTCCTTTT
>AchoFBX_N0033 | AchoFBX_N0033 | fs5000fe5083bac_fdScaffold_2plus:17152726:17152809 | AchoFBX_00185 | 4974-5090 | gw_score 72.70 | pep | gw_score 57.48_57.48 | AO_FBX|6.3e-06|12-39 | F-box-like|0.0073|12-39
ATGAGCAATACTTACCTTCACGAACCTAGTTTTAATCTCCCAGAAGAAATCATCAATATACACATCTTACCCAAATTGCCCATTAAATCCCTTCTAAGATTTAAAATAGTATGTAAA
>AchoFBX_N0034 | AchoFBX_N0034 | fs5000fe5104bac_fdScaffold_16plus:73334:73438 | CquiFBX_00136 | 4965-9664 | gw_score 467.63 | pep | gw_score 354.63_354.63 | AO_FBX|4.3e-08|11-49 | F-box-like|6.9e-08|19-58 | ANAPC4_WD40|0.95|199-232 | ANAPC4_WD40|0.54|306-358
ATGAAAGCCCCAAACACAAGCAGAAGAAGTAGTCCTATCAATTTACTCGACCAAGACATCCTCTGTATTATCTTCTCTTTCCTCGACCTCTTCGATCTTGTTCGCTCTTCTTCTGTCTGTAAATCATGGAATGTGATCATAAACACATCAAAATTAATGCATACACTGTATGTCAAACAATGGGCTAATGAGGCGTCCAGCTCTTATATGGGAGGACCATTGAACGTATTTCTTGAGGATCTTGCAATGCAGAATCATAGGTCTGCCCTTGTTCAAGGTTCTGTTTTTGTTGATCAATGGAAAGGTCATACAGTTGGGATTGACCAATGCCGAATGAAGATGGGTTTGATTCTAACCGGCGTAGGGGACAAGATCATGCGTTTATGGTCATCTACAACTTACAAATGTTTGGAAGAGTACTCTCTATCTGATCTGGGCTCACTGGCAGATTTTGATTTTGATGAGAACAAGGTTGTTGGTTTGGCTGGAACCCGTTTATGTATATGGAGGCGCCATCGAAATCGTAGCATATTTCCTTTACGTGAAGGCACATTTCCAAAGGGATTATGTATGAGGTACATGGACCCAGATGCTATGGTTGGATGTCAGGATGGCACAGTTAGGGTATTTGACATGTATAGTAGTACATGTTCTCAAATAATTCGGATGGGAGATTCTGGTATAAATTGTTTGGCTGTGGGAGATGACCAACTGGTTTTGAGTGGTTCATCTCATGGAGGCATAAAACTAAACGTTTTGGGTCAATCATCTAATCAGCAAGTTTCTAGATTAAAGCCCAGTGATCTTCAAGGTTATGATTGTGTAAAGACCTTGTGCTACAATCCGTCCTCTCATTTGGCATTTGCTGGATCAATCAATGGTTATGCAGAATGTTGGGACCTTAGAAAAATGGAAAAATTGTGGGGATATCGAGTGGGTCCCAATGCAATCTATTCTATGCAATTTCTGCGCATGGACATGTCAACACTAGTTGTTGGTGGCCTAGATGGTGTTCTACGTATTCTGGATCAAAATACTGGTGAGATCCTCTCACGCTGTGTGATAAGGTCAAGTGCAGTGAAAATAACTTCAACAAATAGCTTGTATGGCTCGGTCGAAAGGAAACAGGTGAAGAGATTAAAAGAAGATTCAGCTATCTCAAATTTTCCATTAATGACTCGACAACCCATAAGATGCATAGCTATGGGGATGGGAAAGGTTGTTACCACTCATAACACCGATTTTATCAGAATGTGGAGATTCCGTGAA
>AchoFBX_N0035 | AchoFBX_N0035 | fs5000fe5107bac_fdScaffold_6plus:3068024:3068131 | AchoFBX_00022 | 4962-5726 | gw_score 276.31 | pep | gw_score 167.85_167.85 | AO_FBX|0.00013|18-51 | F-box-like|0.0012|18-55
ATGGTAAACAGAGAAGTTCCTGAAGTGAAAACCAATAAATGGGTTGATCCACCTGCTGATATCTTAACGCGAATACTCATCAAACACCTTGATTTGAATACTGATCTTACTCGCCTTCGAGGGGTCTGTTCTTCTTGGAGATCATCTCTACCCTTATATCAACACTCCTATAAATGTCATATCCAAGTCCCTAATCTTGCTGATGGTAATCATCATCGCCCCTTATTTCTACTTGAAACCGCCTTCTATTTCTTTTCACCCATCAATTCTAGTGAAGGTAGTAGTAATTCCAGTGGGTGGGTTGCAAGAATGGGTCAAATCGCACCAAATAAATGGCGCCTTCTAAACCCACTTTCTTATCATCACGAATACAATCTTGAGGCAAACGGGAATGAATATATGTCAACAGATCCACCCATTGTCGGGGAAATCAATCTGTTAGATTGTCGTGTTTTCATGCTTGCTAAAGTTTTGACTTTGGTTGATGAATTGGATTTCAACGCCAAACCAATATCTACCAAAGTTGTGGGAGAATGGGATCTCACATCCTCAGCCCGCCCACTTTCTGCCATTCTTGTTCTACTTGCTCCGGAACATGTTGCGGGTTTGTCGAGTAGATTGTTATTGTTGAGGCCAAACAATGCACATAAACAAGAAAATAATGAATGGGTTGAAATTAGTGAGTCCGGCCGAGAAGACAAAAAACAAAACAATTTTGTGGCATTTGATATTGCGTATAGCAACCGACATTTTTTTTGTATTCCA
>AchoFBX_N0036 | AchoFBX_N0036 | fs5000fe5113bac_fdScaffold_6plus:20677767:20677880 | AchoFBX_00080 | 2563-5423 | gw_score 476.60 | pep | gw_score 415.85_415.85 | AO_FBX|2.9e-07|81-119 | F-box|7.5e-05|82-118 | Kelch_1|1.4e-05|172-216
ATTAAAACTTTCCCATTCATGGAACCAAATGCTGAAGAATCTTCAAATGCAAAAAGGGGTTTTCGTCTTCAAGCTCCATTGGTAAAGCTTAATTCTTCTTTTTGGTTGATTCTGTGTCATGCAGTTGCTGGTGCAAGAATATTTGTTCCAGGGTCAAAGATCTGTATCCAGCCAGATATAAATCCCAGGGCCCACAGGAAAAAATGCTCTCGCAGAGAAAGGAACCGTGTCCAGCCACCTCTCTTGCCTGGCCTCCCTGATGATCTAGCCATAGCTTGTCTTATCCGAGTTACCCGGGTGGAGCACCGTAAGCTTCGCCTAGTTTGCAAACGATGGCAGCGACTCCTATCGGGAAACTTCTACTATTCACTCGGGAGAAATTTCGGAATGGCAGAAGAATGGCTATATGTGATGAAAAGAGACCGGGATGGGAAGATCTCATGGCATGCTTTCGATCCTACTTATCAGGTCTGGCAACCACTTCCTCCTGTTCCTCCCGAGTATTCTGAAGCCAGAGGATTCGGATGTGCTGTGTTAAGCGGGTGTCACTTGTACTTATTCGGAGGTGAAGATCCACTGAAGTGTTCCATGAGACGGGTTGTATTCTATAGTGCAAGGACAAATAAATGGCACCCAGCGCCAAGTATGCTCCGTAGGCGG
>AchoFBX_N0037 | AchoFBX_N0037 | fs5000fe5122bac_fdScaffold_13plus:10860328:10860450 | CquiFBX_00100 | 5004-5255 | gw_score 65.21 | pep | gw_score 62.11_62.11 | F-box|3.1e-10|2-43 | AO_FBX|1e-09|2-44
ATGTCCAGAATTAATGATGCTATCCTCAAGAAAATATTGGTTAGATTACCAGTAAAATCTGTGATTTACTTAAAATGTGTCTGCAAAAAATGGTGTAATATCATTGAAGACCCCAAATTTCATGATATGTACATTAAGGCTCAACAATCATTTCTACATTTCGTGTTGCGTAGTCCGACATTATACATTACGGATGGTAACATGATTAACCCTCCAACTAAATTGAATCACCCATTACGTCATTTACGCGAT
>AchoFBX_N0038 | AchoFBX_N0038 | fs5000fe5125bac_fdScaffold_11plus:1919992:1920117 | CquiFBX_00274 | 5001-5171 | gw_score 92.44 | pep | gw_score 92.44_92.44 | AO_FBX|3.7e-08|3-48 | F-box|0.00085|8-43
AAATTGATTCCCGGCTTACTACACGACTTAGTGATGGAATGTCTCTTAAGAATACCAATCACTTCTCATCCAACTCTTAAATTGGTTTCCCATCAATGGAAATCCACCATTTTTAATCCTGTCTTTTTCTCTCTCCATCGAATTACTAAATTCGCTGAAAATCATATATAT
>AchoFBX_N0039 | AchoFBX_N0039 | fs5000fe5131bac_fdScaffold_7plus:21127876:21128007 | CquiFBX_00527 | 4929-6161 | gw_score 128.95 | pep | gw_score 109.09_109.09 | AO_FBX|2.1e-09|28-74 | F-box|6.3e-05|37-67 | CdiI_N|0.045|142-196
ATTCAAAAAAAAGAGAAAAATAAAAAGGAAAAGAAAAATTCAAAAAAAAAAAGAATGGCGGCGGCGGCGATTAATAATCCGATGAACTCAATACCCCAACATCTGTTTATTCAAGAAATACTGGTAAGACTCCCCGTAGAATCCCTTCTTCGATGCAAAATTGTCTGTAAAGAGTGGAATTCCATCATTTCCAGCCGTGATTTCGCAGAATTACAATTGAATTTCTGGAAATCAAAACCTTCTTACAACCAGATTAATAGCCTGTTCCTTTCCGCCAACGAATACTTCACATTGATTAAGTATAAGGATTTTGAAAAAGACGATTGGTATGAAGTGTTCATCCCAAATTTCCCCCTTTTAGAAAACCGAACGATTCATAAGCTTTTCATGTCTGTATGCTTGCGGGATTCATGCAATGGTTTGGTATGCTTTTATATCGCATATAATGGAAATACTAATAATAATTTCTTTTTTATTTGGAACCCTTATACTAACCATTTTAAACACGTATTCTTTCGAAATAATTTATCATTTCATATTGAAATTGCCGGTTTTTTCTATGTTGAAAATGACTATAAAATAGTTGCTTTTGGGTTTTATAATAAATCAGATACAAAATGGGGTGGAGTCTATTCTTTGAAAACTAATTTATGGACTGAAATTCCCCTACAAAATTTACCATTTGATATTGGTTTAACAATTTTAATTAAGTCAGTTAAGATTTTTTATCCACTCTGGAGGAGAGGGGTAATAGTTGATGAAATGTTATATTGGAAAATTAAAGATCCTAGTAAGGATAATAATGATATTATTGGATTTAATATCAAAGATTATACTTTTCATCAACTACCATTTAGTAGCACTAATCCCAATCCTTACAAACTTCATATGAATATACGCAATATTGGAGGATCACTTTGTTCATGTGGTTATGCTGGTTACGATTCTCATGATGAATTACAAAAAACGTGTATAGAGATTTGGAGGTTTGAGTACAAGGAAAACTCCTCGGAATTATGGACATTGATGTTTAAGTTAGATGTTCAAGGTTTTGAGCAGACGTTTTATGATATTATTGGATTTACAAAAGACGGAAAGATTATTATGAAAAATGAAAAGTGGAAACTTTTTGTTGTTAATCAAAATGAAGATCATACAACGTTTGTGCCTATAATAGATCACTGGTATTTTGAGGCAATTAAATTTAATGCGAGTCTTGTTTCACCATGCCAT
>AchoFBX_N0040 | AchoFBX_N0040 | fs5000fe5134bac_fdScaffold_7plus:19428499:19428633 | AchoFBX_00066 | 5025-5852 | gw_score 94.31 | pep | gw_score 89.98_89.98 | AO_FBX|1.9e-08|1-45 | F-box|0.00014|9-37
ATACCAAATGATCTTATATTCTATGAAATTCTTCCCCGACTTCCTCTGAATTCACTTTGTCGATTTAAATCTGTTTCAAAACAATGGAATTCAATCATTTCTTCCGATTCTACTTTAATCCAAAATCATCTCCATAATCAACTTTCCGATAAAACCATCACAAAAGCAATCATCCAACAGAAGTATCCCAACAATTCATTTTCGTTTCAAAAAATCGAATTCTATCATGGACAGAGCAAATTCATTCTCGAGGGTGATCAACTAATCAAACGAATCATGACAATCTCAAACGCGTTATACCATGGTTACGAATCGCTAGGGAATGGCTATATTATTGATTCGTGTAATGGTTTGATTTGCATTTGTTTGCGCAACACTTTTGCCTCTACTCTGTTTTTGTTATGGAACCCTAATATTCAACAAAGTCGACTAATCGAAGGTCCGCGTAATGCAGGAATCAAAATCTTACGATCTGGCTTCGCTTATCATTCTACTCCAACTTCATGTGATTATAAGATTATTTTGATTTGTGAATCACAGGTAAAAAATGATCGTCTCCCGATGATTTGCTTGTTTTCGTTGAGTAAAAACGATTGGAAAAAAGTCGAAAATCCAATATTAGGTATTGATCGTATTGAATCTGATTGTACTGAGCCGGTCTTGGTGGATGATAAATTGCATTGGTTGGTGAAATTAGATAACTGGGAATGGAAAATCTTAGGGTTTGATTTGGTGGGAGAAACATTTTCAATACAACTTACTGCTACAATTCCTGGTACTAGGACTTACAAATTTCTTTGTAAAATTGATGGATGTTTATGTTTATGT
>AchoFBX_N0041 | AchoFBX_N0041 | fs5000fe5134bac_fdScaffold_7plus:3280873:3281007 | CquiFBX_00274 | 4980-5132 | gw_score 65.73 | pep | gw_score 65.73_65.73 | F-box|5.6e-05|10-49 | AO_FBX|1.4e-06|11-50
CAATTTTATTCCTCTATTAACGAATTAATACTCGGCTTATCACAGAACTTAGCGATGAAATGTCTCTTAAGAGTACCAATCACTTCTCATGCAACTCTTGTATTGGTTTCTCATCAATGGAGATCCACCATTTCTAACCCTTCCTTTTTCTCT
>AchoFBX_N0042 | AchoFBX_N0042 | fs5000fe5140bac_fdScaffold_7plus:21150829:21150969 | CquiFBX_00459 | 4983-5438 | gw_score 67.10 | pep | gw_score 63.56_63.56 | AO_FBX|1.1e-09|11-53 | F-box|1.5e-05|16-46 | Herpes_UL95|0.092|65-117
GCAGCGGCGATTAATCCGATCAAGTTAATACCCCAACACCTGTTTATTCAAGAAATATTGGTAAGACTCCCCGTAGAATCCCTTGTTCGATGCAAAATTGTATGTAAAGAGTGGAATTCCATAATTTGCAGCCGTGATTTCGCAGAATTACAATTGAATTTCTGGAAATCAAAACCTTGTTACAACAAGCTTAATAGTCTGTTCCTTTCCGCCGTAGAAAACTGCACATTGATTAAGTATAAGGATTTTGAAAAAGACAATTGGTATGAAGTGTTGATCCCAAATTTCCCACTTTTAAAAAACCGAACTATTCATCAGCTTTTGAAGTCTAAATGCTTGCTGGATTCATGCAATGGTTTGGTATGCTTTTATATCGCAGATAATGGAAATACTAATCCTAATTTCTTTTTTATTTGGAACCCTTATACTAACCATTTTAAACACGTATTCTTTCCA
>AchoFBX_N0043 | AchoFBX_N0043 | fs5000fe5143bac_fdScaffold_7plus:19398167:19398310 | CquiFBX_00527 | 5031-6167 | gw_score 116.33 | pep | gw_score 111.34_111.34 | AO_FBX|4.2e-09|7-44 | F-box|4.3e-05|7-37
ATACCCCAACACCTGTTTATTGAAGAAATATTAGTAAGACTCCCCGTAAAAACCCTTGTTCGATTCAAAATTGTATGCAAGGAGTGGAATTCCATCATTTCCAGCCGTGATTTCGCAGAATTACACCTCAATTTCTCGAAATCAAAACCTTCTTACGACGAACTTAATACCCTCTTCCTTTGCGCCAAAAATGACTGCATTTTAATTAAGTATAAAACAATTAAGGATATTGAAATAGACGATGATATTAGGTATAGATTGTCCGACAATTGGTATGGAGTCGTAATCCCAGAATTCCCACTTTTAGAAAACGAAACTATCCCTGAGTTTATGAGGTCTGAATGTTTGCTAGATTCATGCAATGGTTTGGTATGCTTTTATATCGCAGATGTTTATTGTACTAATTTCTTTTATATTTGGAACCCTTATACTAACCATTTTAAACACGTATTCTCTCCCAATCATTTTACATTTTATATTGGAGTTGCTGGTTTTTTCTATGTTGAAAATGACTATAAAATAGTTGCTTTTGGATTCACTTCTTCATCAAATACAAAATGGGGTGGTGTCTATTCTTTGAACACTAATTTATGGACTGAAATTCCCTTACAAAATTTACAGTTTGATATTGGTTTAACTTCATATCAAAAATTTTATTCACCCTGGATTAGAGGGGTAAAAGTTGAGGAAATGCTATATTGGAAAATTACAGATGATAGTGATTATAATAATATTGTTGGATTTAATATCAAAGATTATACTTTTCGTCAACTACTTCCATCTAGTAGCACTAATCCCAAACCTTATTGGTGTCATATGACTATACGCAATATTGGAGGATCACTTTGTTCATGTGATCACGGTTTTCATAATCAATTAGAGATTTGGAGGTTTGAGTACAAGGAAAACTCCTTGGAATTATGGACATTGATGTTTAAGTTAAATCTTGAAGGTTTTGAGCAACAATTGTTGGATTTTATTGGATGTACAAAAGACGGCAAGATTATTGTGAAAAATAAAATTTTTCAACTTTTTGTTGTTAATCCAAATGAAGATCACACAACGGTTGAATCTATAGAAAATGAATCGTATTTTGAGGCAATTAAATTTAATGCGAGTCTTGTTTCACCTTGCCAT
>AchoFBX_N0044 | AchoFBX_N0044 | fs579fe719bac_fdContig55|quiver|minus:7662:7802 | AchoFBX_00078 | 520-1050 | gw_score 442.94 | pep | gw_score 171.30_171.30 | AO_FBX|9.7e-11|19-61 | F-box|6.5e-06|21-56
ATGGCGGAAAGCAATGGCAGCAAGAGAATCAAAATCGAAGATGAAGATGATGATGAAGATCGTATAAGCTCACTACCAGACAATTTAATCTCTAACATTCTCTCCTTTCTTCCAATCAACAATGCCGTCGCAACCTCCATTTTATCCCGTCGCTGGAAACCTCTCTGGACACAAATCACTTGTTTTTCCTACGATGTCAAATCTCCTACCGAATTCTCCACCATTACTCAACATATCTTTCCGAAACTCACTCTACCAAACATTCACATTCTCCGCCTTTCACTGCCTCAAACATGGGAATGGAGTAAGGGTGATATGAAAATCTGTTCGTCCACTTTGAAATTCATTATGACTCAACTTTGCTCACACAATGTCCAACAAATTGAGGTAACTCGTAATCATGGAGATACTCCTATTCTTAATTTTCTATTGCCCAGTTGTGTTTTTGAAACCTTATCTTTGGTAGTACTTAAATTGGATTCAAAAATTTACTGTCAATTTCCCGAAAACGGAATTGTTAATCTTCCTAAT
>AcoeFBX_00001 | Aqcoe7G066000.1 pacid=33070592 polypeptide=Aqcoe7G066000.1.p locus=Aqcoe7G066000 ID=Aqcoe7G066000.1.v3.1 annot-version=v3.1
ATGAGAATAATGTTTAAGCAAGAAGAAGAAGAAAAACAAGGGCAAGAAGAAAGTGAATTAATGCCAAACCTTCCTAATGATATCATGTTCAATATTCTATTAAAGCTACCTATCAAAACACTTAAAAAATTCAGACAGGTAAACAAATCATGGTACAAGACAATCAAGCAGCCAGACTTCATTAAAGCGCATTATGCCAAGGTGATTCAGAACAACTCCGATTATGATGATGTATTTGAAATAGATTCTTGTTGTTATATTGATGATGAAAGCTTGGGTTCTTTTGAAACCCCCATTCCCACCTTTTTTACTTCAAAACATTATATCCCAGTGGCAAGAAAATGGATGAGAAAAAATAATGAAGAAGAAGAAGCAAGTGAATTATTGTCGAATCTACCAAACGAAATTGCTTTCGACATTCTACTAAGACTACCTATCAAAACACTCTCAGCTTGCAGATGGGTAAACAAAACATGGTACAAGACAATCAAGCAGTCGGACTTTATTAAAGCGCACCACGCCAAGGTGATTCAGAACAACCCTGGTTGTCTTATTGGAGTACGAGATATATGGTACTTCATTGATCATGAAAGCATGGGTTCTTCCCAAACATCCACAAATAGCCTACCATTAATTACTTTAAAAGAGCAACCTCTTCAGGATACAGAAAACTCCTTTCGATTCTTTTCTTGTAATGGCCTTGTCTTGGTTTGTTCAGGAGAGCGACCTTATTCTATCAATAATCCCATTACTGGAGAGCAAGTATTAGTCCCTCAATCTATAAATTATGAAAGAAGTGTTGAGGCACAAGGTACCTCCAGACTAACAAGTTTACTACATGATCAATGTATTGGGTTTGGATTTGATTCAGTTTCTGAAGTGTTCAAGCTCTTAAGGATTTACCGTGATCCTGGTAAAGCATACATGGAGGTTCTTAACTGTGGTACTGGTACATGCCAGTGGCGAGTGATTGACAATGATCCCTATTCTTTGAAGCTTATCAATGACTAG
>AcoeFBX_00002 | Aqcoe1G021000.1 pacid=33078869 polypeptide=Aqcoe1G021000.1.p locus=Aqcoe1G021000 ID=Aqcoe1G021000.1.v3.1 annot-version=v3.1
TCAAGAACTCAAAGAAGAAAAAGAATCATGAAGACTGATGCAGATAGATTAAGTAAGTTACCTGACAAGTTAATTCATACTATATTTTCTTTCTTGGACATGAAAGAAGTAGTGCAAACAAGTTTTCTATCAAGAAGATGGAGGTATACATGGCATTCTCTACAGAGTTTGAATTTTGATCATTCATTGTGGAAAAATACCAGAATAGAGAACAAAGAAGAAGAATTCTATCGGAAATATGGGTTTATGGATTTTATTGATCGTGTACTTCTTCTTCGTGACAAGTCCAGTTTGCATAAACTCACTCTCAAATGTTGGGATTTTTGTGATGTAGATAGGATTTATGTATGGATTCTTTATGCAGCAAGACAACATGTTGTTATACTCCATATTGAGGCTATTGAATTGCCTGCCTGCCTTGTTCCTTCTGATATGCCACCTATTGAATTGCCTGCCTGCCTTTTTCCTTCTGATATGCCAACACCTGAGACCATCCAACGAGCATTGGTATTTGCAGGAATCGCAGCAGTCCCTGTTTCAGAGCTTGATTCATCAGAAAACAAAGACGTAATCATGAAAGTTGGTAGAAAAGATAGACTCAGTAAATTGCCGGGCCGAATTCTCTGCCACATATTCTCTTTCTTGGACATGAAACAAGTAGTTCAAACTAGCATTCTCTCAAGAAGATGGAGGTATACATGGCATTCTGTTCGTATTCTTAATTTCAATCATTCATTGTGGAAAAAACTTACTCCAACAATGATTAAGAAAGCTGGTCTAGTTCCATATTTGCTTTACCATAAATTAGGCTTTATGGATTTTGTAGATCGGGTATTGCTTATTCTCAGTCACTTTGATCTGGATAGAGTCTACGAAAAGTCAAGGAGATCTATATGGAAGATTGTTTAA
>AcoeFBX_00003 | Aqcoe7G355000.1 pacid=33072590 polypeptide=Aqcoe7G355000.1.p locus=Aqcoe7G355000 ID=Aqcoe7G355000.1.v3.1 annot-version=v3.1
ATGTACATTTTCCCAATGGATCATCTTCCGAGTGAGATCACAACACAAATCCTTTCTAGGCTTCCAGTTAAGTATGTATTCCGATGCAGATCTGTCTGTAAAACATGGCTGAATATCATAGACGATCGTCGTCTATTCACCCCCCTGCACTTCACTAGGTCATTAGAAGAAGAAGCTACTCCTCATAACAAATCAACTTTTATCTTTGCATCCTCTACTGGTCGCTATCCATTTTATATTGTTGATAAAGAACAATCGCAAAGCGCTTTTAAGTCGACTCGAATCTATGTATCGGGTTCAGATTACAACATAATATATGCAAATTCTTGCAATGGATTATTATGTTATTCTTTTCCAACAAATCAGGGCAATGGTTATAGCACATTCATACAAAATCCTGCCACACAAGAAGTTGTCAACCTGCCAGATTCTAATTCAACTCAAGAATCTACCAATATCCATTTCCGACATTTCATGCTATATGTGCATAATTTAGGATTTGGTTTTGACAGCTCAAGCAGCTTATTCAAGGTGCTGCAAGTCCTTCATAAGTCGAATGGTCTTCCTCATTCTGCACCTGTAAAAGCCCAAGTATGCACCCTAGGCTCCAATACATGGAGAAGATTAAGGAATTTTCCTCGTGTGTCATGCTATCGAAGTGCACCTGTACTAATCAATGGGTCTTTGCATTGGATGACCTATGAACATATACTGTCATTTGATCTAGCATCTGAAAATTTTGAGTTTCTTCAACTTCCAGAAATCTATTTGTCCGGTCCACGTAGATTTAGGCCAGAAAAGAATTTTCGACTTGTGGCATTAGACGGGTGTCTTTCTGTAGCTGATTCGTCTTCTGATGAGGATGTTCAATTATGGATTATGAAAGAGTACAATGTCAAGGAATCATGGATCAAACTCATTGTCAAAAGCAGATACGTCGAAGATAGTGTGTTGTTCAAAAATGTTATTCCTATTTGTTTTTGGAAAAATGGTGAACTTTTACTGCTTTATGGTTCACAAATACTGGTTACTTATGAGATAGAAAGTGGCAGATATACTCCCTTTGATATTGAAGGCCTTCCAGCATACAGATTTGATTGTTTGAAAGGTTCTTATGGATATGAAGTTTATCCTTATGTTGGAAATCTCATGTCAATCAATACTATCTGCAGAATGGAAGCACAACCATGA
>AcoeFBX_00004 | Aqcoe7G379900.1 pacid=33076185 polypeptide=Aqcoe7G379900.1.p locus=Aqcoe7G379900 ID=Aqcoe7G379900.1.v3.1 annot-version=v3.1
ATGGATCACCTTCCCAGTGAAATCACAACACAGATCCTTTCTAGGCTTCCGGTCAAGTACGTCTTGCGATGCAGGTGTGTATGTAAAACATGGCTGAATATTATTGACGATTGTCGTCTATTTGCTCCCTTGCACTACACTAGATCACTGGAAGATGCAACCCATAACAAATCAACTTTTATTTTTGCATCTTCGGGTAATTGTCATCCAGTTTATATTGTTGGACAGGAACAAGTGCAAAATAGTTTTAAGTCAACACAAATCCATGTATCTGATTCAAAATACAATGCGGTATACGCAAATTCTTTCAATGGGCTTCTATGTTTCTCTACCAAAACAAAAGACAGTCATGGATATTGCACATATATTCATAATCCTGCCACACAAGAATGTATGAAGCTGCCAGATTCTAATTCCTGTCAGAAACCTACCTATGTTAATTCCCCAACTAGCAGATTCTATGTTTTTGTCCATAACCTAGGATTCGGTTTAGACCACTCAAGCAACACATTCAAGGTTTTGCAAGTTCTTGGCGTGTCACATTGTCGTCGTCATGCTGCACCAGCACAAGTTCAAGTGTATACTGTAGGCTCAAATTCATGGAGAAAATTAGAGAATTTTCCTCGTGTAGCATGGTTTCGAGGTACACCTGCATTAATCAATGGGTCTTTGCATTGGCTGAGCTATGAACATATACTGTCTTTCGATCTAGCCACAGAAAATTTTGAATTTGTAGAACTTCCCGAAATCAATTTGTCTAGTCAACGTGGATTTAGACAACGAAAGAATTTTCGACTTGTGGCGTTAGATGGGTGTCTTTCTGTAGCTGATTCGTCTTCTGATGATGATATTGAACTATGGATTATGAAGGAATATAATGTTAAGGAATCATGGTTCAAACTTGTTATCAGAAGAAGATATGTCGATGATGATGCAGCGTTCTTCCAAAATGTTCTTCCTATTTCTTTTTGGAAAAAAGGTGAACTCTTACTGCTTTGTGGTTCTACAATACTGGTTTCTTATGCGACAGAAAGTGGGAGATATATTCCATTTGAAATTGAAGGCCTTCCAGCCTACCAATTTGATAGTTTCAAA
>AcoeFBX_00005 | Aqcoe7G379800.1 pacid=33071853 polypeptide=Aqcoe7G379800.1.p locus=Aqcoe7G379800 ID=Aqcoe7G379800.1.v3.1 annot-version=v3.1
ATGGATCACCTTCCCAGTGAAATCACAACACAGATCCTTTCTAGGCTTCCGGTCAAGTATGTCTTGCGATGCAGGTGTGTATGTAAAACATGGCTGAATATTATTGACGATTGTCGTCTATTTGCTCCCTTGCACTACACTAGATCACTGGAAGATGCAACCCATAACAAATCAACTTTTATTTTTGCATCTTCGGGTAATTGTCATCCAGTTTATATTGTTGGACAGGAACAAGTGCAAAATAATTTTAAGTCAACACAAATCCATGTATCTGATTCAAAATACAATGCGGTATACGCAAATTCTTTCAATGGGCTTCTATGTTTCTCTACCAAAACAAAAGACAGCAATGGATATTGCACATATATTCATAATCCTGCCACACAAGAATGTATGAAGCTGCCAGATTCTAATTCCTGTCAGAAACCTACCTATGTTAATTCCCCAACTAGCAGATTCTATGTTTTTGTCCATAACCTAGGATTCGGTTTAGACCACTCAAGCAACACATTCAAGGTTTTGCAAGTTCTTGGCGTGTCACATTGTCGTCGTCATGCTGCACCAGCACAAGCTCAAGTGTATACTGTAGGCTCAAATTCATGGAGAAAATTAGAGAATTTTCCTCATGTAGGATGGTTTCGAGGTACACCTGCATTGATCAATGGGTCTTTGCATTGGCTGAGCTATGAACATATACTGTCTTTTGATCTAGCCACAGAAAATTTTGAGTTTGTAGAACTTCCCGAAATCAATTTGTCTAGTCAACGTGGATTTAGGCAACGAAAGAATTTTCGACTTGTGGCTTTAGATGGGTGTCTTTCTGTAGCTGATTCGTCTTCTGATGATGATATTGAACTATGGATTATGAAGGAATATAATGTTAAGGAATCATGGTTCAAACTTGTTATCAGAAGAAGATATGTCGATGATGATGCAGCGTTCTTCCAAAATGTTCTTCCTATTTCTTTTTGGAAAAAAGGTGAACTCTTACTGCTTTATGGTTCTACGATACTGGTTTCTTATGAGATAGAAAGTGGCAGGTATATTCCATTTGAAATTGAAGGCCTTCCAGCATACCGATTTGATAGTTTCAAAGGTTCTTATGGATATGAAGTCTATCCGTATGCTGGAAATCTCATGTCAATTGACACAATCAGCAGAACAGAAGCACAACTATTATCCTAA
>AcoeFBX_00006 | Aqcoe3G367300.1 pacid=33092689 polypeptide=Aqcoe3G367300.1.p locus=Aqcoe3G367300 ID=Aqcoe3G367300.1.v3.1 annot-version=v3.1
ATGAAGACATCGTGGTTTGGGTTTCGGTTTCGAGGTCATTTGAAAGGCATATATGGTTGTCCGGAACAGTATTCTGCAACGTTATCCATTCTTCCAGATGACATACTCGAGGAAATACTGTCGAGATTATCTGTAAAGACTCTTCTACGATTTAAAACTGTATCCAAGTCTTGGTACAATATGATCAATAATCCTCAATTCATCGACATGCATCTTCAAAAATCAAGGTATAGGAACGACGTTAAATTGGTCATCAAAATATCCTCCAGCACACTTTATTCATTAGATCCTGAAACACCTAACCTGCAGGTAGAATGCACAACCTACCCGAAAATATTTGGCAATAATAATGGTGACATTTTGGGTTCATGTGATGGAGTGCTATGCATAACTGGGCATCCTGATGGCAACTTCATGTCTTTATTGAATCCTTCTACAAGGCAATACGCAGTAATGCAGTACCCTTTTCCACGCATTCAACGTTCTTTCTATGCTCATGATATAGCACATGGTTTAGGTTATGATCCGGTTACTGGCAGTTACAAACTAGTGAAGATTGTATCTAGTTGTGACCTTCGAGTTCATCATTCTGAAGTCATGATTTATTACTTTGGTACTAGTTCTTGGGTGAATAGCCAAAATATCTGGTACAAATCATTTTATCCCAAAGCAGGGAGAATTGTTAACAATTATATCCATTGGCTAGCAACTAGCTATATTGTTGGATCAAGTTTCTCCAAATCAGTCATAGTTGCTTTCGACCTCACCAATGAAAGTTTCCAAGAAGTACCACTGCCAGAAGCAGGGCACGATAAGCTCCTATCCCTGAATTTTACAGAACTGGGAGGATGCCTTTGTATAATTCGAAACTATGATATACGTTTTGAGATTTGGTTGATGACAGACTACCGCGTCAAGGATACCTGGACCAAATTGTTTGTATTTGTGCGAACTTCACGTCTTCAGTTATTTGCTCAATATTTTGTACCACTGTGTTTTACAAAACATGGGGATATATTGCTGGAAACTGATAGCAAATTCGTGCTGTGTGACCGGAAATTCAAGAGGTTAAATGAACTTAACTTGGTAGAAAAATATTCAATGGCTTACAGTGAATTCGACGAAGGTTTCATTGCATCATCTTTGGAAGTCATAGCCTATGTTGAGAGCCTTGCTGCATTTCAACCTAATAGCAATAACAATGAAGTCATGGGACCACAACAAATAATCGGCAGAAAGAAAAGAACAGGGTGCATTGGGGACCTATGGCACTGTCGAAAAATAGAGGAACCCAGCAATACGGAACTCTTGAAGTCGAAAGCGCTCTATTTTGACAATCGTACCGAAGAAATTTTGGATTTGGTTTTTCCTGGCTGTGACACTCTTATCAATGGTTTATTTGCTTCCTACCCTCTTGTCTGTACAGGGTTGAGCATTTTTTGTTTGAGTTTTCTTTTTTACTTATTCTTGATTTTCACTTTAGGTAGTTCAACAGATATATAA
>AcoeFBX_00007 | Aqcoe3G148100.1 pacid=33097421 polypeptide=Aqcoe3G148100.1.p locus=Aqcoe3G148100 ID=Aqcoe3G148100.1.v3.1 annot-version=v3.1
ATGGATCATCTTCCAAGCGAGATCACAACACAGATTCTGTCATTGCTACCAGTCAGATCAGTTCTTCAATGCAGATCCGTCTGCAAAACATGGCGAAATCTCCTAGATGATCATCGATTTGCAGAACTGCATTTCACTAGGTCATCCCTTGAACAAGAAGTATCTGGTAACAACAGCAAACCTATTATAACCACTTTTTTATTCTTACCTGGTTCTAATGATATAAACTATGCACTTTATATTGTTGAGCTAGATAAAGAAAACACAAATAGTTTGAACATCACTAAGATCAACTTTTCATCTTGTCAACCATTTTTTTATTATGGACGTAATGATCAACTCTATGTAGATGGAATCTTATGCTTTGCTTTACACAATAAACTCTATTACCTTTGTAATCCTGCTACACAAGATTGCGTAGAATTGATCAATTATCAAAAATCAATAACCAGGTTAAAATCTACTACATATCAAAAATCAGTAACCGGGTTTGGTTTCGATCACGTCAGTAAAAGATTTAAAGTGGTAGAAATTCTTTACTGCTCGGATGATTTCGGTATTGGCTTTACAGAAGCTCATGTATTGACATTGGGATCAAATTCATGGAGATATTTAAATAATGTTCCACAAGTGATGTGTTCCTCATGTTCTGCAACCGTTCGAGGATCGATTCATTGGTTTGCAGAAATATATGGCCTGCTGTCTTCGCATATCTTGTTGTTTGATCTGACATCTGAAAACTTCCGCTTTTTGGAACCTCCAAAAAGTTTTTTAGGTGTAGAGATAGAGATAGATTATGTGCATATTATGAATTTTGGTGGATGTTTATCTATAATTGATTTTGCTCATGTTGATCACATTGAACTTTGGGTTATGAAGGAATATGGTATATGA
>AcoeFBX_00008 | Aqcoe2G288100.1 pacid=33059616 polypeptide=Aqcoe2G288100.1.p locus=Aqcoe2G288100 ID=Aqcoe2G288100.1.v3.1 annot-version=v3.1
ATGAGTCTGAGTTCAATTCCAAGCGAGATCATTACAGAAATCCTTACCATGCTTCCCCTCAGATCTATACTTCAATTCAGGTCAGTATGCAAAACATGGCGAAGTACCATTGATAGTTTTCAATTTGCTACCATGCAGCTTTCTAGAAACTCATCATCAGCAGACACGAAAACTAGTTTTATCTTCTTACCTTCTAGGTCTAATGAATGTCGGGAAGTTCATCTTGTAGAACTGATTAACTCAGATTCCTGTGTTTTTAAAACTACCAAGCTTGATTTTACTTGTCCAGATATTATGGAATGCCCACTCTATACAAATCCATATGCAAACGGTCTCATGTGCTTTTGTTCCGATGTATGGAGTGGATTAGGCTGTTTTGCATGCATCTACAATCCTTCTACGAAAGATTGTGTAAAATTGTCACAAATGACTACACCACCTCTCCAGCTTAAGAAGCCTACTTTCGTGGTGCCTGGATTTGGTTTCCATGAGTCCAATAATGAATATAAGGTGGTGCAAATATTTTACTACTTCAAACATGACGGAATTATTGAAACAGATGGACGAGTATTCACCTAG
>AcoeFBX_00009 | Aqcoe0370s0001.1 pacid=33066145 polypeptide=Aqcoe0370s0001.1.p locus=Aqcoe0370s0001 ID=Aqcoe0370s0001.1.v3.1 annot-version=v3.1
ATGATGGATCATCTTCCAAGCGAGATTACAACACAAATCTTATCAATGCTTCCAGTCAGATCTATTCTTCGATGCAAATATGTCTGCAAAACATGGAGGAATCTCATAGATGATCCGAAATTTGCGGATCTGCACTTCACTAAGTCATCATTTCAACTCCAAGAATCTGAGCTAAACACAAATACTACTTTTGCCGCCACAAACATCAAATTTTCTTCTTGTCCATCCAATCTTATTAGTTTCGATGTTTATGGTCAGTTATATGCAGATGGATTCTTATTATTCGGGGAAAATTGGCGATAA
>AcoeFBX_00010 | Aqcoe1G459800.1 pacid=33081542 polypeptide=Aqcoe1G459800.1.p locus=Aqcoe1G459800 ID=Aqcoe1G459800.1.v3.1 annot-version=v3.1
ATGGTAGTCAACAATAACGACAAGAAGAGAAAAAGAATTTATGCAAAAGATGATAATGAAGAAGTAAAACAACAACAAGTCGTGTTATCAAATAAGCTCCCAGATGATATTATGTTTGAGATACTTTCAAGATTACCTGCCGAGTCTTTGATAAGATTCAGGTCTGTATCTAAATCATGGAACAACTTGATTAAGAAAGATCATGTTTTCATCAACATGCATTTGGTTCGTGCTCAAATACAACCACAATCTAATACCATGTTAAAAGTACATTATACGTATCGTCTTTACTCGTTGGATTATCAAAATTCTTGGCGACTTCAAAAACTCAATCAACGTCATCCAAGATTAAGACATGTTGATCCTGATGAAAACTTTATTTGGGGTACTTGCAATGGACTCATATGCACTGGAAACATGGGCCTTAACGTTACAACATGGGCCTTATACAGTCTTTCTTGA
>AcoeFBX_00011 | Aqcoe7G070200.1 pacid=33076061 polypeptide=Aqcoe7G070200.1.p locus=Aqcoe7G070200 ID=Aqcoe7G070200.1.v3.1 annot-version=v3.1
ATGTCTATTAAAGAAAGCTCAAGTGCTGACTCTGTAGTATCTGCGCCAACAAAGATTACATTGAATGATCAGAACAAGAAAGGCTTAGAGATGCAGATCAAAGATTTGAAAGGTACAAACAAAGTGAAATCAAGAAGATTTCATTTAAGGTTTTCTTTTATAAACCATCTATTTTCGCGTCTACAGAAGAAGCTGGTATGGTCTAGAAACTCCATGTCAATTGTGTTACCAGATGAGATAATTGAGGATATACTTTCAAGATTACCTGTGAAGTCTCTTTTACGATTCAGGTGTGTTTCGAAATCATGGTGTGCAATAATTAGAAACCCTTATTTTGTTAAAATGCACCATGATCGGTTCCATGAAAACAATAATTTGGTATTTTTGAAAGGGGGTATTCGCAACGTCAACAAGTTGTACTTGCTAAATTATGAAGAAGTAAATAATAGTCTTGTAGAGCTTAGTCGACCATCAGAAATGCCTGATATTCCGATAATAACGACATGTTCTTGTAATGGATTGATATGCATTGAAGATGTTAGGGGTACACTATGGATATGGAACCCATCAACTAGAAAGCACAAGAGATTACCAAGGTTTATGGTAGGATTAGTGTCGGTGATGACTTCTTGTACTGGACTAGGTTTCGTTTATGATTTAAGTTCAAGTGATTATATGATTATAAAAATTTGTAGCCCTCAAAATTGTTGTTTCCAATCTGAAGTGGGAATTTATTGGTCAAGCTATAATTTGTGGGAAAGGTTACCAGACATCCCATACAAGATATTTTACGTACGTTGGGATGTTCCAACAAATAAAAGTAACAAGGTTTTTTCTGAAAGTAATCCAACACACTTTCATGATGCTCTTCATTGGGTAGGGTGCAAGTGTCTTAGAGATCTGACGCTTAATATCATTTTTGCATTTGATGTCAAGAATAGAGTGTTTCGAGAGGTTCATCTACCTGCTGACTATGATCATTTCAATTTGTGTCGCATGACCCTTCTAGTATTAGATGGTTATCTTTGTCTATTTTGTGAAAGGGCTTTACTTGCTGAAGTATGGCTAATGAAGGAATATGGCGTGAGAGAATCTTGGACCAAGTTGTTTACATGTGAAGGATATAACTTTCCTCGTGCCACTACAAAGAAAGGAAAACTGATTGTGGAAAATCATGAAGGAGGTCTATGTTCGTATGATCTTAAAGGTCAATGTTGTAGGAGTCTCATAACCAAACCACCAAAGCTTTTTGGCATGGGAACAACTTTCGTGGAGAGCCTTGTACCACTGTGA
>AcoeFBX_00012 | Aqcoe3G168700.1 pacid=33094551 polypeptide=Aqcoe3G168700.1.p locus=Aqcoe3G168700 ID=Aqcoe3G168700.1.v3.1 annot-version=v3.1
ATGAACTCCCTTCCAATCGAGATCGTCACAGAAATCCTCACAATGCTTCCTTTTAGGTCTGTTCTTCGGTTCAGGTCAGTATGTAAAACATGGCGAAGTATCATAGATAACTCTAAATTTGCTACAATGCAGTTTTCTAGAGCCACCCATGCAGACACCAAAACAACTTTATTATTATTACCTAAACTTTCTCCTGATCGTCCTACAGTTTATCTTGTCCAACTTATTAATGAGGACGACGACAAGTACGTTTTTAACACCACAAAGATCGAATTTTCGTGCCCTGAGCATTCCCCGGCATATCCAAGACCATATATAGATGGACTGTTTTGCTTTTGTTCTGAAAATTTTAATGGAAGCTGCAATGATGTTCGTTTCATATATATCTACAATCCTGCTACCCAAGAGTTTGTAAAATTGCCAGATGTTACTGTCCCTCCAATTGAATTTAAGAAGGCTCATGAGCCAGTCTTGGCTGGATTTGGTTTCGATTACTCTAGTAAAAAATACAAGGTGGTGCAACTTTTTCAGTCGAATCCTCCAATCAAAGCAGAAGCTCGAGTATTCATACTAGGTTCAAAATCGTGGAGAAGATTAGAGAATGTTCCAAATTTGTATTACTTCAGAAGCTCGTGTACATCAATCAATAATTCTCTGCATTGGTTAACCAATGATTGTGTTTTAACCTTTGACTTGGCATCTGAAAATTTTGGGTTTATTGCATTTCCCCAGTTTCCTGAACTAGGCAGATGGGGTCCTAGGCTTTTCTATATTATGAATTTAGGTGATTATCTTTCGATATCCGATGATTCCTACGACGATCACCTTGATTTATGGATTATGAAGGAGTACCATGTTGAAGAATCATGGACCAAACTTATTGTCATGAAGACATTTGCAATAGATGGGGGGATGCAGGCGCGATTTAGTAAGATGCTTCCTATTTCCCTTTGGAAAAATGGTGAAATATTATTAAGTTGTGATTTTAGAATATTCGTCTTGTATAATATTGAGAGTGGCCGATATAGTCCACTTCAAATCGATGAAATTCCACAATATAGAGCTGAAGGCGAATACATAATTTATCCTGACAAATATGCCTATGAAATTGAG
>AcoeFBX_00013 | Aqcoe3G168900.1 pacid=33098092 polypeptide=Aqcoe3G168900.1.p locus=Aqcoe3G168900 ID=Aqcoe3G168900.1.v3.1 annot-version=v3.1
ATGAACTCCCTTCCAATCGAGATCGTCACAGAAATCCTCACAATGCTTCCTTTTAGGTCTGTTCTTCGGTTCAGGTCAGTATGTAAAACATGGCGAAGTATCATAGATAACTCTAAATTTGCTACAATGCAGTTTTCTAGAGCCACCCATGCAGACACCAAAACAACTTTATTATTATTACCTAAACTTTCTCCTGATCGTCCTACAGTTTATCTTGTCCAACTTATTAATGAGGACGACGACAAGTACGTTTTTAACACCACAAAGATCGAATTTTCGTGCCCTGAGCATTCCCCGGCATATCCAAGACCATATATAGATGGACTGTTTTGCTTTTGTTCTGAAAATTTTAATGGAAGCTGCAATGATGTTCGTTTCATATATATCTACAATCCTGCTACCCAAGAGTTTGTAAAATTGCCAGATGTTACTGTCCCTCCAATTGAATTTAAGAAGGCTCATGAGCCAGTCTTGGCTGGATTTGGTTTCGATTACTCTAGTAAAAAATACAAGGTGGTGCAACTTTTTCAGTCGAATCCTCCAATCAAAGCAGAAGCTCGAGTATTCATACTAGGTTCAAAATCGTGGAGAAGATTAGAGAATGTTCCAAATTTGTATTACTTCAGAAGCTCGTGTACATCAATCAATAATTCTCTGCATTGGTTAACCAATGATTGTGTTTTAACCTTTGACTTGGCATCTGAAAATTTTGGGTTTATTGCATTTCCCCAGTTTCCTGAACTAGGCAGATGGGGTCCTAGGCTTTTCTATATTATGAATTTAGGTGATTATCTTTCGATATCCGATGATTCCTACGACGATCACCTTGATTTATGGATTATGAAGGAGTACCATGTTGAAGAATCATGGACCAAACTTATTGTCATGAAGACATTTGCAATAGATGGGGGGATGCAGGCGCGATTTAGTAAGATGCTTCCTATTTCCCTTTGGAAAAATGGTGAAATATTATTAAGTTGTGATTTTAGAATATTCGTCTTGTATAATATTGAGAGTGGCCGATATAGTCCACTTCAAATCGATGAAATTCCACAATATAGAGCTGAAGGCGAATACATAATTTATCCTGACAAATATGCCTATGAAATTGAG
>AcoeFBX_00014 | Aqcoe1G459100.1 pacid=33077599 polypeptide=Aqcoe1G459100.1.p locus=Aqcoe1G459100 ID=Aqcoe1G459100.1.v3.1 annot-version=v3.1
ATGGTAGTCAACAATAACGATAAGAAGAGAAGAAGAATTTATGCAAAAGATGATAATGAAGAAGTAAAACAACAACAAGTCGTGTTATCAAATAAGCTCCCAGATGATATTATGTTTGAGATACTTTCAAGATTACCTGCCGAGTCTTTGATAAGATTCAGGTCTGTATCTAAATCATGGAACAACTTGATTAAGAAGGATCATGTTTTCATCAACATGCATTTGGTTCGTGCTCAAATACAACAACAATCTAATATCATGTTAAAAGTACATTATACGTATCGTCTTTACTCGTTAGATTATCAAAATTCTTGGCGACTTCAAAAACTCAATCAACGTCATCCAAGATTAAGACATGTTGATCCGGATGAAAACTTTATTTGGGGTACTTGCAATGGACTCGTATGCACTGGAAACTTGAGTGTTTCTAAGTCATCTTTGCACATATGGAATCCATGCACTACAGAATGCAGGAAAATACCTTGTTTCATAGGGTTATTTGGTGGTCTTTCTTCCTATGGTTTTGGTTACAATTGTATTACTAATGATTATGTGGTTCTAGAACTTACTTGTTCTTTTCGTCATTTGGAGAAAAACCAATTTCGTTCTACTGTTGCTATTTATTCGCTACGCAACAACTTGTGGAGAAGAATCCGAAACATCCCTTACCAAGCCATATCCCATAGGTCAGGACAACTTGTTAATGCTTCGCTCCATTGGGTAGCATATTCAAAACCACCAACAATCCCAAATGATATGGACGTTGTAGACCGTGTACTTATCGCCTTTGAAATATCAAGTGAAAAAATTCGGGAGTTACCCCTACCTGATTTAGTTTTTCATGAAGATAAAGATTGGGTGGTCAATGAATTCCAAGGAAAACTTTGCATCTTTCGTACTACTGGAAATAGAATGTTGCAGAATTTTGATATGTGGGTGATGGAGAACTATGGAGTAAAAGAGTCCTGGACCAAAGTGTTTAATATTCAAAAACCTACATTTTTTTGCTCACAGGATGTATTATGCACCACAAAGGAAGGTTCTATTCTAATGAAATCGGGACAACTTGACTATGTAATTTTGTACGACCCGAACTCTAGAATTAGACGTCACATCCAACATGGCATTGAGCCATGGTATGAAGCAAAAACATATGTACCAAGTATTATTACACTTAATAGCATGTGA
>AcoeFBX_00015 | Aqcoe3G147800.1 pacid=33093374 polypeptide=Aqcoe3G147800.1.p locus=Aqcoe3G147800 ID=Aqcoe3G147800.1.v3.1 annot-version=v3.1
ATGGATTATCTTCCAAGCGAGATTACAACACAAATCTTATCGAAGCTTCCGGTGAGATCAGTTCTTCGATGCAGATCCGTTTGCAAAACATGGAAGAAAATCATAGATGATCATCAATTTGCAAAATTGCAATTCACGTCATCACTACTTCAATCTTATAACGTTGGTAACAAACCTATTGTAACAAGTTTTCTCTTTTTACCTTCTTATACTAATGGTTATGATGACGCGTTTTATATAGTTGAGCTAGATAAAGAAAACACAAATACTACTTTCAACACTTCTAAGATCAAATTTTCATCTTCTTGTCCACCCAATTTTAGTTACCATTTTTATGATCAATTGTTTTATGTTGATGGATTCTTATGTTTCTGTCTACAATATGGTTTTCTCTTCTGTCTTTGTAATCCTGCCACACAAGATTGGGTTAATTTGACTAGTTTTAAACCCTCCACTCAACTTGGGTTTGGTTTCGGTTTCGATGGGTTTGGTTTCGGTTTCGATCACATTAATACAAAATTTAAATTGGTAGAAATATCTTATTGCTCTGATGCTACAAATGCTCAAGTATTCACAGTGGGATCAAATTCATGGAAAGATTTAAATAATGTTCCACAGGTGATGTGTTCCAATTTTTCAGCAACTGTTCAAGGATCGATTCATTGGCTTACGCATAATAATGATATGTTGTCTTCCCATATATTGTCTTTCAATTTAGCTTCTGAAAACTTCAGCTTTATTGAACTTCCTAAGTGTTATTTTGGGGAAGAATTTCTGCTAGGAGAATTTTATATCATAAATTTTGGTGGAGATATATCTGTTGTTGATTTTTCTAATAACGATCGTGTTGAAGTATGGGTTATGAAGGAATATAGTGGGAAGGAATCCTGGACTAAACTTACTGTCATGAAAAAAGATGTTGTAACTGGTGTTGAGTACATACAGTTGTTTCCTATTTCACCTTGGAAGGATGGTGAGATCTTACTCCTTTATGAGTCAAAAAAACTCGTTTCGTATAATTTTGAAAGTGGGAGGTATACTCTATTTCAAATTAATGGTCTTCCTGGAAACAACGATTCTGATAATGTCAAAAAGCCGTGTTTCTATGACGTTTATCCATATGTTGGGAACCTCCTATCGGTACAACCTACCGACTACTGA
>AcoeFBX_00016 | Aqcoe5G401000.1 pacid=33087896 polypeptide=Aqcoe5G401000.1.p locus=Aqcoe5G401000 ID=Aqcoe5G401000.1.v3.1 annot-version=v3.1
ATGCCAAATGTCAACCTGCCTCATGATATCGTTGAGAATATACTGTCAAGACTACCAGTCAAGTCTCTGGGACAGTTCAGGTGTGTATCCAAAGAATGGCGCATTCTACTTAAGAATCCTGTTTTCATTAAAATGCACCTTATCCGCTCAAAAGAAAACAAAAGCAGTTTGGAGCTAGTGGTGGAAAATTTCGGGCCTTGCTCTTTAATCCTTGAAGACAAAGTTGGAATAGGCTTATACCTTAGTAATCCACTCAACATTCTGATATGCGATACAGAGATTTTGGGTTCTTGTAATGGACTACTGTGCATAACACCTGATCTTATGTCTACCATATTCTTATGGAACCCTTCTACAAGACAATACAAGAACTTACCTAATAATATCACTCGCAGCTATCTAATTATGGCTGTGGAAAATAAGTGTATGATTGTACATGGGTTTGGTTACAATTCAACTTCGGGCGACTATGAAGTTGTGAGAATTGTGAGCTTCATCTACAAAGAATATGTTGCTTCAATGGTCGAGGTCTACTCATTAAGTAGTGATTCATGGAGAAGGATCGAAGACATTCCTTACAAAATTTTCCAAGTAAAGCCAGGGGAACTCATTCACGGTGCACTTCATTGGGTAGCAACTGATTGTACCATATCAAAGGATTGTGTCATTGCTTTTGACCTGGAGAATGAGAAATTCCAAGAGGTGCCACTGCCTGAATATGAAAAGGAGAACTTTCATAGGATGACTATTTCAGTGTTAGATGAGGACCTTTGTATGGTTTGTTCTTATAGAAACCATGTTGACGCATGGGTGATGAAAGATTATGGTGTGAGGAAATCTTGGACAAAGTTAATCAAAATCGAAGATTGTTGTGTTCCTAGGCTAGAACTGTTACTTTCTGCCGAGAATAATGCTATCATATTGCTGAAGAATAACAAGGAAATAGTTATGTACGACCCAAAAGACAAAAGTTTAAGGAATCTCCTTGTGCAAGATGATCTAAAAAATTTCATTTATGCAAAAACATATGTGGAGAGCCTTGTTTCACTTGGTGATACTGTTAACAATGAAACCGTGGCTGAGATTCGAGAAAGGCTACATGGAAATGAAAAGGATGAGCTGTTACCAACGGAAATGCCGTCAAAAATTGATACCTGGATACAAGGAAGTGAAAAGGAAGAATAA
>AcoeFBX_00017 | Aqcoe1G114100.1 pacid=33078627 polypeptide=Aqcoe1G114100.1.p locus=Aqcoe1G114100 ID=Aqcoe1G114100.1.v3.1 annot-version=v3.1
ATGGATTCTCTCCCAAGCGAGATCGTTACAGAAATTCTCACTATGCTTCCCTTTAGATCTATCCTTCGATTCAGGTTAGTATCCAAAACATGGCAAAATACAATAGATAGTTTTCGATTTGCTACCATGCAGCTTTCTAGAGCAACCCAAGCAGACACCAAATCAAGTTTTATCTTTTTACCTGCTATGTCTAATTTATGTCGTTTAGTTCATCTTGTAGAATTGATTAACGACCATAATCCTTTATATTCCTGTGTTTTTAAAACCACCAAGCTTGATTTTACTTGTCCAGATCGTATGGAATGTTCACTCTATTCAAATCCATATGTAAATGGTCTCTTGTGCTTTTGTTCTGATCCATGGAGTAATGGATCGTACAAGGATGTCTGTTTTGCATACATTTACAATCCTGCTACACAAGATTGTGTAAAACTCCCACAAATTACTACTCCACCTCTCCAGCTTAACAAGGTTCATTTAGTGACGCCTGGGTTTGGTTTTCATGAGTCTAGCAAAGATTATAAGGTGGTTCAACTATTTTACTTGTTTGCACAGGATGGAACAACTAAATCAGATGGTCGAGTATTCACATTAGGGTCAAAATTATGGAGAAGGTTAGAAAATGTTCCGAATGTAAAATGTTATAGAGCCGCCTCATCTGCGTCAATTAATGGGTATTTGCATTGGTTTACTGCAACTAACAAAATTTTATCTTTTGATCTCATGTCTGAAAGGTTTGCGTTTATTGCATATCCCCAGTTCACTACGCAAACTGTAAGAGGATATTATTATCCAAGAGTGTTTAAGGTCATGAACTTAGGTGGATGCCTTTCCATATGTGATGGTTCATATGATGATCATATTGAATTGTGGATTATGAAGGAATATAATGTACATGAATCGTGGACCAAATACATTGTGTCTAGAGCATATGCTGTGAATGGGATGCCATTTACTAAGGTTCTTCCTATTTCAATTTGGAAAAATGGTGAAATTTTACTACTTTACGATTCAAGGATATTGGTATTGTATGACATTGAGAGTGATCGATATACTCCACTTCGTGTAGATGGAATTCCAGAATATAGAACTGAA
>AcoeFBX_00018 | Aqcoe1G043800.1 pacid=33077554 polypeptide=Aqcoe1G043800.1.p locus=Aqcoe1G043800 ID=Aqcoe1G043800.1.v3.1 annot-version=v3.1
ATGCTTTTCTTCCTGATATCTTGTTTCTCCTTCATCCTCCTTTCTAACTCCTTTTCACTTCCATGGGCAAATGATATAAGATTATTATCACTGTGGTTTTGGAAAGAGTTACCGTGTTCCTTGGAGCTGTGGTTGAAGAAAAACAAACAAATTAGTAGCTTGTCCAATATTTCTGCAAGGATGTCTTTTAAGAAGAGATCTCTTAGTTCAAAAGTAGAGAATGTGGAAGAGATGGATGAGATGTCTATCTTGGATTTGCCTGATTTGGCCTTAGAGAACATTCTAGGGATGCTTCCCCCATCTAGTTTGTGTAACATGGCAGGTGTGTGTAGCTCTTTGAGAGATATGTGTAGGAGTGATCACCTTTGGGAAAGACACATGAAGGAAAAATGGGGGAAAGTGATTGACAAGGCTGCTTATAGAGAATGGCAATGGCATCTTGCAACTAAGAAGGATAACACATTCAATCAGAGCACACATAAAGGCTTCGTACGAACTCTGTCTTCTGTTTGGCCTATTTCTTGGATGAGATCCAAATTTGAGAACCGGAGCAAGCCAACAAGTCCCTTGCCTGTCGATTCAATTAAGTCTTGGTATCTCTCTTTTGAGAGTGGCAAGTTCTGGTTCCCGGCTCAGGTCTATAATCGTGAGCATGGGCATGTTGGTTTCATGTTGTCGTGTTACGATGCTGAGCTTTCCTATGACAGGCGTGCAGACACCTTTCATGCAAGGTACCCTCCTCATGGCCGTCGAACAATAGTAATAGAAGAAGGTGTTGGGTGGGATAGACTAAGAGCACCACCAGTTGATACCCCTCCTCATGACCTTCATATATCTGACTGTTTGAATGATCTACACCCTGGTGATCATATTGAGATTCAATGGAGGAGGAATAAAGAATTTCCTTACGGTTGGTGGTATGGGGTTGTGGGTCATCTGGAATCATGTGACGGGAATGAGAACTACTGCCGATGTCATAGTAGTGATACAGTGATGTTGGATTTCAACCAATATACCCCTGGTTCAAGGTGGAGGCAAACAATCATAAACAGGAAAGACCATAGAGAAGAAGGAAATGAAACAGATGGCTTTTATGGAGGAATTAGAAAAATTTACAGCATGGAGGAGATTGCTATGTGGAAGCGGCTCTGGCCAAAGGAAGTCTTGGAATAG
>AcoeFBX_00019 | Aqcoe2G288400.1 pacid=33059873 polypeptide=Aqcoe2G288400.1.p locus=Aqcoe2G288400 ID=Aqcoe2G288400.1.v3.1 annot-version=v3.1
ATGAGTTACCTCCCAAGTGAGATCGTTAAAGAAATCCTCACTATGCTTCCCCTCAAATCTATCCTTCGATTCAGGTTAGTGTGCAAAAGATGGCAAAATACCATAGATAGCTTTCAATTTGCTAACATGCAGCTTTCTAGAGCAATTGAAGCACACAACAAAACTAGTTTTATCTTCTTACCAGCTAATGGATCATACAAGGATGTCAGTTTCGCTTACATCTACAATCCTGCTACACAAGATTGTGTGAAATTGCCACAAATTACTAGTCCTCCTCTCCAGCTTGAGCAGACTACTTCCATGGTGCCTGGATTTGGTTTCCATGAGGCAAGTAAACAATATAAGGTGGTGCAACTATTTTACTGGTTTGAACAGAATGATATTATTAAAACAGATGGTAGAGTATTCACTCTAGGTTGTTCAAAATCGTGGAGAAGATTAGACAATGTCCCGAATGTGCATTGCTGCTACAAAATCTCTTCATCTGCATCAGTCAATGGGTCTTTGCATTGGTTTACAGGAGGTGAATACATCATATCTTTTGATCTGGGGTCTGAAAATTTTGGGTTTATTGCTTATCCACAGTTCAGTATTTTATCAGAAAACAGGGCAAGGTATCATCCAAAAGAGTTTAGGGTTATAAACTTAGGTGGTTGGCTTTCAATATCTGATGCTTCTTATGTTGATCATATTGAATTGTGGATTATGAAGGAATACAATGTACATGAATCGTGGACCAAATACATTGTATCAAGAACATATGGCATAAATGGGATGCCATTTACCAAGGTTCTTCCTATTTCCATTTGGAAAAATGGTGAAATTTTACTACTTTATGATTCAAGGATATTGGTCTTGTATGACTTTAAGAGCGATCAATATACTCCACTTCAAGTAGACGGAATTCCAGAATGTAGCGCTGAACGTGGATTTGGAAGTAAACTTCGTCGCAATAGTTACGCTAATTTTGAAGTTTTTCCATATGTTGGGAACCTCATGTCACTGAAATCACTATGCAAAATTGACGAGTAG
>AcoeFBX_00020 | Aqcoe2G357900.1 pacid=33055770 polypeptide=Aqcoe2G357900.1.p locus=Aqcoe2G357900 ID=Aqcoe2G357900.1.v3.1 annot-version=v3.1
ATGTCGAATCTTCTTCCCAACGATATTGTCACAAACATATTATCAAGACTCCCAGTAAAGTCTGTGTTGAGATTCAGGTGTGTTTGTAAGTTTTGGTATTCTTTAATCAATAACCCTTATTTCATCAAAATGCATCTCAATCAAACTATTGAAAACAACAACAACACAATTCTTTTACGTACCCATCAATCCAAACTTTACTCAATAGAATTAGATGATAATGATCAAGCTATAGAGATTGATTATCCAACCATAGAAATAAAAGATTATCCAGACAAAGCTATTTATGATACTAGATCTTGTTTTAACGTTGCTGGTTCTTGTAATGGTTTGTTATGCATTTGGAATATTGATCGTGATGTATTTATATGGAATCCATCTACTAAGGAATTCAAGATACTACCACAAACACCAAACAAATTAGTACAAGATTATCGTGATTATTCGCTTGAATGGGATTCTTATTATGGTTTTGGTTATGATTCTAACCTTGATGATTATAAGGTGGTGAAAATTTCGCAATATTATGATAATAGAGCTATTGAATATTTTAAGAGTGAAGTTAATGTTTATACGTTACGAAGTAATTCATGGCGTAGGGTTGATAACATGAGTATCCGCATTGATAGTGAAGACCAGGTTGTACCAGTATATGTCAATGGTAATATCAATTGGCGAGGAGAGGATGATATGTATGGATTTCCTGGAGTTATTGTTTCTTTTGATCTTGTTCATGAAATATGGCGTCAACATCCACAGCCCGAGTTTAAGGAAAAAGTTATTCAATTGGGGGTTTTGGGAAAAAATCTTTGCTTACTCACTGACAATAGTAATCAATCTGATGTATGGGTGATGAAGGATTTTGGTGTGAAGGAGTCTTGGTGTAAACTATTTACCATCCCAAAGCTGATGGGAATGGACCCTTTTTTTTTAGAAGTGGTATGCTTTTCCAAGAGTGGGGAACTTCTTCTAAACTATCGAAATAGAGTTCTCTTGTTGTATAACACAAAGCTTGAAAAGACTGAGACTCTGCACATTCAAGGTACTCCAGATTCGTTTATGCCTATTACGTATGAAGGGAGTCTTGTATCACTTCATTCCAGTACCGATGTGGGCAACAAGAAAAGGAAAAGACAAGAGTTTGAGGTGGTATACGGATTGACTTGA
>AcoeFBX_00021 | Aqcoe4G013300.1 pacid=33067828 polypeptide=Aqcoe4G013300.1.p locus=Aqcoe4G013300 ID=Aqcoe4G013300.1.v3.1 annot-version=v3.1
ATGGAAGTTGTTCTTCCTGATCATATTATTGAAGATATACTTTCCAGATTACCTACCAATTCGCTTCTGCGTTTCAGGTGCGTCTGTAAAACATGGTGTAACATAATTTCTGATTGTTTTTTCATGTTGTTGCATCTAAAAAGATCGAGTGAACGTAGTTCTGGTAATATTAAACTTATGTTAAAGCTCACAGACGATTTATATTTAATGCCAGATTGCGAAAACCCTAACCAGGTGATAAAATTAGTGTATCCAAGTAACTCTACTAGTTATCCTTACTACTTAGGTTCTTCTAATGGACTAGTATGTTTACAAGAAAAAGTTTCCCCCACAGTCAGAGAGTTTAATATACGTGTGTGGAATCCCTCAACCAGAAAATGCGCGATGATACGACAGCACCTTCCACAGGATGATAATCGGCTTTTTTTATCATCAGCATACAGTTTCTTCTATGATTCGATTACTAGTGATTACAAACTTTTGAAGATTACAGCACATAAAGACATCAGTTCTTCTCAAGTCATGGTTTATAGTTTTGGGGAGAATAGTTGGACACATATGGCAGATATCTCTTACAGGATATTTCACAGGTACCGCTGCCTGAAAATTTTAATAATGGAGAGGAATATTATAAAGTGA
>AcoeFBX_00022 | Aqcoe2G358000.1 pacid=33057059 polypeptide=Aqcoe2G358000.1.p locus=Aqcoe2G358000 ID=Aqcoe2G358000.1.v3.1 annot-version=v3.1
ATGATGGGAAATCTTCCTGAGGATATGATCATCAACATCCTTTCAAGACTCCCAGTAAAGTCTCTCTTACGATTCAGGTGTGTATCAAAGCCCTGGTGCTCTTTAATTGATGATTCTGACTTTGTTAAAATGCACCTCAATCATGCTATTCAAAAGAACAAGTTTAATTTGTTACTACTGAGTGAATTTGATGATGAGGGTTATGCCCACACCATAGACTGTGATACATCATACACTGAAGCTATAGAGCTCGATTTTCCCCGCGAAGCTCTTGGATCTAGTCGTTTTATATTTTCAGGTTCTTGTAATGGATTGTTATATCTTCATAATGGTCAAAATGATATCATATGGAATCCATGTACTAGAGAGTTCAAGAGACTACCAAAAGTACCCAAGGGTAGGGAAAAGCTGGATTTTGCAGACGAAGAGTCTTTATATGGTTTTGGTTACAGTGAAGTCTTAGATGATTACAAGGTTTTGAAGATTACAGAGTTTTGTCCTGAAGGTGACTTTGTTAGTTCTGAAATCATGGTTTATACGTTAGGAACAAACTCCTGGAGAGTGATTGATGGTGCGCCTTATTCCATTGGTTTCGGTCCGCAATTAATTGGTAACAGTAATCCTCATTGGCTAGTCTCTAGGTATGCTATTTCGAGTGTATCAGGGTCAATAGTTTGTTTTGATCTTGTGAGCGAAAAGTTTGGTGAAATTGAACATCCTCAGTGCATTGGAAACATAGTCAGTGCTGGAATGATAGGAGGATGTCTCTGCCTACTAAATTATTTAGAGGAAACTCGAGCTGATGTATGGGTTATGAAGGATTATGGCGTGAAGGAATCATGGTTTAAATTATTCACTATAAGCCGGTCGACAGTGATTCGGACACTTGAGTTCTTGGGGATACTATGCTTACCCAGGAAGGGGATAGTTCTTTTAGAGGATTTTTACCATCATCTCGTTTTGTATAACCTAAAACTTAAAAAGGCTAGAAATCTTAAGGTTTGTGGTGTTCCAGCTAAGTGGGATGAAACCGTGGTATATGTGGGGAGCCTTGTGTCACTGAAATCGGGTACTTATGTGGGTCAAGAACAACTAAAAAGGAAAATGAGACAGAGTCCGGAGATGAAGGCAAAGTAA
>AcoeFBX_00023 | Aqcoe7G379500.1 pacid=33070762 polypeptide=Aqcoe7G379500.1.p locus=Aqcoe7G379500 ID=Aqcoe7G379500.1.v3.1 annot-version=v3.1
ATGGATTACTTTCCAACTGAGATCACAACACAAATACTTTCTAGGCTTCCAGTCAAGTATGTATTTAGATGCAGATGTGTATGTAAAACATGGTTGAATATTATAGACGATCGTCGTTTATTTGCTCCACTGCACTTCACTAGATCACTTGAAGAACAAGCTACTAATCATAACAAATCAACTTTTATATTTGCGCCTGTTGGTAATCCTCGTCCTCCTCGTCCAGTTTATATTGTTGATAAAGAACAATCACAAAACCATTTTAAGTCAGCACAAATCCATATATCTGCTTTATATCCCAACTTAGTATACGCAAATTCTTGTGATGGATTATTATGTTTCTCTACCAAATCAACACAAGGCATGGGTTATTCCACATACATTCATAATCCTGTCACACAAGAATGCATCATGTTGCCAGATTCTAATTCCTATCAAGAATATGCCTATACCTATACCTATAACAGTACCTTTTATTTTAGTCCATATGTGTATAACCTGGGATTTGGTTTTGACTACTCAAGCAATGTATTCAAGGTGTTGCAAGTTCTTTATGCGTGCTATGGTCTTCGTTATTCTGAACCAGTAAAAGCCCAAGTATGCACTCTAGGCTCTAATTCATGGAGAATATTAGAAAATTTTCCACGTGTGACATTCTTTGATAGTACACCTGCATTAATCAATGGGTCATTGCATTGGCTGAGCTATGAACATATACTGTCGTTTGATCTAGGATCTGAAAATTTTGGGTTTGTTGAACTTCCCCCAATCACTTTGTCCCGTGGATCTAGGCCATCTAATACATTTCGACTTGTGGCTTTAGACGGTTGTCTTTCTATAGCTGATTCTTCTTCTAACGAGGATGTTGACTTATGGATTATGAAAGATTACAATGTCAAAGAATCATGGATCAAACTCATTATCAAGAGAAGATATGTCGAAGATGGGGTGTTGTTCCGAAAGGTTGTTCCTATTTCATTTTGGAGAAAAGGTGAACTTTTACTGCTTTATGGTTCAAAGATACTGGTTTCTTATGAGATAGAAAGTGGAAGATATACTCCATTTGAAAGTGAAGGTCTTCCAGAATCTCGATTTGATGGTATCAAAGGTTCTCGTGGCGGATATATAATTTTTCCTTATGTTGGAAATCTTATGTTGATCGACACAATCCGCAGAATGGAAGTGCAACCATGA
>AcoeFBX_00024 | Aqcoe7G380000.1 pacid=33073444 polypeptide=Aqcoe7G380000.1.p locus=Aqcoe7G380000 ID=Aqcoe7G380000.1.v3.1 annot-version=v3.1
ATGGATCACCTTCCGAGTGAGATCACAACACAGATCCTTTCTAGGCTTCCAGTTAAGTATGTTTTCCGATGCAGGTCTGTATGTAAAACATGGCTGAAGATCATCGATGATCGTCATCTATTCTCTCCCCTGCACTTCACTAGATCACTGGAAGAGGCAACTGATAACAAATCAACTTTTATCTTTGCATCTTCTAGTAGTCACTGTCCGGTTTATATTGTTGATAAAGAGGGATCGCAAAGCCTTTTTAAGTCAACACGAACCCATGTATTCGATTCAGACCACAACATAATATATGCAAATTCTTGCAATGGATTATTATGTTATTCTTTTAAATCAAATCAGGGCAGTGGTTATTGCACATTCATTCATAATCCTGCCACACAAGAAGTTGTCAAGCTGCCAGATTCTAATTTAACTCAAGAATCTACCTATATTATCCATTTCCAACGTTTCTATCTATATGTCAATAATTTAGGATTTGGTTTTGACCATTCCAACAACGTATTCAAGGTGGTGCAAGTTTTTTATGAGTCGCGCGGTATTCGTCATAATGCACCAGTAAAAGCCCAAGTATGCACACTAGGCTCCAGTTCATGGAGAAACTTAGAGAATTTTCCTCGTGAGCGATGCTTTCGAAATACACCTGTGTTGATCAATGGGTCTTTACATTGGCTGAGCTATGAACATATACTGTCCTTTAATCTAGTGTCTGAAAATTTTGGGTTTGTTGAACTTCCCCCAATCCATTTGTCCCGTCGACGTGGATTTAGGCCAGATATTAATTTTCGACTTGTGCCTTTAGATGGGTGTCTTTCTGTAGTTGATTCATCTTTTGATGAGGATGTTACATTATGGATTATGAAAGATTACAATGTCAAGGAATCATGGATCAAACTCGTTATCAAGAGAAGATATGTCGAAAATGGAGTGTTGTTCAAGAATGTTCTTCCTATTTGTTTTCGGAAAAGTGGTGAACTGTTACTGCTTTATGGTTCTACAATACTGGTTTCTTATGAGATAAAAAGTGGAAGATATACTCCCTTTGAAATTGAAGGCCTTCCAGCATACCAATTTGATTGTTTCAAAGCTACTCCTGGATACGAAGTTTATCCTTATGTTGGAAATCTCATGTCAGTCGAGACACTCTGCCGAATGGAAGCTCAACCATGA
>AcoeFBX_00025 | Aqcoe7G343700.1 pacid=33072649 polypeptide=Aqcoe7G343700.1.p locus=Aqcoe7G343700 ID=Aqcoe7G343700.1.v3.1 annot-version=v3.1
ATGGAGGAGGGTGATAATAACCTTCCAATACCTAATGATATATTGGTAGAGATATTAACCAGAGTTCCTCCAACATCTCTATTGAGGTTTAAGTGTGTATGCAAGCATTGGTATTCCTTGATTCAAGATCCAATTTTTGTCGATAATCAATTAAATCAAGCAAAGAAAAGAGGTCTGCAACTGAAGTGTGTAACCCCATCATTTTTGAAAGTGTGTAACCCCATCATCCCAAAAACAGTTACTCTACCGCAACCTAGATGCTTTGGAGATCGTAGTGTGTGGTGTAGGATAGGTTTTGGATATGATACTTGTTCACGAAAATATAAATTGGCAGGATGGATTTCAACTTGTTGGCCAGATATTGAGGTTTTTACTTTAGGTGATTCATGGACAAAGATAAAAACCACTGAAGAAATACACTCTCCAAGTGTATACCATGCACAAGTAATTTATGCGAACGGGGCATTATATTGGAATGATAGAAGGATGCAGGAGGAATGA
>AcoeFBX_00026 | Aqcoe4G015300.1 pacid=33067560 polypeptide=Aqcoe4G015300.1.p locus=Aqcoe4G015300 ID=Aqcoe4G015300.1.v3.1 annot-version=v3.1
ATGAAAGTTGTTCTTCCTGATCATATTATTGAACAAATACTTTCAAGATTACCAGCCCGGTCGCTTCTGCGTTTCAGGTGTGTCTGCAAAACATGGTGTAACCTAATTTCTGATTGTGTGTTCATAGATTTGCATCGAAAAAGATCGATTGAACGAGGTACTATAACTAAACTTAACCTAAAGTCCAAAGATCGGCGATATAAGTCTTATTTAATCCCAGATTGCGCAAACCCTAACCAGGTAAGAAAAATTGTGTATCCAAGTAAAGATACTAGTTGGTTTAGCTGTAATTTAGGTTCTTGTAATGGACTAGTATGTTTAAAACAAGAAAATTTAAACAAAAAGTCTACATTATGTGTGTGGAATCCTTCCACTAGAAAATATGCGACGATACCACAACACTCTCCTTGGGATGATTCTTCGTCATACGGTTTTTACTATAGTTTTATTTCTAATGATTACAAACTATTGAAGATTACATATCAGAATGACCAGAGTTCTCTACTCATGGTTTATAGTTTTGGTGAGAATACTTGGACAAATATGGGCGATATATCTTACTCGTATTTCGAGACAGATGTGGGAAAACTGTTTAATGGAGCTATCTATTGGATAGCATATGATAGTAATGATACTAAATTTACAAAAATCCTTGTTGCTTTTGACTTGGCGCATGAAACATTCCTCGAGGTACCGATGCCTGAAAATTATTATAATCTTGGAGCAAGCAGTGTCGAAATTATAGAATTAGCAGGGTGTCTATCGTTAGTTTGCAATAATAGACTGGTTTGTGAGGTATGGTTGATGAAAAACTATGGCAGGAAGGTATCCTGGACCAAGTTATTTACAATTAAACCACCTAACGATGTAAGAAGCTTTAGGCCATTATACATTGCAAGTAAAGATGAGGTGCTAGTTCATATCAACAACGAACGTCTATTCCTCTATGACAAGGGAAACTTGAAACAAGTTGACATTGTAGAAAAACATCAGGCATCTGGTGTAAGCAATAAAATTAAAGACTCTTTCTCTGTGTGGCAGTTTAACTATGTAGATAGTCTTACTGCGTTCGAAATCAGTGATGGAGAAAGGTCGAGTCAAGCACATATGAAGCTGCCAAAAGATGCTGGAGTACTGTTAAGTGAAACACGATAA
>AcoeFBX_00027 | Aqcoe5G249200.1 pacid=33087606 polypeptide=Aqcoe5G249200.1.p locus=Aqcoe5G249200 ID=Aqcoe5G249200.1.v3.1 annot-version=v3.1
ATGTCATTCCGTAGTATAGTTCGTGATGTAAGAGATGGATTTGGGAGTTTATCTCGACGGAGTTTTGATGTTAGATTATCTGGACACAATAGGGGAAAGTCTCAGAGCTCAGTTCATGAATTAAATGACCAGCCTTTGGTGATACAACATAGCCGATGGGCTAGTCTTCCTCCAGAACTACTCCGAGATGTCATTAAGCGATTGGAGGCAAGTGAGACTACCTGGCCTTCTCGCAAGCATGTTGTTGCTTGTGCTGCCGTGTGCCGGTCTTGGAGGGAAATGTGCCAAGAAATTGTCAGAAGTCCTGAGTTCTGTGGTAAACTCACCTTTCCAGTCTCCCTGAAGCAGCCTGGGCCTCGTGATGGGACTATTCAATGCTTCATTAAGAGGGATAAATCTAATCTAACTTATCACCTTTTCCTGTGTCTTAGCCCTGCTTTGCTTGTTGAAAATGGAAAATTCCTTCTCTCTGCAAAGAGGAATCGCCGAACTACTTGTACTGAGTATGTGATTTCCATGGATGCTGATAACATATCTAGATCAAGCAACACATACATAGGAAAACTGAGGTCAAATTTCCTTGGAACAAAATTTATAATTTATGATACTCAGCCTCCATATACTGGTGCTATGGTCCCCGCACCAGGACGGTCAAGTCGTAGATTCTACTCCAAGAAAGTATCCCCAAAAGTGCCAACTGGCAGTTATAATATTGCGCAAGTTACATATGAGCTGAATGTTCTGGGAACGCGAGGACCTCGCAGGATGCACTGCAGCATGCACTCCATTCCTGCTTCAGCTCTTGATGCTGGGGGTATTGTTCCTGGTCAGCCTGAGCTCCTCCCTCGGTGTCTGGAAGACTCATTTAGGAGTATATCCTTCTCAAAGTCGATTGACCAGTCAGTGGAATTCAGTAGCTCTCGTTTCTCTGATATTGTTGGCACACGGGATGATGATGAAGAAGGCAAGGAGAGACCCTTGGTTTTGAGGAACAAGGCCCCAAGGTGGCACGAACAGTTACAGTGTTGGTGCCTGAATTTCCGTGGGCGGGTAACAGTTGCCTCTGTCAAGAATTTTCAGCTCATTGCTGCAACACAACCGCCAGCTGGTGCGCCAACACCATCACAGCCTGCCCCTCCAGAACATGATAAGGTGATACTGCAATTTGGCAAGGTTGGGAAAGACATGTTCACTATGGACTACCGCTACCCTCTCTCTGCATTTCAGGCCTTTGCCATCTGCTTGAGCAGCTTTGACACCAAATTAGCTTGTGAATAG
>AcoeFBX_00028 | Aqcoe5G430100.1 pacid=33089967 polypeptide=Aqcoe5G430100.1.p locus=Aqcoe5G430100 ID=Aqcoe5G430100.1.v3.1 annot-version=v3.1
ATGCATTTTAAAGGTACAAGTTCTTTTCTAAAACATCTATTTTCGTGTGTACGGAACAGGTCAGATGAGCCTAGAGAAAATTCCTCTTTGTCAGTTGACGAGTCTAGAGAAATCCCCCCTTTGTCAATTGATGAGCCTAGAGAAAACCTCTCTTTGTTAATTGATGAGTCTAGAGAAAACTCCTCTTTGTCAATTGTATTGCCCAATGAGATACTAGAGAATATAATTTCTAGATTACCTGTCAAGACTATTTTACAGTTCAAGTGTGTTTCGAAATCATGGTATACATTAATTCAAAACCCTTATTTTGTTAAAATACACCATGATAGGTTCCATGAAAACAACAATTTGGTATTTTTGAAAGGAGGTAACTACGATGTGACAACTTTATACTTACTAGACTATAATGAAGGAAATAATGGTCTTGTTGAGCTTCGTTGGCCATCAGAAATGTCTGTTTATTGGATGATAATGGCAAGTTATTGTAATGGATTGATATGCATTGAGGATGCAATGCATATATTATGGATATGGAACCCATCAACTAGAAAGCATAAGAGAATAAAAATGCCTATGGTAAATTATGGGGAGTTGTCCATGGTGAATTGTTGTGCTGGACTAGGTCTCATTTATGATTTTAGTTCGAGTGATTACATGATTATAAGAATTTGGAGCACTAAAATTTTTTATTCTTACGAATCTGATGTGAGAATTTATTCGTCAAGCAACAATGTGGGAAAGTTTGGCGAGCATCCCGTACAAGATCCTTTACGGACGTTGGGATCCTCCAACAATTGA
>AcoeFBX_00029 | Aqcoe2G288000.1 pacid=33057750 polypeptide=Aqcoe2G288000.1.p locus=Aqcoe2G288000 ID=Aqcoe2G288000.1.v3.1 annot-version=v3.1
ATGAATTCTCTCCCAAGCGAGATTGTTACAGAAATTCTCATTATGCTTCCCCTTAGATCTATCCTTCGATTCAGGTTAGTATCCAAAACATGGCAAAATACAATAGATAGCTTTCGATTTGCTACCATGCAGCTTTCTAGAGCAACCCAAGCAGACACCAAATCAATGACGCCTGGGTTTGGTTTTCATGAGTCTAGCAAAGATTATAAGGTGGTTCAACTATTTTACTGGTTTGCACAGGATGGAACAACTAAATCAGATGGTCGAGTATTCACATTAGGGTCAAAATTATGGAGAAGGTTAGAAAATGTTCCGAAGGTGCACTGTTGCAGAGTCGCCTCATCTGCGTCAATTAATGGTTTTGGGTTTATTGCATATCCCCAGTTCACTATTTTACCTCAAAATGAAAAAGGATATTATTATCCAAGAGAGTTTAAGGTCATGAACTTAGGTGGATGCCTTTCCATATGTGATGGTTCATATGATGATCATATTGAATTGTGGATTATGAAGGAATATAATGTACATGAATCGTGGACCAAATACATTGTGTCTAGAGCATATGCTGTGGATGGGATGCCATTTACTAAGGTTCTTCCTATTTCAATTTGGAAAAATGGTGAAATTTTACTACTTTACGATTCAAGGATGTTGGTGTAA
>AcoeFBX_00030 | Aqcoe1G349900.1 pacid=33079146 polypeptide=Aqcoe1G349900.1.p locus=Aqcoe1G349900 ID=Aqcoe1G349900.1.v3.1 annot-version=v3.1
ATGAATGCAAATACTAGTTCTTCTACCGTGAATTTTAGAAAGGAGGGTGAAGAAGATAGGATTAGTAACTTACCTGATGATGTTCTACAACATATCCTTTGTTTTCTACCTACAATAGATGTAGTTGCTACAAGTGTACTATCAACTAGATGGAAATACCTTTGGACTGCAACTGGTAGTCTTGATTTTTGTGATGAAATGATTCGTAACGTTAAAATGATTAATTATCCAATGTGTAATATGAAATTGATGAATATTGTGGAAAAAATACTTCTACTTCATGATGCACCCTTTATACGCAGGTTTTCCCTTTACAGTTCAACAACCCTTGATGAATCTCGTGTTAATACATGGATTTCTGCTGTTATTAAGCGTAAAGTTGAAGAGATCATTATATACATTTTTGTGGAACATTCACACCTTTTGCTTCTTGGTAGTCTCCTTAGTTGTGAGTCTCTCAAGATATTTAAATTCAAAGGCCCGTCTTTTTTTAAACTTCCTTCTTCTTCAGTTTTTTTTTCAAACCTCAAGGTCTTGCATCTTTTTTTTATTCAAGTTTCTGGTGATCAAGCAATTCAAAATGTCTCTCTCAATTTCCCAATGCTTGATGAGGTTGTGTTATATTATTGTGAATGGTTGAATCTCAAGGTTGTCAATATCTTTGCTCCTGCACTGAACAGATTGACAATAGCTCATGATCATCATCATTCAAGTGATGATTATTATGATGATTGTAAGATTAAGATTTATGCAGAAAATCTCGTAACCTTGGATTTCAGAACCACTCTAGCGTATGACATATCTCTGCACAACCTGTCCTCGCTATATAAGGCATGCATTTATATCTGGAGTGAGGATCACCTTCCCCACCGTATGATCAAGTTTCTTAAAGGGATCTATCATGTAACAGATCTTACATTATTTGATGGTACCATATGTTCTCTCTATTCAAAGCATCTCATCTTGTATCCAATGTTCTGCAACTTGAAAATCTTGAGAATTGACGTGGAAGAAGTTGACTCCTTAGATGGTGGAAGATTATTATATTTGTTTAGTAACTTGCCTAATATCGAATCTCTTTTCTTTCCAAATGGCCTTAAATGGACAGGTGCAGCTCGTTTATGGAAAGAGGAAACAGTTCCTCAGCCTATTCTATCACATCTGAAGTCAGTTGAATTCTCTGTTTTCTCTGGGAATGAGGATGAACTAGGTTTGGTTGAGTTCTTGCTGAAGAATGCTAGAGCTTTAGAGAAAATGACGATCACTATTTCTTCAGATTCTAAGGCAGATCCACAGCAGCAAATTGAAGTTATGAAGCAATTACTCATGCTTCCAAGAAGCTCAGCGGCTTGTGTTGTTTGCTTCCACTAA
>AcoeFBX_00031 | Aqcoe7G023500.1 pacid=33074513 polypeptide=Aqcoe7G023500.1.p locus=Aqcoe7G023500 ID=Aqcoe7G023500.1.v3.1 annot-version=v3.1
ATGGAGGGTGAGACTTCCTGGGTTTCCCATCTCTTCCATGATATTCAGAGGGTGGTTCCTACTTTCGAATCACTGCCAGATCTCATTGATGAAGAAAATAGAGAAAACACGGGGATTTCTTTGGATTGCATTCTTCCAGATGAACTGTTGGAGCGAATTTTAGCATATCTGCCTATTGTGACTGTCTTCAGAATGGGCTCTGTCTGCAAAAGATGGAAAGAAATTGTGGATGAGAAAAAGTTTTCTTGGGGTTTGTCCGATTCCTTATCACAAAAACCATGGTACTTTATGTTTACCAGTTCTGATGAACCCATTGGTTATGCGTATGATCCAGTCTATCGAAAATGGTATGGCATTGATCTTCCTTGTATTGAAACATCTAATTGGTTTGTCTCTTCTTCATACGGGTTGGTCTGCTTCATGGACAATGACAGCAGAAGTCGGTTATATGTATGCAACCCAATCACCAAACAGTTCAAAAGTCTTGAAGAACCTCCAAATATGAAATTTTCTGACTACAGCGCCCTCGCTATCACAGTTGACAAGAAAACACTCAATTATACAGTAGCTATTGTAAAATCTAAGCAAGTGCCTGGCAATTTCTTCCAGTGGGATCTCTCAATTCAAATTTATGATTCAGAAACTACACTTTGGATGACTTATTTTACAAGTGTGATATGTGATGGTATCTTGTATTTCTTGATTTATGCTACTGGAGGAGGCATGGCTTCTCTAGAAAACCGCCACCGACTAATTATGTACAATCTCTCTAACCGATTTTCCCTGGATTCACTGATGCGAACATCTATTCCTGTACCTTGTTCTCTCACTTGTGGTCGTCTGATGAACCTTAAAGATAAGCTGGTGATGGTGGGAGGGATTGGGAAACAGGATCGGTCTGACATAATTAAGGGAATTGGTATTTGGACACTCAATGGAAAAGAATGGCTTGAGATAACCCGAATGCCGCATAAGTTTTTTCAAGGATTTGGGGAGTTTGATGATGTATTTGCTAGCAGTGGCACTAGTGATATCATCTACATCCAGAGTTATGGCGCCCCTGCTCTTCTTATGTTTGATATGAACCGGAAGCATTGGAGATGGTCACAGAAGTGCCCCGTGACCAAGAGATTTCCCCTTCAGCTCTTCACTGGTTTTTGCTTTGAACCAAGGCTTGAAGTTGTGCCTTGA
>AcoeFBX_00032 | Aqcoe4G139900.1 pacid=33070382 polypeptide=Aqcoe4G139900.1.p locus=Aqcoe4G139900 ID=Aqcoe4G139900.1.v3.1 annot-version=v3.1
ATGGCAAATCTTCCTCAAGATATCATCCCCAACATACTATCAAGACTTCCGGTAAAATCTCTCTTGCGGTTTAGGTGCATATCAAAGCATTGGTGTTCTTTAATTGATGATTCTGATTTTGTTAAAATGCACTTAAATCATGCTATTCAAAATGAAAAATTTCAGTTAATAGCATATAATTGGTTGGAGCATGGTCTTTACTCAGTAGACTGTGATACATCATACACTGAAGCTGTAAAACTCGATTATCCATCATATGAAGCTCTTGGAAAATTTTGTTTAGTGATGGGTTCTTGCAAAGGATTGTTGTACCTTAAAACAGGTTCTTTTCAAACAGGTTATTATGATGTTATTTGGAATTCATGTACTAAAGAATTCAAAAGATTACCAAGGGAACCTATTGAGTCAGATAGACCAAACCCTTGGCAACGTAATATTATACATGGTTTTGGCTACAACCCAATTATAAATGACTATAAGGTTGTGAAGATACGCCAGTATTATCGTGACGATTATGAGTTCATTTGTTTTGAAGTCATGGTCTATACACTTGGAACTGACTCATGGAGAATTGTTGATGGCGCTCTGCTTCTTTATTTTCGCTTTGGTTCGCAGTTATCTGGTAATGGAAATCCAAATCCCCACTGGCTAGTTACTGTGAATGCTGATTCGTGTGTACCAAGAGCAGTTGTTTATTTTGATCTTGTGAGCGAAAAGTTTTGCGAGATAGAACTTCCAAAGTCTGTTGGAAATATAATCAGTGCAGGAACATTAGGAGGATGTCTTTGCTTATTCGGAAGCCTAGAGGAAACTCGAACGGATGTATGGGTTATGAAGGAATATGGTGTGAAGGATTCATGGGTTAAATTTTATACCATTATCTATTCCACTGTAATTGGGTCAGTTCAGCAATTGAAAATTCTATGCCACTCTAATAATGGAAAAATCCTTTTCAGGAACGGTCGTGATGATCTTATTTTGTATGATCCAAAAGTTGAAGATGCTAGGATTCTTGAAATCCATGGACTTCCAGCTAACTGTGAGGATATGGTGATACATGTCGGCAGCCTTGTATCACTTAAAACGGGTACTTATGGGAGGATGCAAACCAAGAACAAGCGAGAAAGAAAACAAAATAAGTAA
>AcoeFBX_00033 | Aqcoe4G278500.1 pacid=33070030 polypeptide=Aqcoe4G278500.1.p locus=Aqcoe4G278500 ID=Aqcoe4G278500.1.v3.1 annot-version=v3.1
ATGATACAGATGAGGTACTACCTTCACCTTGTTGTTGCATTTCCAGATGAAATCTTGATTGAAATCCTTTCGCGATTACCAGTTAAATCATTGTTACAATTCAGGTGTGTATCTAAATCTTGGCTGAGGTTAATTTCTAGTACAAATTTTGTTAAGTTACATTTGATTCAATCAATCAAAAATAATCCAAAAATTATAATTCCAACATATGAAGATACTTACTCAATTGATTATGAAACATCATGTTATGAACCCAAAGAATATGATTTTCCACTTAATGATCAAAAATTGATAGGATCATGTAATGGAATAGTTTGTTTATCTGATAAAGAATTTTATATGGCTTTATGGAATCCTGCTACTAAAGAATATATAGAAATTCCATTTACTTCTGTCGAAGATGATCTTATGGATAATGAAAGAGAAGTTGTTGTGGGATTTGGTTATGATTTGGTTGCGCAGAAGTATAAGGTGGTAAAATCTGTGTTCTTTTATCTTGACGATGAGCATAGAGAGTTTGAACAATGTGAAGTGAAGATATGTACTGTAGGCACTAAGGAATGGAGGAGGATAGATGATCCGCCGTGTTGTCTGACTAATCGGCATATGGTGCCACAAGTGAATGGAGCTCTTCATTGGTTGGGTGGATTGCCAATTGCCAAAATCATAGCCTTTGATGTTGGTAAGGAAGACTTTCGGTTTGTTCCATGGATTGGTAGTGTTGACGACAGTAATTGTGATGTTACTTTAGGAGTGTTGCGAGATTGCCTTTCTACAATTTGTTACCATGGTGGGCAGTCTGAAAAGCCGCTCGACATATGGTTGATGAAAGAATATGGTGTGAAGGAATCTTGGACTAGACTATTTTCTGTTCAAATGCCAGTAACTGGTATTGAATTTTGTTCTATCGAGCCACTGGTCTTACGAGATAATGATGAACTTTTGCTCAAGTCTTGGGGAGAACTGTATTCCTATGATACAAGGAACGACAAGGTTACTGTTTATTGTATTTGTGATATTGATCCATACAGTTGTTATGCAGCACATACTCATGTAGAAAGCCTTGTTGCGATTGCTCCATTAGTCTGCACTGAGGAGTGA
>AcoeFBX_00034 | Aqcoe5G431900.1 pacid=33090081 polypeptide=Aqcoe5G431900.1.p locus=Aqcoe5G431900 ID=Aqcoe5G431900.1.v3.1 annot-version=v3.1
ATGCATTTTAAAGGTACAAGTTCTTTTCTAAAACATCTATTTTCGTGTGTACGGAACAGGTCAGATGAGCCTAGAGAAAATTCCTCTTTGTCAGTTGACGAGTCTAGAGAAATCCCCCCTTTGTCAATTGATGAGCCTAGAGAAAACCTCTCTTTGTTAATTGATGAGTCTAGAGAAAACTCCTCTTTGTCAATTGTATTGCCCAATGAGATACTAGAGAATATAATTTCTAGATTACCTGTCAAGACTATTTTACAGTTCAAGTGTGTTTCGAAATCATGGTATACATTAATTCAAAACCCTTATTTTGTTAAAATACACCATGATAGGTTCCATGAAAACAACAATTTGGTATTTTTGAAAGGAGGTAACTACGATGTGACAACTTTATACTTACTAGACTATAATGAAGGAAATAATGGTCTTGTTGAGCTTCGTTGGCCATCAGAAATGTCTGTTTATTGGATGATAATGGCAAGTTATTGTAATGGATTGATATGCATTGAGGATGCAATGCATATATTATGGATATGGAACCCATCAACTAGAAAGCATAAGAGAATAAAAATGCCTATGGTAAATTATGACGAGTTGTCCATGGTGAATTGTTGTGCTGGACTAGGTCTCATTTATGATTTTAGTTCGAGTGATTACATGATTATAAGAATTTGGAGCACTAAAAAATTTTATTCTTACGAATCTGATGTGAGAATTTATTCGTCAAGCAACAATATGTGGGAAAGTTTGGCGAGCATCCCGTACAAGATCCTTTACGAACGTTGGGATCCTCTAACATTTGAAAGTCACAAGGTCTTTTCTGAATGTAATCCAACACACTTTAATGGTGCTCTTCATTGGGTAGGATGTAAGCGTCTTACAGATTTGACGCATAAAGTCATTTTGGCATTTGACATTGGGAGTAGAGTGTTTCAAGAGGTTCATCTACCTGCTGACTATGTTCATTGCAATCTGTGTCGCATGACTCTTCTAGTATTAGATGATTCTCTTTGTCTGTTTTGTGAAAGGGATTTACTTGCTGAAGTATGGTTGATGAAGGAATATGGCGTGAGAGAGTCTTGGACCAAGTTGTTTACATGTGAAGGATATAACTTTCCTCGTGCCATTACAAAGATAGGAAATCTGATTGTGCAAAATCATGAAGGAAGTCTATGTTTGTATGATCCTAGAGACCAATGTTGTAGGAATCTCATAACCAACCCACCAAAATTTTTTGGCATGGGTTCAACTTTCGTGGAGAGCCTTGTACCACCGTGA
>AcoeFBX_00035 | Aqcoe1G358800.1 pacid=33081326 polypeptide=Aqcoe1G358800.1.p locus=Aqcoe1G358800 ID=Aqcoe1G358800.1.v3.1 annot-version=v3.1
ATGTCTTCCAAACAATCAAATCTATCATTAGATAATTTCCCAACAGATCTCATAACAATCATTCTCTCTCATCTTCTTGTTAAATCGTTACTTGTTTGTAGAGCAGTATGCAAAACATGGCGTCAAATTATAGATAACCCTAACTTCCATCAACTTCATCTCCTTACATCAACAACCAAATCTGGTAACACATCTTCTTCTTCTTCTTCATATATACTTTTACTGTCTTCTGATGAAATTTACATTGCAACTGAACAACAACAAGAAGAAGAACATGAAGATAATGATGATGGAAAGAGGGTTATTCTTCGACGCATTCATGCCACCACAAAGCTTGATCTCTTAGTATGTGATAAAGGTAAAAATTGCTCCATATTTCTTCTACACCCTCCAATCAATGGACTTATGTTTTATTCTCATTCTATGTATTACCCAACAAAGTACCAAAATGATTTTTGCATGTATATATGTAATCCTGCAATTCGAGAGTACGTTAAATTGCCCAATATTGTATTCCCCAATGGTGGAAAATCCAATCTTATGAATGGGTTTGGTTTTGATATAATTAATAACAAGTTTAAGGTGGTAGTTATCTTTGTATGTTTGAATGGGCGATGGGAACCGAAAAGCCAAGTGTATACACTGGGATCAAATTCGTGGAGAACCCTGCAGAGCAAAATTCCCAAGATTAAGTCATTTAAAGCTGGTTCAGCATTTGTTAATGGATCATTGCATTGGCTAACCAGAGTTGAATCAGAAGATGGTTTGAGGTCAACTATGATTCTGTCATTTAATCTGGCTTCTGAAGATTTTGGAGTCATCTCAACTTCTGGATTCAACTTTCTCTCAAGGGAATCATACTTAAAGGCAAAAAACACTATTAACCTTGTGGAATTGGGAGGGTGTCTATCATTAGTTGATTCTTCTTCGAGTCATCACATTAATATATGGATTCTGAAGGATTATAGTGTAAAGACATCATGGACCGGATTTTCTATTAGTAAGTTTTCCTTGGATGGAATCGGCCGGTTTGAAAAAGTTTACGTCATTTCGTTTCGGAAAAATGGTGAAATCATACTACTATGTGATGATTCAAAGCTGGTTTCATACAACACTGAGACTAGAAATGTTATGGCACTTGAAGTTGATGGACTTGGCAACACTCTAGAAGACGGTCCAAAGTGTTTTGGTTCAACTCTCCCATACGTTGAGAGCTTAATTTCACCGAAATCAGCATCCGATTTATAA
>AcoeFBX_00036 | Aqcoe7G349800.1 pacid=33074058 polypeptide=Aqcoe7G349800.1.p locus=Aqcoe7G349800 ID=Aqcoe7G349800.1.v3.1 annot-version=v3.1
ATGCTATTTTTCTTCTTCATCATCACAATTTTTTTGCTAATTATTATTCTCAAATGGGGAATTCATATTGCTAATCTTACATCAACATCATTAACTTCACCACCACCACTTTCACCATCATCATCATCAACAATGGAGAGTTTACTGCCTTTAGAAATCATGATGGATATCTTATCAAGACTACCCATCAGGTCTATTCTTCAATGTAAGTGTGTATGCAAAAATTGGCTCAATATTATATCTGATCCAACATTTTCCATTATCCAATTTAACCAAGCTACTAATGTAAGTAATCCTGATATTATTCTCAATTACAAATACAATATTTATTTTTGCGAAAACGACGACAATGAATACAACAACAATCACCCCATATTTAGTTGCAAAAAATTTGCTAATTGTCCTCTTAAAAATACCTCAGATGATACAAATCTTTCCGTTTTAGGTTCATATAATGGCGTATTATGTTTGACAGTTTTACATAAGGCTAGGTTTCTTTATTCCAATCCCATTTATATATTTAACCCCATCACCGGAGATCAGCTACAGCTCCCTGATCCACAAAGTTACGAAGACAGAGCTCGAATATTCTTGTCTGGACTTGGTTTCGATGTTTCTATGGGAAAGTACAAAATTGTACTAGCTTTTCATTACGGTAATGATTCGAAGAGTGAAGTGCAAGTGCATACATTAGGCAGCAATATATGGAGAAGAAAGGTTGGTATGATTGTCCCAATTGAACCTTTTCATTCGCTTCAAGATTTTTCGTTTGTTTTTGTCAATAGTTCTTTGCATTGGATCACCTTAAATGATAATATACCCAATTCTATAAAGATAGTCATTACGTCGTTCCATTTGGGGGTTGAAGAATTCAGAGCCGTTCCACCACCCAAGTCAGTTGTGGTGGATCCTCAATTGAAATATCCAAGGCTTTATTTTGTACTTGGGGTTTTAGATGAGCATCTTTCTTTGCTGGATTCTTCTTCTCGCAACTTCATTCGAATATGGCTTAAGCAGAATGACAGTGGAAATAAGTCTTGGATTAAGAAATTTGTTTTACAAAAGAATCTAGTGTGTCGTTGGCGTAAGGAATCAATTGTGCCTATAATATTGCGGAAGAAGGGTGAAATCTTATTACTACTTCGTGGTTCTGAATATATGGTTTCCTATAACATTGAGAGTAGGAAAAGTAGGTCTCTTAAAGTTGAAAAACAAGAATCAGAATTTACTTTCTATGATGCTATTCCCCTTACGAGCAGTCTCATCTCTGTCAGAAGCCTGCTAAATGGATATTAG
>AcoeFBX_00037 | Aqcoe4G286700.1 pacid=33068353 polypeptide=Aqcoe4G286700.1.p locus=Aqcoe4G286700 ID=Aqcoe4G286700.1.v3.1 annot-version=v3.1
ATGGAAAAAATTTGTTTATCTTCTTCGGAATCGCGACAAGATGATGAACAAGAAATGGATAGAATAAGTAATATGCCAGATGAAATTCAAAGCCATATTTTGTCATTACTACCTAGGAAAGATGCATGTAGAACTAGTGTTCTTTCAAAACAATGGAGGTATATTTGTTCTTATATTTCAATATTTGATTTAGATCAAGCACGACAAAAAAACAAGCTGAAATTCAATGAATATGTCGAACAATTGTTTCGGTTTCATGATAAGTTACCATGCATAGATAAGTTTAATCTTTTTGTTGATGTTGATGATGAACATGTATCTACTGATCATGTAAATGAATGGATATCTTTTGCCGTAACTCATAATGTTAAAGTGCTTAAGCTTAACGTCATGTTTAGTACACCAAGATGTACTTTTAAGTGTTCCTTCTTGTGTATCTTCTTGCACTACTTTAACAATGTTGGTGTTGAGAAATATTTTCTTCTGACAACGATTCGTTTTCATACGTTGAAAAGTTTAAGATTTGATTGTGTTACATTTTCTGATGACAACCCCGTCAAAAATTTCGTTACCACCTCTAATTATCCTATGCTTGAAAATTTGTTGTTTTATTATTCTAACTTGAATACTTTCAACATATCTTCCACTTCTCTTGAGAATCTGTTGATATATACAGATAATCCTAATCCTCACATCAACTTGTCAGTACCAAGTCTTAAAATTTTTCATCACTTGGCTAACGATCCACCGGTTATGAGTTTTGAGACAATATCATCGGTGGTGTCTGCAAGTTTTGATACTCTTAGGCGAAGTAACCGTAATGCTGGACAACATCATCTTGTAAGAAATATACTGAAGAGTCTACACAGAGTAGAAACACTCAAGTTAGGTGCATTCTATATTGAGGTATGGTATGATTCGATCTTATTTTCTTTGTCAAATATGCATGCCGATAATGAAGGATATTTGCAATCAAAATATACGACTTTTGGAGACATTTTGAAGCAACTTAAAACAGTTGAAATCAAGAATTTTAGAGACACTGAGAATGTAGACCTTGTCAGATATTTGCTTGAGAATGCTACCTTCCTAGAGAAAATGAATATTCGGTACTACCATTTCTTTAAGAGTGGGACAGAAAATATGGAGAAGAAGCTCAAGACATTCTGTTGTGCGCAGCGGAAACTTATGCACCAATACCCAAGATTGAAATAG
>AcoeFBX_00038 | Aqcoe7G380100.1 pacid=33070898 polypeptide=Aqcoe7G380100.1.p locus=Aqcoe7G380100 ID=Aqcoe7G380100.1.v3.1 annot-version=v3.1
ATGGATTACTTTCCAATTGAGATCACAACTCAAATTCTTTCTAGGCTTCCAGTTAAGTATGTATTTAGATGCAGGTCTGTATGTAAAACATGGTTAAATATTATAGATGATCGTCGGAGATTTGCTCCCCTTCACTTCACTAGATCACTTGAAGAAAAAGAAGCAACAACTTTTATTTTTGTACCTAGTGGTGATCGCCGCCGTCCGATTTATATGGTAGAAGTAAAAAAAGAACAATATAATTATAAGAGAACACAGATTGATTTTTGTGGTCCAGATTACAACACAAAATACGCAAATTCTTGTTATGGATTGTTATGTTTCTCTGCTACACCAAGAAACACTGGTAATGATTGTTATATATATATCCATAATCCTGCAACACGAGAATATGTCAAACTGCCAAGTTCTTTTTCCTGTCATCAGTTTAAGGATGTTAATCTAGGATTTGGTTACGACCATTCAAGTAATGCTTTCAAGGTGTTGCAATTTCTCGGGCGTGATGGCTTTGGTCATTCAATATCAGTGAAAGCCCAAGTGTGTACTCTAGGCACTAATTCATGGAGACAATTAGAGAATTTTCCTTCTGTGCACTGCTTTCCAAGTACACCTGTTTTAATCAATGGGTCTTTGCATTGGCCGAGCTATGAACAGATATTGTCCTTTGATCTAGGGTCTGAAAATTTTGGGCTCATTGAGTATCCCAAAAGTAATTTGGTACCAAATACTCAATTTGGAATTAATCCGGTAGATAATTTTCGACTTGTGGTTTTAGACGGGTGTCTTTCTGTAGTTATCTCGTCTTTCGGTGAGGATGTTGGTATATGGATTATGAAAGATTACAATGTCAATGAATCATGGATCAAAATCGTTATAAAGAAAAACTATCTCAAAGACAGGGTGTTGATCAAAAAAGTTCTTCCTATTACTTTCTGGAAAAATGGTGAACTCTTACTGCTTTATGGTTCCAAGATACTGGTCTCTTATGGTGTCAGAAGTGGACGATATACTCTGTTTCAATTTGAAGGCCTTCCAGCGTGCAAATTTGATTTTTTTTTCCAAAGTTATTCTTGGTCTGAAGTTTATCCTTATGCTGGAAATCTCATGCCAATGAACATAACCTGGAGAACAGAAGGGCAACCATGA
>AcoeFBX_00039 | Aqcoe7G413400.1 pacid=33076308 polypeptide=Aqcoe7G413400.1.p locus=Aqcoe7G413400 ID=Aqcoe7G413400.1.v3.1 annot-version=v3.1
ATGACCACAAACAGAAATAGTTGTTATGATATTGATAATATTCCCGAGGAGTTACTACTAAACATACTCAGTTGGCTACGTGTGAAGACCCTCTTCAGACTCAAATCTGTTTGTAAGAAATGGTATTCTTTAATCCAAGATCCTGCTTTTGTGAAGATGCATTTAGAACGATCTAGCAACAACATATACATATATCATTGTTTCGGTGGTCGTCAGTTTTATGATGATCTTATAGCTTTGATCCATTTACGAAAGTATAAGGTGGTTGCAATGGCTTGTCTGAACCGAGAATCTAATACTGTATGTCATGTCTTTACTTTGGGTACCAGTTCATGGAGAAAATTAAACAGCAAACCACCAGCTATGGCATCTATTGTCAATCTACATCATATTACTGTCAACGGGATACTATATTGGAGTGCTGGAGGGGATAATGATATAATCTCGTTCGACCTGAAGAATGAGCAATTTGGTGTTATTCCTCAGCCAAAGAAGTTCAGCTGTCCACAATGTAGGTTACTTGACTTTGGTGCACGTTTGTGCATGTTTCGTAGAGATGAAGCCAATCCAAACACTTTGGACGTCTATAACTTGTGGATGTTAGAAGAACACGGTTGGGTCAAGCAGCATGTTTTTGCTTTGTACAAG
>AcoeFBX_00040 | Aqcoe7G327500.1 pacid=33075105 polypeptide=Aqcoe7G327500.1.p locus=Aqcoe7G327500 ID=Aqcoe7G327500.1.v3.1 annot-version=v3.1
ATGTATAGAAATCGAACGACAATGGATGGATTGCCTTCTGAAATAACGACCAACATACTTTCAAGGCTACCAATCAAATCGTCTGTTCAATGTAGGTGTGTTTGCAAACCCTGGTACCAAATTCTAACTGATTCTAAATTTCCTTCAATCCAATTGAATCAAATATCTACTATTAGTTCCGACATCTATATTACTTGTATTCCAAATGAATATTTATATATTGATGATAGTAATCAAGCATTTGGTACAAAACCCATCAAGCCACTTAAAGTTTTCAATGACTCTTTCTATAGGAAACATACCGAAGATTTGGGAACTTGTAATGGCCTTATTTGCTTAGCAAAATCCGATTATAAGGATACCCACAATACCATTTGCGTATTTAACCCCATTACCGAAACATACTCAATGCTTCCTGACTACAAAGAAATTCCAACCGGCTTTAAATCAGCTGTGCTTAAGGACAAATACTCCATCTATGGTTTTGGTTTCGATGATTCAATGCAAAAATTTAAGTTTGTTCTAGTAACATTTTTTGGGGATGACTTTAAAAATTGTATTAACCATTTTTGTGAGGTTGGTCAATACATTAATGAAAGATGA
>AcoeFBX_00041 | Aqcoe7G344200.1 pacid=33076399 polypeptide=Aqcoe7G344200.1.p locus=Aqcoe7G344200 ID=Aqcoe7G344200.1.v3.1 annot-version=v3.1
ATGGAGAGACTAACGCAGGACCTTATCTTGGATGTTTTTTCAAGGCTTCCCTTGATTTCTCTGCTCCGAGCCAGGTGTGTCTGCAAATCATGGCACAACATAACCTCTGGCCCAATACTCTCTACCCTCAGATTCCAACGATCCCTTACTACCAACAGCCTTACTGATGCCATTGTGTTCACTTTTCCCAACAATAATAGTTCAGGATACCAACTCTACTTTGTTGAAGGAGGACCCAATTATCCCATTGTCAAAAAAATCGACCTTTCTTTTATCTATGCGGCTGCACAAGTCCTCAAATCTGTTGTAGGTGTCTGCAATGGTCTTTTGTGCTTGATCACTCATCCATCATTTCATGGTCTTAGCGTCGTTGACACTTCCACCGTTGACTCTTTAAAGTACATTTGCTTATTGAACCCCATCACTGGAGAACACACACAACTCCCTACATTTGGTAGGCCAAGCCGTTCTATGTACTATATGAGAAGTCAATATTTTTTTGGTTTTGACGACTCTCAACGGGTATTCAAGGTGGCGATATTGTTTTATTACGGCATCCATTCAATCGATGTTACTTCTTCTGATCTCGATGCTTGCAAGGATATGACGGAGATGTATGTTTATACACTAGGCAGTAGCAATATGTGGAGAAAAGCAGTTGGTAATGTCCCAACCATGCTCTGCCATTACAATGTAAATGCTTCAAAAGTATTTGCCAATGGGTCTTTTCATTGGATCAGTGCCACTCCTGTGAATTCTTCTGAGTTTAAGCGACATATTGTTTCGTTTAACTTGGGGTATGAGGATTTTAGTGTTATCCAACCACCTGAAGCAGTTGTTGTGGAACTATCATTAAATTGTTATGAACTTGCGGTACTAGAAAATTGTCTTTCCTGGGTGGATGCCAAGCATAAAGATTTTGTTGACATATGGCTTAGGAAGAGTGACAATGGGGAGAATTCCTGGATCAAGCATTTCTCTGTACAAAAAGATTATGGACGAGTTCGGCCCATCAAACTTAGAGAGAATGGTGACCTTTTGCTATTGCATAGAAGTCGCTTGGTCGCTTACAATGCTCAAGTCAACCGGTTTGAGTTCATCCAAATTAACGAGGATCCGAAAAGGCTGAGTGCTATTAGAGCATTTCCTTATGTGGGATGTCTCATTTCATGTCTAGCAGATACTAGTGTTGTTACAGAACTCATTGACATTCAATTAAATAAACGTCAGAAAGCACAACGTGCAAGGAGGGAGAGGGAAAAATTAGAAAAAACTCGACTGCAATTGGAACCAGAAACTGTTGCAAAGACTAATGCGAACAAGCGTACATCTGCAAAGCGTGCAAAATGTGAAAAAGAAGGACGTCCAAACAAAGAAATAGTTAAAGATGATTTTGCAACTCCAAAGCCCGCAAGCAAACAATATCAGAGATAA
>AcoeFBX_00042 | Aqcoe2G359300.1 pacid=33055628 polypeptide=Aqcoe2G359300.1.p locus=Aqcoe2G359300 ID=Aqcoe2G359300.1.v3.1 annot-version=v3.1
ATGAGGAAGAAGATCAAGGAGGATAAATTTCCACCAGAGATCTGGGAACAGATACTTAAAAATGTACCAATTAAGTCAATTGCAAGGTTCAGGTGTGTATCCAAATCATGGTCTATAATGCTTACTGATCTTAATTTTCTTGAGATGAACTATGAGCTCTTTAAAAAAGAGGGTAAAATTAACCTCAACCACAACCTCAAGACTATGGTTTGTAATGATGATAGCTTCTATTCTTTGGAATTTGAACCATGTGGTCGTAATCTTACAAGGGTTATAGAGATGAATCATACCTTTACTGTTATGGAACATGCTACTCGACTTATGGGTTCATCTAAAGGATTGATATGTATAGCTGAAATTAATACTGGTGATGTATACTTGTGGAATCCAAACACACGTCAATTCAATTATAAAGAAGGTTGTTTACAGCCAAATGAACCAAATGAAGATTGTAATTGGTCCTACTTGTTTTTTGGTTTTGGTTACAATGCAACTAAGAGGGACTTTCGACTTGTCAAGATTTATAGTACGGATGAGGCTCAATATCAATCGCATGTTTATGTTTATGGGTTGCGTAGGAACTCGTGGCGTAACATTGATTATTTTCGTATGCCGTATATAGTCACTAGACATGGAGGTACACTCGTTAATGATGCCCTTCATTGGCCAGCATCTCGTGTTACCGATTTGAAAGGGTGTGTCAACTTGGTGATTGCTTACAACATCTATAATGGTAAAGAGTTTAAGGAAATCAAACTACCTGACCTTGAATCTGAAAATTGGTATGTTGTTAGTGTTGGAGTGCTCAATGGGCTTCTCACTGTATTTTTTGGTGATCAGAAGGATAACACCAAACTTGAGGCATGGATAATGTTAGATTATGGTCTTAAGGAGTCGTGGAGAAACTTGTTTAAAATTAAAACTTCAATTTCTCCAGGCTGGGCAAGAATGGTGCCACTATACTTCATGAGCAATGGTACTGAAATCTTGCTATGTGATAGAAGTGGTTTCTATTTGTATGACTCCAAAGATCAAGATGAACCTCTACAGAAATGTGTGCTCCATGATCTTCCTGAAGGCACTTATCAGAGCATAACTTACTTGGACACTGACGTTTCCCCTCATGGAATTATATGA
>AcoeFBX_00043 | Aqcoe7G326200.1 pacid=33075349 polypeptide=Aqcoe7G326200.1.p locus=Aqcoe7G326200 ID=Aqcoe7G326200.1.v3.1 annot-version=v3.1
ATGATGTGTTTGGCTTTGGTATACTGCCTTTTGCGGCACGATCTGAGTTTTGTAAATGCGAGGAGAGCGACAGTGGCTCAACCTGACCGCTTAAAGTATATAATGTATCTTTTAACTGATACACATAACCTTTCTATCATACTGCATCTGCCAATGACAACCAAGCAAACAGTGATCAATGCTGGGAGGCCGGAGCCGACTGCCGAGGTCACTTGTCCGACTAAATGTTGCTTGGATGAGAAATTCGAGTTTAGCTACCAGGTCTTAGAGTTGAAAAGACTGCCACCTGAACTAACTACCAACATCCTTTCAAGGCTACCGACCAAATCATCAGTTCAATGTAGGTGCGTTTGCAAATCCTGGTGTGAAATTCTCACTGATTCTAAATTCCCTTTAATCCACTTTAACCAAATCTCTACGATTAGTCCCGACATCCTTATTTCTTCTATTCCACATGAAATTTTATATCTTGATGATAGTAGAGAAACATTTGGTAGAAAACCCATTACGCCACTTAAAGTTTTCACTGAAAACTTTCTTCATAACTCTTTCTATAAGAAGGATTCCATTGTTTTGTGTTCTTGTAATGGCCTTATTTGCTTAGCAAAATCCGAGCATATTAACAAGACACCATCAAATCCCATTTGCATATTTAACCCCATTACCGAAACATACTCAATGCTTCCTGACTACAAAGATCCTGAATTCGAAATTCCAACGGGCTCTGAAGCTGATGTGCTTAAGCACAAATACTCCATGTATGGTTTTGGTTTTGATGATTCAATGCAGAAATTTAAGTTTGTGCTAGTAACATTTTTTCATAACAACTATAAGAATGAGGTGCAAATTTTTACACTAGGAGACTCAACCTGGAGAAGAAAGACTGGTAGTCCTCCAGATGAGCTTGGTCTTGCCGGATCATTTCATTCGACGGCATTTGTGAATCAGTGTCTGCATTGGGCGGCAGATGCATGTCTTGCCGCCGTTCCAACCATTGTGTCTTTCAACATGGGTGTAGAAGAATTTGATTTTGTTCCAATTCCTCCGTCACGTAAACTCAAGCATCTAACTGTTGGGGTGCTTGAAGGCCATCTTTCTGCTGTGGACTATACTTATGAAAATTATATTCGGATATGGGTAATGAAGAAGTACAATGTAAAGGAGTCTTGGGTCAAGCAATTTGCAATTAAACGAGATTTGATCTGTCGTAATGAGCCTTATTATTGTCATGTTGAGACACTCAAGTTGCGCAAGAATGGTGAACTATTGCTACTTTGCAATAGAAAGGATTTTCTTTCTTATGATACCAGAAGCCGAAAGATTGTGATCTACAAAATTGAAGGGGATACTGAATGGATGTCATTTGGAGCACAACCATTTGTAGGCAGCTTTATTTCTCTAACTTCAAACTGTAGAAGGGATTTCAAAAGAGACCTCAAGAAAAGAAGAAAATGA
>AcoeFBX_00044 | Aqcoe7G311700.1 pacid=33075804 polypeptide=Aqcoe7G311700.1.p locus=Aqcoe7G311700 ID=Aqcoe7G311700.1.v3.1 annot-version=v3.1
ATGGCAATAAACAGCAGTAGTAGTAATGTCGATAGGGTTGTGAATGAGGAAGAATTCCAGCTACCTGAAGACATAGTTTTTCAGATATTATTATGGTTACCAGTGGTTTCTCTTCTTCGATTCAAGTCTGTCTGCAAATCATGGTATTCTCTTATCCAAAGCCCTCGTTTCATTTCACAACACTACAACAATGGAACACAAGAAGATAAAGAAGAAGAAAATTATAATAATTATAAGTTTTTTATTCTACAAGTTATTTATGATATTGATTGCAAGATAATCTCTTATTCTTCTTCTTCTCGTGGTGGTGGTGGTGGTGATGGTATTGATGGTGATATTATCAATAATAATAATAATAATAATAATAATAATAATAATAATAATAATTCGAAATATGAAGTTTCTGAAATTTTAGATTTACCAGAGTATTTCAAGATGATTAGTGATTGGGATTTACAAAAGATGGCCAGAAAGATGATTTGTTGTAAGGGTATTATTTGTTTACATTATCGTGCTTGGAATGTTTATTTATGGAACCCTGCAACAAAACAATTTCGAATTCTACCCCAAAACCAATCTCAAATTCCCTCACCAGGAAATGGTTGTGCTCAAAAAATGAAGATTGGATTCGGTTTTGATGTTAAAACCAATGATTATAAGGTGGTGAGGTTTGTTTATGGCTCTGGTGACTTTCCCACAGATGACAGGTATGATCAAGCTGATGTGTACTCTTTAAGTACCAATACCTGGAAAAGTTTGGATTTTGTTGTGTCTATTACTGAAGTGTATTCTAATCTTAAAATGCCTTTCCGGAATGGAGAAATTTATTGTTGGATAGTAAGTGATTGGGATAAAAGTTTCATGCTTTCATTTAACTGTAGTACCGAGGTATTTGCTACTATTCCATTGCCCGATGATCCCAATGTTTGTAAACCAGACGTAGCCATCTTAAGGGGGAAGATTGCTTTGATTAGTTGCTTTGGGGAGGGTACAACTGATTTGAACAACTTTCAAATATGGGTGATGAATGAATATGGTGTCAAAGACTCTTGGACTAGAATATATACGGTTGGCTCTCTTTCGATTGGTTTTTATCCAATGGGGTTTGCAATGAATGGAAATTTGATTTTCTTAGTAATGGATCAAGAGTACCAGTGGCTAGCACAACTATACTTGTGGGACCTTGCTACCCAACAAATAACATTTCTTCCAGGGCAATACTCTATAAATAATATTGGTGTTGCAGTGTACAAGGAATGCTTACTTTCAGTCTAA
>AcoeFBX_00045 | Aqcoe2G061000.1 pacid=33059512 polypeptide=Aqcoe2G061000.1.p locus=Aqcoe2G061000 ID=Aqcoe2G061000.1.v3.1 annot-version=v3.1
ATGGCAATAAACAGCAGTAGTAGTAATGTCGATAGGGTTGTGAATGAGGAAGAATTCCAGCTACCTGAAGACATAGTTTTTCAGATATTATTATGGTTACCAGTGGTTTCTCTTCTTCGATTCAAGTCTGTCTGCAAATCATGGTATTCTCTTATCCAAAGCCCTCGTTTCATTTCACAACACTACAACAATGGAACACAAGAAGATAAAGAAGAAGAAAATTATAATAATTATAAGTTTTTTATTCTACAAGTTATTTATGATATTGATTGCAAGATAATCTCTTATTCTTCTTCTTCTCGTGGTGGTGGTGGTGGTGATGGTATTGATGGTGATATTATCAATAATAATAATAATAATAATAATAATAATAATAATAATAATAATTCGAAATATGAAGTTTCTGAAATTTTAGATTTACCAGAGTATTTCAAGATGATTAGTGATTGGGATTTACAAAAGATGGCCAGAAAGATGATTTGTTGTAAGGGTATTATTTGTTTACATTATCGTGCTTGGAATGTTTATTTATGGAACCCTGCAACAAAACAATTTCGAATTCTACCCCAAAACCAATCTCAAATTCCCTCACCAGGAAATGGTTGTGCTCAAAAAATGAAGATTGGATTCGGTTTTGATGTTAAAACCAATGATTATAAGGTGGTGAGGTTTGTTTATGGCTCTGGTGACTTTCCCACAGATGACAGGTATGATCAAGCTGATGTGTACTCTTTAAGTACCAATACCTGGAAAAGTTTGGATTTTGTTGTGTCTATTACTGAAGTGTATTCTAATCTTAAAATGCCTTTCCGGAATGGAGAAATTTATTGTTGGATAGTAAGTGATTGGGATAAAAGTTTCATGCTTTCATTTAACTGTAGTACCGAGGTATTTGCTACTATTCCATTGCCCGATGATCCCAATGTTTGTAAACCAGACGTAGCCATCTTAAGGGGGAAGATTGCTTTGATTAGTTGCTTTGGGGAGGGTACAACTGATTTGAACAACTTTCAAATATGGGTGATGAATGAATATGGTGTCAAAGACTCTTGGACTAGAATATATACGGTTGGCTCTCTTTCGATTGGTTTTTATCCAATGGGGTTTGCAATGAATGGAAATTTGATTTTCTTAGTAATGGATCAAGAGTACCAGTGGCTAGCACAACTATACTTGTGGGACCTTGCTACCCAACAAATAACATTTCTTCCAGGGCAATACTCTAATATAAATAGTATTGGTGTTGCAGTGTACAAGGAATGCTTACTTTCAGTCTAA
>AcoeFBX_00046 | Aqcoe7G379700.1 pacid=33074979 polypeptide=Aqcoe7G379700.1.p locus=Aqcoe7G379700 ID=Aqcoe7G379700.1.v3.1 annot-version=v3.1
ATGGATCAAATTCCAATTGAGATCACAACACATATACTTTCTAGGCTTCCAGTTAAGTATGTATTCAGATGTAGGTCTGTGTGTAAAGCATGGTTAAATATTATAGATGATCGTAGTAGATTTGCTCCCTTGCACTTCACTAGATCACTTGAAGAAGAACAAACAACTCATCATAACAAATCAACTTTAATCTTTGCGTCTACTGGTAGTCGCCGTCCAATTTATCTTGTAGAAATAAATCAAGGATCACAGAACATTTTTAAGACTTCACAAATGGATTTTTGTGGTCCAGACTACAACACAATATACGCAAATTCTTGCCATGGATTATTATGTTTCTCTTCCACACCAGGCAACATGGATGATAATGGTTATTACACATACATTCATAATCCTGCCACACATGAATTTTTCAAGCTGCCAGCTTCTCTTCCCTCTAATGAGTATGAGGAGGATGTTCATCTCGTAGACCTAGTACCTCGTCCATGTGTGCATAATCTAGGATTTGGTTATGACCATTCAAGTAATGCTTTCAAGGTCTTGCAAATTCTATATGTGTATTGGGGCCTTCGTTTTGCCGAACCAGTAATAGCTCAAGTCTGCACTTTAGGCTCTAATTCATGGAGAAAATTACAGAATTTTCCTCGTGTGTCCTGCTTTGGAGGTACACCTGCATTAATCAATGGGTCGTTGCACTGGCTGAGTTATGAGCATATATTGTCATTTGATCTAGCGGCTGAAAATTTTGGGTCAGTTGAATATCCCCATATTAATTTTGTACCAACTGCTCAGTTTGGATTTTACCCCGAAAATAATTTCCAACTTGTGGTTTTAGATGGGTGTCTTTCTATAGCTGATTCCTCTTCTGATGAGGATGTTGAATTATGGATTATGAAAGATTACAATATCAAGGAATCATGGATCAAACTTGTTATCAGGAGAAGATATGTCCAAGATGGAGTGTTATTCCAAAGTGTTCTTCCTATTTGTTTTTGGAAACATGGTGAACTTTTACTGCTTTACGGTTCAAAAATATTGGTTTCTTATGGTATCCAAAGTGAAAGATATACTCCGTATGAAGTTGAAGGCCTTCCAGTGTTCGGATTTGATTGTTTCAAAGGTTTTCGTGGATATGAAGTTTATCCATATGTTGGAAATCTCATGTCAGTCGACACAATCCGTGGAACTGAAGTGCAACCATGA
>AcoeFBX_00047 | Aqcoe3G152300.1 pacid=33093691 polypeptide=Aqcoe3G152300.1.p locus=Aqcoe3G152300 ID=Aqcoe3G152300.1.v3.1 annot-version=v3.1
ATGGATTTACATCTTCCAAGGGAGATCACAACACACATCCTCTCAATACTTCCAGTCCGATTAGTTCTTCGATGTAGATCCGTGTGTAAAACATGGAGGAATATCATAGATAATCCTCGATTTGCCTACTTGCAATTCATTAAATCATTACTACAAGAAGAAGAATCTGGTAACATCAACAACAAACCTATTATTACCACTTTTCTCTTCTTAGGTACTTCTAATGATTGTAACGACGCAGTGTATATAGTAGAGCTAGATAAAGAAAATATAAATACTTTCAACGCGACAAATTTAAAGATCAAATTTTCTTCTTGTCCACAACTTTCGAATCACTTATTTTATAAGCCCTGTGCAAATGGACTCTTATGCTTTACTGCAAGAAATTATATGACCTATATTTGTAATCCTGCCACTCAAGATTATGTTCATTTGCCTATCTATTGCCATGCACAGAAACGTTTTCTGGGTTTTGGTTTTGATCACATTAACAAAGAATTTAAAGTGGTAAATATATCTCTCTCGTGTAATACTATTGATGACTATAGAATAGACGCTCACGCAGTCACAATGGGATCGAATTCATGGAGAACTTTAAAGAATGTTCCACAGGATAAAGATGGCATTCTGTCATTTCTTATCTTGTCGTTCCATCTAGCATCTGAAAACTTTCACTATCTCGAACTTCCTAGAAGTTATTTTGAACCAGGAATGGACGAGGGAAAAGTTTGTATTATGAATTTTGGTGGATGTTTATCCGTAGTTGATTTTTGTTATGTTGATCGTATTGAATTATGGGTTCTGAAGGAATATAATGTGAAGAAATCATGGACTAAACTTGTTGTCATGAGAAGAGATGGCATAACGGGCATAACTGGGGTAAACTATACGTCGATTTATCCTGTTTCACCTTGGAAGGATGGTGAGATCTTACTGCTTAATGATTCTAGGAAACTTGTTTCCTACAGTTTTGAAACTGGAAGGTACACTCTATTCCAAGTTGATGGTTTTCCAGGAAACTACAATCTTAATGATTTCAAGCTGTATCACCACTGA
>AcoeFBX_00048 | Aqcoe3G032200.1 pacid=33092247 polypeptide=Aqcoe3G032200.1.p locus=Aqcoe3G032200 ID=Aqcoe3G032200.1.v3.1 annot-version=v3.1
ATGGATGGTATTGGTGGTATGAACCTTCCCTTTGAAGCAGTGATGGAGATACTCTCTTGTCTGCCTGTGAAATCTTTGTTGCGATTCAGGTGCGTTAGCAAAACATGGCTTAGATTACTTACTACAGATCCTCATTTTGCCAAATTACATCTCCATAGATCAATTGAATCCAATATTTTAATCATTAATCAGAAAAACCAAAACGCAATGCCCGACTTTTATTTTGTAGACGAATTTGCAGACTGTGATAAACAAATACCATTGGAATTACCCTTTCTTCATGATTCGGAATTACCCTCAAGGATTGATAGCAATAGTTTTGTTGTTTTTGGTATCTGCAATGGGTTGATATTGTTGCGCGTAAAGTTATTGGACATTATAGGGGAAAATCAAAACTTGTTGCTCTGGAATCCACTCACAAGAGACTACATTACCATTCCATTTCCACCTACTCAATTCCTTTCCATTGATCCTAACAACATTGGATGGACTTTCGGATTTGGTTTTGATGAATCTACTAATCAATATAAGCTGATTTGTTTCGAGTTGGCAGTTGAATGTGAAAAACCCACTGGATTTCATACGACACATGTCAGTGTGTACACTGTTGGGACAAAGACAGAATCGTCGTGGAGAGCTGTAGACAAAGAGGTCCAAGACTACATCATCATGAAAATATATTCACCACTTGTCAATGGAAAACTTCATTGGAGATATAATAGAATTTGGGATTCACAAGATTCTTTTTGGGATTCACAAGATTCTTTTTTTTCGTTTGATTTGAAAGATGAGACTTTTCAAGAGATACTACCTCCGGAAGAAGTTGAACAGGTTGATGATGCATGCCTAGGGAAGCTGAATGGATTACTTTGTATGTGCTGCACCCAACATATGGATATTCAGATATGGGTAATGCAAGAGTATGGTGTAGTCAGTTCTTGGAGGAAACAATTTGAATTTGGACTACCTGGGGTGTATGGCATATCTGGGAACATCATCAGTTTCCCTGAGAATGGGGAAAATGCTCTATTCACAACGAATGATCTATTCATGACGAATTCGAAAGTGGTTCTGTATGATATAAGAGCCAAATCTATGCAGAATAAGAATTTTAAGAGTTGGTTGAATTCTCTTGAAGCATACACTTACTTAGGGAGTATCGTTTCACCAAGAGTTATTAGTGGACTTGAACAAAACGTGATATAA
>AcoeFBX_00049 | Aqcoe3G287500.1 pacid=33096516 polypeptide=Aqcoe3G287500.1.p locus=Aqcoe3G287500 ID=Aqcoe3G287500.1.v3.1 annot-version=v3.1
ATGGCAGCAAGCAGCAGCAGCAGCAGCAATGATGAAGATGAAGTGACTAGTCTTGTGTTACCAGAAGACGTTGTGCATGAGATTCTAATATGCCTACCAGTGGTGTCTCTTGTGCGTTTTAAATCTGTCTGTAAGTCCTGGCTTTCTCTAATCAAAAGCCCTCGCTTCGTCTCACAACATTATAACCACAACAACAATGGATCAGAAGAAGAAGAAAGTAATAATAATCCTCATAAACTCGTTATTTTACGGTATACTGCGGTGTCTGGTCCCTATTGTATGTTACTATCTTCTTCTTCTTCAAGAAATCATATTGGTGATGATCTTCAAAACATTTATCAAGTATCTGAAAAGTTGGATTTGCCAGAATATTTTCAAAACAAATCTACAGAAATTAGATTTGGAAATATGATTTCTTGTAATGGTATTATCTGTTTATATCATGGTCCAAATTATAGTGTATCTAAACCGCCGGATGTATCTCTATGGAACCCTGCAACTAAACAATTTCGAATTTTACCAATTTCTCAGTTTATTCAACCACTTGGTTCTGATGTGAAAATCGGCTTCGGTTTTGACCCTAAAACCAATGATTTTAAGGTTGTTAAACTTATTTTTTTCCCACCAAAACCGGATTCACTGCCGTATAATCAAGTTGAAGTCTACTCTGTAAGTACCAATTCATGGAAAAGTTTTGGTCATCTTGATTTGCCTATTGATTCTGTAGTTTCTAATCCCAAAACACCTTACCAGAATGGTGAAATTTATTCTTGGTTGGGAAGAGATTTTTACGGAGGAGGGGAAGGAATGATTCGCATTCTTTCATTTAATTTTACCACTGAGTTATTTCAAAATATTCCATTGCCAGAAGAACACGATTGGGATTCTTTTATTTGCCCCAGCTTAGCCATTTTAAGGGGGAAGATTGCTGTCATTGTTAAACTTAGACATCCAGAATTTGACGAAGATAATTATATTTCGCACTTTCGAATATGTGTCATGAATGAATATGGTGTCAAAGACTCTTGGAGTACACTATATACAGTTAGACCCTTTTCGTTTTTTGCTCAACCAGTAGGGTTTCCAAAGAATGAAGATTTGTTATTGTTCTTAAAGTGTGTTCCTCCACATGAACAACTATGGTTGTGCGACCTTGCTACCCAACAAATAAACATTCTTCCAGCTGAACAAGCTTCTAGCACCGACATGCAAGTTCTAGTGTACAAGGAGAGCCTACTTTCAGTCCAATGA
>AcoeFBX_00050 | Aqcoe2G086000.1 pacid=33060967 polypeptide=Aqcoe2G086000.1.p locus=Aqcoe2G086000 ID=Aqcoe2G086000.1.v3.1 annot-version=v3.1
ATGTATAAGGATGACGACCAAGTCATAATGGAGTTTGAGCTGTATCCCGTTGCTGGAGGGTTGGTAGTTGAAGAAGCTGGTGTGGATGTGAAGGAGGAGATGGATGCACCTCCAGGCTTTGCTTGGCCTGTGACACAAGGGTATGAAGTTGGTGGTCCTTCTAGTGTCAACAAGCAGCTGGATGGAGGTGATCAACCAACAAACTTGCAGCTGTTGCCTAGCTTTCTGGGGTCTGCAGTTGGTGCTGAAAATGGAGCAGCTTGCCAAGGAAGAGGAGACCCTATGATGTTGGATCCAGACTCCACAATAAAAGGAGGAAGAATTGCAAGAAGAGGTTTTGGTCTTATGGAAGAAGAAACAAAACCAAATATAGACAAGAAGATTGGAAGGAGGGAGTGGGAGCGGGTAGTGATTGAAAATGTTCCATATGATGTATTACTCAACATACTGTGTAGATTACCTATCCAGTCACTCTTAAGATTGAAAGTTGTTTGCAAGCAATGGTGTTCTTTAATCAAAGATGATCCCATTTTGGCAAAAATGCAATTTGACCATCAATCCAAGAAGCCCACATGTTTGTATATACAATTTGGTATGTCATTTCCTCTTACCTACTTGTATTCAATTGATAATGAATATGCCACTGTCAATTTATTAAGAATTAGTCCTCCCCAAGTTTTGCATGCTAAATACTGCAGAGGTTTGATTTGTTATGAGTATCCTGGTCGAAAATTAGTTGTGTGTAATCCTTGCATTGGAGAACAGATATCACTCCCTGACTACAGCAATCATGGTTTTGAATATGTATATGGAATAGGCTTTGATTCATCTATAAATAAGTATAAGGTGGTTAGGATGAATGAGTCTAGAGGTTGCCATGTTTTTACACTGGGAAGCGACAAGTCATGGAGACAAATATCTAACAAACCCGCGAAAACATATTTGCTGAGAAATGCCTTTACTGCAACTGTAAATGGAGTCTTACATTGGGGTGCCAAAGCTATGATTATCTCTTTTGATTTAAAACATGAGAAATTTGGTGTTATTCCCTATCCAAACAGATTAATTATGCATGGTCTTGTAATTGAAGTAGGAGGGTGTTTGTGCTTATTTGGTGAGGATCCCACTTTTCGCAACTTATGGATTTTGCAGGACTATGATAAACATGTTTGGGTTTGCCATTTTTTTGTTCTGCCCGAGATACACATTGATGGGTTGGTTGATATAGTCATTTGTAATGGTGATGTATTAACAATTACTAGAAGTTCTGATCGCCAGCATTATTACTTCTGTTCTTATAATCAACATAGTCGAGTGAGTAAGAAGGTTGAACTTCTTGGGCTACCCCAGAATATAAAGTACATCAAGGTGGCGAATTATGAGGAGAGTTTGTTCAATCCGAGAAATGTATGA
>AcoeFBX_00051 | Aqcoe2G358100.1 pacid=33058163 polypeptide=Aqcoe2G358100.1.p locus=Aqcoe2G358100 ID=Aqcoe2G358100.1.v3.1 annot-version=v3.1
ATGGGGAATCTTCCTGAAGATATGATCACCAACATACTTACAAGACTTCCAGTAAAGTCACTCTTAAGATTCAGGTGTGTATCGAAACCTTGGTGTTCTTTAATTGATTCTTCTACCTTTGTTAAAATGCACCTTAATCATGCTATTCAAAACAACAAGTTTAATCTGATGACAATTTCAAATCCCTTTGTCCATTCCATAGACTACCATACATCATATAATGAAGCTGTAATACTTGATCGTCCCTATGAAGCTGAATGTCGTCGTGGTTATTGGAAATTTTCGGGTTCTTGTAATGGATTGTTATACTTTCATTTCAACGTTAATCATTTCATTTGGAATCCATGTACTAAAGAGTTTAAGAAATTACCCAGGGTACTTATAAGTTCGAAAGCTCCCAAGGGTAGTTCTAAGATGTTGCCTATTTATGGTTTTGGTTACAACTCTATTATAGATGATTATAAAGTTGTGAAGATTAAGCAGTTTTTTCGTGGTGATAATATTGATTTTATTAGTTCTGAAGTTATGGTTTATACACTTGGAACAGATTCATGGAAAGTGATTGATGGTGCCCCTTATTCCATTTGTTGTACTTCACCATTACCCTCGTTTGAAAATATTCATTGGGCAGCCAAGAAGAATCCAGATTACCTTGAACTAGATTCGATTGTTTGTTTCAATCTTGTCAGCGAAAAAATTTCGGAGACTCAATTTCCTAAGCGTGTAGGCAAAATAATCAGGGCTGGAGTGTTAGGAGGATGTCTTTCCATACTATGTCGTACGGAGGAAAATCAAGCTGAGGTATGGGTTATGAAGGATTATGGTATAAACGAATCGTGGACTAAAGTAATTAGCATCAACCATATGACAGTGATTCGGTCAGTTGATCAATTGGAGGTACTATGTTATTCCATGAATGGGAACGTTCTTATGAAGAGCCGTTATAGCGATCTGGTTTCATATGACCCCTACCTTGAAGAGTCCAGGACTCTTGAGATCAAGGGTGCTCCAATTAATTGGGATCCAACCGTGATATATGTGGGGAGCCTTGTATCACTTAACTCGTGTACTTATGTGGGGCAAGAGCAAGCAATGTGGCAAACAGGACACAATAAAAGATTGGAAAGATGA
>AcoeFBX_00052 | Aqcoe5G455900.1 pacid=33088813 polypeptide=Aqcoe5G455900.1.p locus=Aqcoe5G455900 ID=Aqcoe5G455900.1.v3.1 annot-version=v3.1
ATGGAGGAAGAGAAACTTCCAATGGAGGTGATGATGGAAATATTATCAAGGTTGCCAGTAAAGTCACTATCCCGATTCAGGTGTGTTAGCAAAACATGGCTTAAATTATTCACATGTGATGATCCCTATTTCTCCAAATTGAATGCCAACCACAACGCCAACTACAACCCTACTCATCCTGGTATTTTATTTACAGATCTAAAATTTGGAGTATTTTATGTTGCTGATTATAATGTCATTGATAAGGCAGAAAGGTTACCGTTTCAAACTTCTACGCTTAACGATTACAAAATTGTTGCTATTTGTAATGGGTTGGTATGCTTTAGAGACAGTTACTTGAATGTGTATATATGGAACCCAATCATCCAAGACCACATTACCATCCCTTGTTCACCTCTTCCATCTCATTTCACGACAAGTAATAACACGCTTTTTGGGTTTGGTTTTCATCAAGGTACTAATGAGTATAAGGTGATAAGAATTGTTTGGTCTTGTGAGAAGAATTCAGAAGGGTTTCAGTCACATGTCAGTGTGTATACTCTTGGCACGAACTCTACTTGGAGAATTCTGCCAGATTATTTGTCTGGGATGAAATATGCTTACGAACCTAGTGTACTTGTCACTGGAGCTCTTCACTGGATAGCTGCTAGAACCCTTGGGTCATGCGTAATTGTTTCTTTCGATATGGAACATGAGTTTTTTAAAGAGATACCACAGCCAACTGGTATTGAATATAAATACGCACGTATTGTGAGAGTTGGAAATATGGGTGGATATCTTTCTCTGTCTTACTCAATTCACAAAGGCAATGTTCATATTTGGCAGATGAAAGAATATGGTGTAGTTGAATCCTGGACACAACAATATGTCATTGGACAAACCGAGATACCTGGATCGCTTTCTTGGTTATTTTTAGTTGGTACTGTGAACGACGGAGAAATAATCATAATGAAGAGTCTGAAGGAATTTATTCTCTATAACCCCAAAAACCACTCAATCAGAAATCTTCACACGTCTGAGTTTACTTTGAAAAATGCATACACTTATATTGGAAGCCTCGTCTCACCTACAGTTATCGACAAGAAAACTTTTAAAACAGAGGAAGGTGGAAGCTAA
>AcoeFBX_00053 | Aqcoe7G380200.1 pacid=33073571 polypeptide=Aqcoe7G380200.1.p locus=Aqcoe7G380200 ID=Aqcoe7G380200.1.v3.1 annot-version=v3.1
ATGGATTACCTTCCAACTGAGATCACAACACAAATTCTTTCTAGGCTTCCAGTTAGATCTGTTTATGTATGTAGATGTGTATGTAAAACATGGTTAAATATCATAGATGATTGTCAGCGATTTGCTCCACTTCACTTCACTAGATCACTTGAACAAGAAGAAGAACAAGAAGCAACAACTTTTATTTTTGTACCTAATGGTAATCGTCGTCCAATTTATTTGGTAGAAGTAAAACAAAAACAATACATTTGTAAGACAACACAAATTGATTTTTGTGGTCCAGATTACAACACAAAATACGCAAATTCTTGCAATGGATTACTATGTTTTTCTTCTACACCAAGCAACATTGATAATGAGTATCACACATACATCCATAATCCTGCAACACGAGAATGTGTCAAACTGCCAAGTTCTTTTTCCTGTCGTGAGTCTAAGAAAGTTAATCTTGGATTTGGTTATGACCATTCAAGTAATGCTTTCAAGGTGTTACAGTTTCTTTGTGTGCGTGATGGTTTTGGTCATCCAACATCAATGAAAGCCCAAGTGTTCACTCTTGGCACTAATTCATGGAGACAATTAGAGAATTTTCCTTGTGTGCCCTGCTATCCAAGTACACCTGTATTAATCAATGGGTCTTTACATTGGCTGAGCTACGAACATATATTGTCGTTTGATCTGGTGTCTGAAAATTTCGGGTTAGTTGAATATCCCCAAAGAAATATGGTACCAACTGCTCTCTATGGATTCAACCCAGAAAATAATTTCCAACTTGTGGTTTTAAACGGGTGTCTTTCTATTACTTGTTCGTATCCTGGTGAGGATATTGGTTTATGGATTATGAAAGATTACAATGTCAAGGAATCATGGATCAAACTCGTTATCAAGAGAAACTATCTCAAAGACGGGATTTTTGATACTCTCAAAGACAGGGTGTTGTTCCAAAATGTTCTCCCTATTACTTTTTGGAAAAATGGTGAACTTTTACTGCTTTATGGTTCCAAGATACTGATTTCTTATGAGATAGAAAGTGGGAGATATACTGTGTTTGAATTTGAAGGCCTTCTAACGTGCAAATTTGATTTTTTTTTCAAGAGTTATTCTTGGTCTGAAGTTTATCCTTATGTTGGAAATCTCATGCCAATGAACATAACCTGCAGAACAGAAGGGCAACCATGA
>AcoeFBX_00054 | Aqcoe3G147500.1 pacid=33095557 polypeptide=Aqcoe3G147500.1.p locus=Aqcoe3G147500 ID=Aqcoe3G147500.1.v3.1 annot-version=v3.1
ATGGATTGTCTTCCTACTGAGATCACAACACAAATCCTCTCAAGACTTCCAATCCAATCAGTGTTTCGTTGCAGATCAGTATGTAAACCATGGAAGAAAATCATAGATTTCCATCAATTCACCCAATTACACTTCACTAAATCATTCCAACAAGAAGAAGAAACATCTTTTGGTAAAAAGAATCCCTTCACTTTTATTTTTATACCAAAAGATTGTCATGCTGTCTATTTTGTTGAACAAGGTCCAAAAAATCCCTATATTTTCAAGAGCACAAGGATCACATTTCTTTCTCGACCGCCATCAGTCATCATGTCTTACAAAAACCTATTCACAAATGGATTGTTATGTTTGCCATCTAATGAACCCATTAATGAGGAATGTTTTACCTATGTTTGTAATCCTGTTACCCAAGATTGTATCATGTTACCCAAGTTTATTACCACTAGTCATGTAAAATCACTTCATTTACCCGCGTTTGGTTTTGATCATTCTAATAAAGTTTTCAAAGTTGTTCAATTGTTTTACTTGTTAGATTCTGATGGTATGAAATATGAAGCTCAAGTTTTCACTTTGGGTACAAATTCATGGAGAAAGTTGGAGAATGTTCCTAAGATGAAGTGTTGTTTGAATTCAACTGCAGCTGTTAATGGTTCAGTACATTGGTTTACAGAATGTGAATATACTGAAAGAAAAATCATGTCTTTTAATCTAGCATCTGAGAAATTTGGGTATATAGAACTTCCTGAATCATGTCGGTCAAGAGAAGGAAAGTTTAGACTAACTGATGAAGGATTATAA
>AcoeFBX_00055 | Aqcoe6G137900.1 pacid=33062234 polypeptide=Aqcoe6G137900.1.p locus=Aqcoe6G137900 ID=Aqcoe6G137900.1.v3.1 annot-version=v3.1
ATGGTTCCCAATCATGTTATAGAAGAAATACTATCAAGATTACCAGTCAAATCAATTACACGGTTCAGGTGTGTCTGCAAATCATGGTGCGATTTATTGTCTGACCGGTTTTTCATGGACATGCACTTGAATAGATCAATTGAAAGAGGTGCTGTTAATATATTTCTGAGACTCTTTAGACCACCTTACACTATCTATTCATTAGATCCTGAAGAACCTAATCATGTAGTAAACCTCGGCTTCTCAAAATCCTTTTGTAAGAAGATAGATTCTTTTATAGGTTCTTGTAATGGACTAGTGTGTGTACTGCATCACACCAGAGTTGTATCCATTTTCAAGCCTTCACTCCCTTCAACTAGACAAGGCACGCTGATTTTAAAGAAACCCCTTCCATGTGAGACTGTGTATGGTTTCTTTTATAATCCAGTTTCTTGTGATTATCAGCTTTTGTGTGTGGGCAGTGATTGGGAACATGACGCTAAAGTTGTGCTCTATACTTTTGTGAAGAATAGTCAGAAGATGATTGCAGAAATTCCTTACGACAGTGTTATACCAGAGGCAGGGATACTCGTCAATGGGGCAATTCATTGGTTAGCATGTAGAAGAATCCCTAAATTGTTGTTGCCCAGCAAACGAGTCATTGTTGCTTTTAACTGTAAGTCTGAAACATTTCTAGAGGTGCCAAGGCCTGAAAGTGAAAACTGTTTCCACAGCAGGCATCTTACAGAACTCGCAGGATATCTTTCTATACTTCGCACAAATAACACAGAGTTTGAGGTATGGTCGATGAAAAAGTATGGCATTAAGGAATCTTGGACTAAGTTGTTAGTCCTCCCTTACTCTCATCCAGATTATGTTGAATCCTTTTACATCACCAAAAAGGGAGATCTTTTATTGACGATCCTCTTCGGTGAAGGTTTATTTTTGTATGACCAGGAGCACAAAAGCTTGAACAATATTGAAATTAGAAAAAGATACTGCAGCTGGTACAAGCAAAAAGATTGA
>AcoeFBX_00056 | Aqcoe3G125900.1 pacid=33097684 polypeptide=Aqcoe3G125900.1.p locus=Aqcoe3G125900 ID=Aqcoe3G125900.1.v3.1 annot-version=v3.1
ATGCAGAAGAAGAAGAAGAAAATGGAAAAAAGAGAAGAAGATTACAAACAAAATGATATATTATCAAAACTACCAATCGATATATTTTTCGATATTTTATCAAGATTTCCTTTAAAGTCAATTCTTCAATTGAAAACAGTAAGCAAAACATGGTACAATTTGATCAAACACCCTCGTTTTGCTATTCTTCATTTTACTCGAATAACATCTCCTTCTTGTGTTTTTCTTCTTGATTGTTTTGGTGATCTTTATTTGATTAATCATGAATCTTCTTCTTCTTCTTTCAACAATTCCATTCAAGGACCACCAACTCCAATATTTACATATAAACTTGAATTTAAAGAATTTGAACAAGTTTTTAGATCAATGCGTATTCATCGTTGTGAAATTGTTGGTTCTGTTAATGGATTGATTTGTATTTGTCGTGGTTTCGATTTTTATTATCCATCATTATATTATATTTGCAATCCTATTACACAAGATCATATTACAATCCCAAATTCCCATAATGAGTGGATTTCGAGGTTTTGGTCTGGGTTTGGTTTTGATTCTATTAGTAATGAGTATAAAGTAGTTCGGGTATTGATTGCATTTTCCAAGTGTAGAGCTGAAGTGTATACTCTTGGTTCGCGTACCTGGAGAGAAATACCAATGGAGATTTCTTGTGTTAGTTCAATGAAAGAATCAAATGTATTTCTTAACGGGGTTATTTATTGGGTAGCTTGTAGATATGATACTACATTGGCAATTATGTCTTTCAATGTGGCTACAGAGGAATTTGATATAATCGAATTACCTTCTAAAATCCAGAAAGTAAAATTGGATGTTTTGGATTTGGCGGTATTGAGAGATTGCCTTTGCTTAATTGAGGGCTGTTATATGTGGGTGAGGAAAGATCATGGAGTACAGGGTTCATGGATTAAGGAACGTGATATAAAGTGGAATAATGCCATTCATTTTCAGATTGGGCGTAATGAAATTATCAATGTAAGGAATTACGAGCTTGTGATTCTTAATAGCAAAAATATTGCTTATCAGAACAACCGAATTAAGAGAGTTAGGCCACTTGTGGTAAACGGAAATAGCTCATCACTAGTCTTGGTAGGGATCGGAAGCCTCATTTCGCCCAAGGTTCTTGGTGAATGA
>AcoeFBX_00057 | Aqcoe7G139400.1 pacid=33071983 polypeptide=Aqcoe7G139400.1.p locus=Aqcoe7G139400 ID=Aqcoe7G139400.1.v3.1 annot-version=v3.1
ATGAAAAAATTGCATAATTACAATGGTACTTATTTACCTGAAGAAGTTATATTTGATATTCTGTTATATCTTAGTCCTAAGGATCTACAAAGGTTCAAGTCTGTATCCAAAAATTGGTGCTCTTTAATCTCCCATCCCAATTTTGTTAAAGCACACTTCAATTTTAGTTTGATTCATTCTCAACAAACTAAATCAAAAGAAGAAGAGATTCTCATCTTCAGAACTAAACCCTATTTAATTACTAAATTTCGACATTATTATTGTGTCATCAACATGATGGGTTGA
>AcoeFBX_00058 | Aqcoe1G459700.1 pacid=33084082 polypeptide=Aqcoe1G459700.1.p locus=Aqcoe1G459700 ID=Aqcoe1G459700.1.v3.1 annot-version=v3.1
ATGGTAGTCAACAATAACGACAAGAAGAGAAGAAGAATTTATGCAAAAGATGATAATGAAGAAGTAAAACAACAACAAGTCGTGTTATCAAATAAGCTCGCAGATGATATTATGTTTGAGATACTTTCAAGATTACCTGCCGAGTCTTTGATAAGATTCAGGTTTGTATCTAAATCATGGAACAACTTGATTAAGAAGGATCATATTTTCATCAACATGCATTTGGTTCGTGCTCAAATACAACAACAATCTAATATCATGTTAAAAGTACATTATACGTATCGTATTTATTCGTTGGATTATCAAAATTCTTGGCCACTTCAAAAACTCAATCAACGGTTATTTGGTGGTCTTTCTTCCTATGGTTTTGGTTACAATTGTATTACTAATGATTATGTGGTTCTAGAACTTACTTGTTCTTTTCGTCATTTGAAGAAAAACCAATTTCGTTCTACTGTTGCTATTTATTCGCTACGCAACAACTTGTGGAGAAGAATCCGAAACATCCCTTACCAAGCCATATCCCATAGGTCAGGACAACTTGTTAATGCTTCGCTCCATTGGGTAGCATATTCAAAACCACCAACAATCCCAAATGATATGGACGTTGAAGACCGTGTACTTATTGCTTTTGAAATATCAAGTGAAAAAATTCGGGAGTTACCCCTACCTGATTTAGTTTTTCATGAAGATAAAGATTGGGCGGTCAATGAATTCCAAGGAAAACTTTGCATCTTTCGTACTACTGGAAATAGAATGATGTTGCAATATTTTGATATGTGGGTGATGGAGAACTATGGAGTAAAAGAGTCCTGGACCAAAGTGTTTAATATTCAAAAACCTCCATTATTTTTCTCACGGGATGTATTATGCACCACAAAGCTAGGAAGGTTCTATTCTAATGAAATCGGGACAACTTGA
>AcoeFBX_00059 | Aqcoe5G188500.1 pacid=33085404 polypeptide=Aqcoe5G188500.1.p locus=Aqcoe5G188500 ID=Aqcoe5G188500.1.v3.1 annot-version=v3.1
ATGTCGTTAAAAAATATATTTCGAGAGTTTAGAGAAAGGAAAGATGGAAATGGGAACATGAGTAAAAGAGGGGTGGAAGGGAAGACACAACATCATCATCGACGAGGCAGATCACATATTGCTCCTGATGGACCAATAAGATGTGTAGCTGGATCAAATCAACAAAGCAGATGGGCTAATTTGCCACCTGAATTACTCTTAGATGTGATTAAGAGACTAGAAGCAAGCCAGACATCTTGGCCTGCAAGGCGTCATGTCGTGGCATGTGCTTCAGTTTGTAAATCATGGAGGGAGATAACTAAGGAGGTAGTAAAGACGCCGGAAGAATGTGGAAGAATCACTTTTCCCATCTCATTGAAGCAGCCTGGACCACGCGATAATCCTATACAGTGTTTTATCAAAAGAGAAAGGGGCACTTCTACGTATCGATTGTATCTTGGACTAACCCCTGCACTTTTGGGGGAGAATGGGAAATTATTGTTAGCAGCTAGGAAGGTCAGAAAAGCGACGAGCACTGAGTTTGTGATATCACTGGTTGTTGACGATTTCTCTCGAGTTAGTAGTACATATATTGGAAAATTGAGGTCCAATTTTCTGGGAACCAAGTTCACTATTTATGACAGTCAACCTCCACATGACATTGCGGGCCAATCAAGTTGTCGACCAAATCGGAGAATACATTCCAAGCAAGTATCTCCGAGAGTCCCAGCTGGTAATTACAATATAGGGTCTGTTTCTTATGAACTCAATGTTCTACGTGCAAGAGGCCCTAGGAGAATGCAGTGCATCATGAATTCCATACCGATTTCTGCGATTCAGGATGGTGGCACAGCCCCTACACCAACAACATTCCCTCAATCTCTTGAAGAGCAATTTGCTATCCTATCTGCTCCGAAATCCAAGGAAGCACAAGTAGATGTAAGCTCCACAAGCCTAGATACACTACTACCAGTCCAGGGTGCAAAAGATCCTCTTATCTTGAAAAATAAAGCACCTCGATGGCATGAACAACTACAATGTTGGTGCTTAAATTTCAGAGGACGTGTGACAGTAGCCTCTGTTAAGAACTTCCAGCTTGTAGCAGCTGCCGAACCTTCTCACAATGTTTCTCTAGCAGAGCAAGAGAAAGTAATTCTACAATTTGGCAAAATAGGGAAAGATATCTTCACTATGGATTATCGTTACCCACTCTCAGCCTTCCAAGCCTTTGCAATCTGCCTGAGCAGCTTTGATACAAAACCAGCGTGCGAATGA
>AcoeFBX_00060 | Aqcoe2G359600.1 pacid=33057134 polypeptide=Aqcoe2G359600.1.p locus=Aqcoe2G359600 ID=Aqcoe2G359600.1.v3.1 annot-version=v3.1
ATGGAGAATCATATGATGCAAAACCTAATTATCCCAAGTGATTTAATGGAGGAAATACTATCAAGATTACCTGTAAAGTCACTATTAAGGTTCAGGTGTGTATCTAAATCATGGTTTATGCTAATTAATAGTACTTTTTTTGTTCATAAGCATGTCAATAATCAGAAAAACAACAAAAACAATCTTAGGCTCATGCTTCCATCTAAAAATGTAATTATATTAGATTGTGAAAGATTTGATGATGATGAGATACAGATCAAATATCCATTGTTGCATAAACCCAAAGTTTGGGGCTCTTGTAATGGCCTGCTATGTGTAATCAATGACGAAAACACTATCTGCATATGGAATCCGGCAACACGGAAGTGTAATATACTACCAAATACCTGTCTTGAAGATTTACCTAAGAATTGGTATACAGTATATGGTTTTGGTTACAGTGAAATAGTTAGAGATTATGAGGTCATAGAAATTATTAGCTTTGACGAGAAGACTCAAAATCAACATGTGGACGTTAGAATTCGACCTTCGGAAGTTGCAATCTACTCGTTAAGAAGTAAATTATGGAGAAGGATTCAAGACATCCCTTATAAAATTCGTAATAAAATGGGGGTACTTGTTAATGGTGCACTTCATTGGCAGGCAACACAAAGCTCTGCTGGATCACTATATAGTTGCGAATTGGTCATTGCTTTTGACATTGCAGGGGAAAAGTTTCGTGAAGTGCCACAACCCTGCTTTCAAAAGGAGAATTTGCAGGGGGTAAATGTTGCAATGTTAGAAGGAAAGCTCTGTGCAGTTTATGACTATGGATATAAACCGAACGTTGAGTTGTGGGTGATGAATAACTATGGTGCAAGAGAATCGTGGATCAAGCTGTACAAGATCAAGGAAAAATAG
>AcoeFBX_00061 | Aqcoe5G455700.1 pacid=33087661 polypeptide=Aqcoe5G455700.1.p locus=Aqcoe5G455700 ID=Aqcoe5G455700.1.v3.1 annot-version=v3.1
ATGATGAAGAGGAAAGAAGGATTGCCAATGGAGATGGTGATGGAGATACTGTTAAGGTTACCAGTAAAATCATTATTGAGATTCAGGTGCGTTTGCAAAACATGGCTTGAAGTACTAAAAAATAATCTTTATTTTTCCAACTTGCATCTCCATTATCAATTAATGGAAACCAAACACAACCCTAACCCTAATGATGACCATGGTATTGTTTTTGAGTTACTTGAACGAGGGAATGAATTTAAGTATTGCTATGCAGATAATTACAATGAAATTGATAAGACAACTTTTTTAAAATTTCCGTTTAGCATGTCTTGCGAAATTGTTGGTATTTGTAATGGATTAATATGCTTGAGGTATCATATTTCTGAAAGAAACTCCAACTTCTACCTATGGAATCCGCTCATAGGAGATGTTTTTACGGTACCATATTCTATTCCCATTCCATCTTGTTTTTGTAATCCTGGTGGTATTAGACAAACTGTTTTTGGATTCGGTTTTCATGAAGATACTAATGAATTTAAGGTAATAAGAATTTTTTATGTGATCCCATATAAATGGAAGCATTTGAAATCAGAGATTCTGTCACATGTTAGCGTGTATACTCTAGGCACAAATTCATGGAGAATTTTACCAGATATCTCATACAAGGTCACTAAAGGCAATGAATCTAGTGTACTCGTTAATGGGGCTCTTCATTGGTTTGGTGCTAAAACTGGGACTATAGTTTATGATGTAATTGTTTCTTTTGATTTGAAAGATGAGGTTTTTCAACATATACCATCGCCCAAGGGTGTTAGGTTTAAGTATCCATATAGCAGGCAAATTGGACATATGGGTGGATTGCTTTCTTTCTTTTCATCACTTGCTAATGAGTATCTTCACATCTGGGTGATGAAAGAATATGGTTTAGCCGAATCTTGGACAAAACAATTTATTATTGGACCATCTGAGATACTTGGATTTTTTCCTAATAGATTATCCCCACTCGGTTCAGCAAACAATGGAGATATTATAATACAGAAAGATAGTTCGGAATTACTTCTTTATAACAACAAAACTGACTCAATTAAAAGTCTTTACAAGTTTGAGATTTCTTTGGATGCTGCATACATTTATAGAGGAAGCCTCGTCTCACCAACAGTTAGAACTCGGGTATGTCATTGA
>AcoeFBX_00062 | Aqcoe7G379600.1 pacid=33072851 polypeptide=Aqcoe7G379600.1.p locus=Aqcoe7G379600 ID=Aqcoe7G379600.1.v3.1 annot-version=v3.1
ATGGATTACTTTGCAGATGAGATTACAACAGATATACTTTCTAGGTTATCAGTCAAGTATGTATTTAGATGCAGGTGTGTTTGTAAAACATGGTTGAATATCATAGACGATCGTCGTCTATTTACTCCAATGCACTACACTAGATCACTTGAAGAACATACAGAATCAACTTTTATGTTTGCATCTACTGATAATCCAGGCAATCCTGTTTATATTGTTGATAAAGAACAATCAGAAAACATTTTTAAGTCAACACAAATAGATACACCTGTTTTAGATGACGACAAAGTATTCGCAAACTCTTGTGATGGATTATTATGTTTCTCTACCAAATCAAGCCAAGGCATTGGTTATTCCACATACATTCATAATCCTGTCACACGAGAATGCATCATGTTGCCAGATTCTGATTCTCAAGATTCTCCGCGTATCTTTGGTGTTGATGGATACGTGCATAACCTGGGATTCGGTTTTGACTACTCAAGCAATGTATTCAAGGTGTTGCAAATCATTTACGTGTCCATTGAACGTCGTCATTCCCTTCTAGTAAATGCCCAAGTATGCACTCTAGGCTCCAATTTATGGAGAAATTTAGAGAATTTTCCGGGTGTGCCATGCTTTCGAGAAGCAACACCTGCATTAATCAACGGGTCATTGCATTGGCTGAGCTATCAACGCAAAATACTGTCGTTTAATCTAGCATCTGAAAGTTTTGGGTTTGTTGAGCTACCCAAAATAAATTTGTACTTTCGATATAGATCTAGTCCATCTGATATTTATCGACTTGTGGCTTTAGATGGTTGTCTTTCTATAGTTGATTCGTCTTCAAATGAAGATGTTGACTTATGGATTATGAAAGATTACAATGTCAAAGAATCATGGATCAAACTCATTATCAAGAAAAGATACGTCGAAGATGGGGTGTTGTTCCGAAAGGTTCTTCCTATTTCATTTTGGAGAAAAGGTGAACTTTTATTGCTTTATAGTTCAAAGATAATGGTTTCTTATAATATTGAAAGTGGAAAGATTACTCCATTTGAAATTGAAGGCCTTCCAGCTTGTTGTCGTTTCAAGGGTTTTCATGGATATGAAATTTATCCTTACGTTGTAAATCTTATGTCGATCGAGACAACCTGCAGAATGAAAGCACAACCATCTAGAAGGAAGAACAATTTGGGTCTTCATCAGCAATCTCCCAATCATTGGGAATATTATACAGCATCTTTCACAAAAAGGGAAGTTCAAACTTCCTACTGTCTCCAATATTGCGATGTCAGTTTTTTTTTGTTCGGACTTGTATGTTCTATTTTACTCTTAGCAGTTTATCTTGGACACAAGAATTGA
>AcoeFBX_00063 | Aqcoe3G418000.1 pacid=33092476 polypeptide=Aqcoe3G418000.1.p locus=Aqcoe3G418000 ID=Aqcoe3G418000.1.v3.1 annot-version=v3.1
ATGTTGAAGGGAACCAGTAACAACACTCTTATGGACTTTGAAGTTAAAGAAAAACACAGTACTGAGGTAGGAGATGGAGGAAAGAAAGAAGATGACATCATTATAGAACTATTGTTACAAATGAGTGGGAAGTTTTCTATGTTACCGAGCGACATTTTTCTCAACATCCTTTCTCGAGTACCTTTGAAATCTCTCTCTCAATGCAGATGGGTATCCAAGTCCTGGTATCATTTAATCAAACACCCTTGTTTTGTCAAAAATCATTTTGAATGGGCAAGTAAAAACAGCTCCCCTTGTGCTATCCTAAGCGATTGGGACAAAGAGTTTTACTTGATCGATCATCAAGTATTTGATTGTCTTGAAACCTCCGCAACAGTGAAGAAACTCAATTTTAACAAATTTGAGCAGGTTTTTCAAGCAGAAGAGTTCTATAAAGTCTTTGAAATTGTGGATTCTAAATTCTATTTTCCATCGCCGTACTATATCTGCAATCCTATTACAGGAGAGCATATTACACTCCCAAAATCCCCCAAACAAGATATCGCTCCCTTTGTGTCTGCATTTGTCTATACTTCAACCACTAATGAATATAAGGTTATTCGTCTCCTGCAAAATGAGTATGATGAAATCAAGAACAAACACTTCTTGAAACCCGAGTGTGAGGTGTATACTTTGGGTTCAATTGTGAATGGACATCTTTATTGGTTATCACATGAAAATGTTAATTTGTTCCAATCCTTAATTATTGTTGTTTTCAATGTGGCTACGGAGGAATTCTATGTAATCCAACCCCCTCCTTGCGTCTTCCCATCTGATGGCAATGTTTTTAAGCGCTTATGGGTCTTAGACGGACATCTATGTTTTATTCACGAGGGTGCTTCTTTTCGTCACTATGAGATATGGGTGATGAAAGATAATGGAATGCAGGCTTCTTGGGTGAAACAATACACATTCAAAGAGAAATTGCAGGGGAAATGGTTTTGGAATGGATCTTATGAATTGACAAAATTGAGGAATGGGGAATTTTTGCTAGAGTATGGAGGTGAATGA
>AcoeFBX_00064 | Aqcoe5G084900.1 pacid=33087326 polypeptide=Aqcoe5G084900.1.p locus=Aqcoe5G084900 ID=Aqcoe5G084900.1.v3.1 annot-version=v3.1
ATGGAGAATGGCCAGAGTAATAAGAAAATGAAACTGAATTCTTCTTCTGGTAATAAAGACATTATCCCCAATGATCTGTTACGCCTACGCAAATCATTTCGCAAACTCCCCAGAGACCTCATACTTGAGATATTCTGCAAACTCCCAGTTAAGTCTCTCTGCAGGTTTAGATGTGTTTCAAAATCTATGCGAGCTCTGATCCAACATCCACTTTTCATTGATAAAGTTCCTCGATCGAAAGGACCATTCAAGTGGGCAATTCCTACTTTTGAGCGCCAGGTGCTTATTGTAACGGCTGACCAAAATGGATTAACAAGGACAAAGAAGATCGATTATCCTGATATATGGGATTTCAGGTATTCTAGCGGTATAATTGGTTTTTACACCAATATCAGTGACTACTTTACATTATGTCTCAGTAACATCACCACTGAAGAATCAATCGAACTAGAACCGCCCACTGACACGGCTAATGATGGTGGACGCTTTGAGTTGGGTTTTGATCCTGCTTCAAAGAAACATAAAGTTTTAGTTTGGAGGGAATGTCGATATACAAAAGTTTATCCTTATCAGTGTTATGTCCGTACACTTGAAGATGGTACCTCATGGAGATCAGTAAGCAATGTACCTCAAGTCTTGATACAACGGGAACTAGGAGACGATGATAGACCACAGTTTTGTTGTGCAAATGGAACACTTTTTTGGTTTATTGGCGAAGAACATATTATGGTCTCATTCAACTTGGCAAATGAGAAATTCGGGACTGTTGAACTCCCAGAAAAACTCTCAGATATGGTCAACGAAGAGGAATTCTTATATTCTGTATTCGAATTTGAAGGATGTTTGTGCTTGGTAGAACAACCGTCTCCGTCTTCTGACCAAAACAGGTGTTGTTTAGAGATTGTTAACTTGTGGATGCTAAAGGATATTGAAAAGAGTGCCTGGGTCACAATGGTGAAGAACAAGATGTTGCCCTTGGAAGGCACGGACTTACGCGATTACTTCTCAGATAGTCATCCATTTAATGTCATCTTCTTTTCTCAAAATGGTGAAATTCTGATAGCAGCTGTTGACTATGATCATAAGTATATTTTTGTATATAACTTTCTGAGTGGCCAGTTTGAGAGGATGCAAATCTTTGGAGAGCTAGGAGGTATTTGTCATTTCCGGGTGAACAATTATATAGAGAACTATCTCAACTTAGAAAATTTTGGTTCGGAGTTGTTTTGGTTGTGGTAG
>AcoeFBX_00065 | Aqcoe1G348100.1 pacid=33078495 polypeptide=Aqcoe1G348100.1.p locus=Aqcoe1G348100 ID=Aqcoe1G348100.1.v3.1 annot-version=v3.1
ATGAAAGCATCTGGACAACAGATTGAGGGTTTTGATTACTTAAGTGATTTACCTGATGGTGTTCTTCATCACGTCTTATCCTTTCTTCCAATCAAGGATGTCATACGGACCAGCTTTATATCTAGAAGATGGAGATACCTTTGGACTTCTGTTCCCACTCTAGATTTCAATGGCTTAGTATTTTCTCCCAAACCTAAATTTATTAACTTTGTGGATTCAGTACTGCATCGCCGCGATAATTGTGGAATACAAAAATTCTGTCTACGATTTGGTGGTTATTATTGTACAAGTACACATGCTCATGCATGGATTCTGGCTGCAATCAATCACAATGTTCAGGAACTTGGTCTGTCTTTCTATGCACTAAACTCGTTTGAGTTGCCCAGGGAAATTTTCACTTGTAGATCCTTAACTGTTTTGACATTGAAATTGAACTACTCCACCTTTTATCTTCCATCTTTCATTTATTTACCCTTCCTCAAGACACTGCAGTTAATTCAAGTCACCTTTTCAGATGACATATTGTCCCATTTTTTTTACAATTGCCCTATGCTCGAGGATGTACTTATCGAAGACTTCTTGCTCAAGGATCTGACAGTCCTCCACATTTCCTCAACATCACTTCAAACATTGAATATTGATGGTATCCAGAAGGATTTGATGTTTTATAACTGCATGCTTGAGAGTGAAATTAGAATTCTTACGCCTAATTTATTGTCCCTTGAATACAAAGACTCTTTCAAAAGGAACATTTCATTGGGAAACATGTCATCACTAACCAATGCGTCCATTGACTTGGACTTCGATATGGACGATAGCGAGCAAACATGTGGTTGTCAGGCAATCAACTTACTCAAAGACCTTGCTAGTGCAAAATGCTTAATGTTATCTTCAGCCATCGTTAAGATTCTTTCTGCAACTCCGACTGTTTTCTTGCAACTCCAAACATTTTCCAATCTGAAACGCCTGAAGTTGACAGTAGATGTCAGCGGTCAAAATATTAGGGCAATGGCATGCTTCCTACATCTCTCTCCTTGTCTGGAACTTCTTACAATTGAGCTTTCTCGTAGTCGGCGCTGGTTCAATACCAATGACGTGTTTGAACCACAAGAGGCGGAGTATGTAGTTGATCATCTCAAAATCGTTAAGATCAGAGGGTTTCTAGGTAGTGAGCAAGAATGTGGATTTGTGAAATATCTGCTAGAGCATGCTTGTACTCTAGAGAGGATGACTATTGTGTCCTCGAAGCAGTTGTCAGCAAACTCAGCTCTGCGAATGAAGATTAGAGAAGAAATATTATTACATCCAAGATGCTCAAGGAATAGTGAAATTATTTTCTAG
>AcoeFBX_00066 | Aqcoe1G348200.1 pacid=33083802 polypeptide=Aqcoe1G348200.1.p locus=Aqcoe1G348200 ID=Aqcoe1G348200.1.v3.1 annot-version=v3.1
ATGGGTGCAAGTAATTCTATACAGAGTTCAACAAAGATTAAGAGACAAAAGATTGATGAAGGTGAACAAGATAGGATTAGTTGCTTACCTGACCATATTCTGCATCAAATCCTCTCACATCTTCCTACAAAATACGCTGTAGCTACAAGTGTTTTATCAACAAGATGGAAGTACCTTTGGACTTCAATCTCAACTCTTGATTTTTGTCAAGAGTCATTTGTTCCTAATTATTTGATGAATATCTCGACATTCATGAGTAGTGTGGAACAAGTGCTTCTCCAACACGAGGGAAACATACAAAAGTTCTGCCTCTCCACTACGATGTTACTTGATGATTCTCGTGTTAATGTATGGATTTCTACACTTTTAAAACGTAAAGTTCAAGAGCTCATTATACACTTTTACACTGATGATCCCTTCGTGTTACCCTCTAGTCTATTTACTTGTGAATCAATCACAATACTGAAACTCAATGTGTGGTCTAAGCTCCAACTTCCTTCTTCAATATTATGTTTTTCAAACCTAAAAGTCTTGCATCTGAAAAATGTTCGATTTTATTGTGACCAACCAATTCAACAAGTCTCTATCAGTTTACCAATAGTTGAAGAACTTGTATTGAAGGATTGTGAATGGGTGGATATTGAGGCTGTCAATATATATAGTCTTGTACTGGATACAGAACTCACACTGAATTCATTTCCCTGCTTGAAAATTTTGACAATTGATATAGTTTATGGATATTTCTTGGATGGTTACGTGTTGAAACAATTCTTCTGTCATTTGCCTACTATTGAATCTCTTGTCGTTATTGGCGGACTTGATGATTCTTACCCTGTTGATTATGGTTGGACAACTACAAATAATCCTCAGCCAGTTTTGCCAAAATTGAAGTCTGTTGAACTCACAAGTATTAATGGAAATGGGATTGAATTGCATTTGGTTGAGTTTTTGCTGGTGAATGCAAGAGCTGTAGAGAAAATTACTATCACTTCGTCTTCAGCGTTGATTGGAGATCAGAAAAAACAGTTAGAGTTCAAAAAACAATTACTAAGTTTTCCAGGAGGCTCGAGTGTGATTGATTTCTCCTAA
>AcoeFBX_00067 | Aqcoe2G088700.1 pacid=33056524 polypeptide=Aqcoe2G088700.1.p locus=Aqcoe2G088700 ID=Aqcoe2G088700.1.v3.1 annot-version=v3.1
ATGGATGTTTTCCGAAGAGAAATCACTACAGCAATCCTATCACGTTTACCTGTAAAATCTGTTTTTCGATGTCGTTACGTGTGTAAAACATGGCGTTCAGTTATAGATAACCCTCAATTTGTTCAAACACATCTTGATATATCTGTTGCAACTAATAAATTCTCTTTGGCTTTATTCCATGAATATGCCAATGGTCAGATATATATACCAGAAACAGATGATGACGATGATGAAGAGTCACAAATCATAGTGGTTATAGTTAATTCATGCAATGGACTTGTTTACTTGTCTGAATCTGAATTCGACAGAAATAACACAATCGATTGTTTTGGGTACGTTTGCAATCCTTGCACAAAACAATTTGTGACTTTGCCTAATTTTATTTACCCTGAATCTGCACCTAGCCACACTTATCTTTGGTCAGGCATTGGTTTAGACCCTTTAAGCAAGGAATACAAGGTGGTGCTTGTGTTTCAACCGCGCGATTGGGACAGTTGTGCTTCTAAACAAGAGGTTCAAGTATACACATTAGGGTCAAATTCTTGGAGAAAGATTGGGTATGCCCCAAATATCAAATTCATTCAAGATAAAACTTCGTCTAAGGTCGTGATGTATATTTGCCAGTCATTAATCATTTGGTCGTTCAATTTTGGTTGTGAAAAATTTCAAGCTATTCAAAGTCCAGAATTTAGAACCCCGAGTGATTCTATCTATCATCGATATCAAATTTCTGTATTAGGAGGGTGTCTTTCAGTAGTTGACTGTTGTTTCGAAGGTATTACTGAAATATGGATTATGAAGGATTATAATCTGAAAGAGTCATGGACCAAACATATTGTTATGAACGAAGACGCTAGACATTGGGATTGGACATGCCAACTATTATCTATCTGGAAGAATGGTGAAATTATATTACTATCTGATCGTTTGAATGTAGTTTCATTCAACATGAAAAGTGGAGAATGTGTCCCAGTTGAGGTTAATGGACTTCCTGGACATATGCGTGCGCCAGAATTGTTCGTAGCATTTTCTTATGTGGAGAGCCTAGTTCCACTCCCATCAGCCTGGAGAGCAATTTCCTCCCATGGAGTAAATGAAGGAAAAACAGTTAAGTAG
>AcoeFBX_00068 | Aqcoe3G421800.1 pacid=33097510 polypeptide=Aqcoe3G421800.1.p locus=Aqcoe3G421800 ID=Aqcoe3G421800.1.v3.1 annot-version=v3.1
ATGCCTCCAAAGAAAAATCGCAAAAATTCAAAGAAGAAAACATCAACCAAATCAAACCAAAACCCAAGCACTAGTAACACTAGTACTACTCATAACACCAACATCAACTTCACCAACTTAGCACCACCACCAAATTTCTTCTTATATGATGATGATGGTGATGATGATGATGATGGTCCTTTTAATCCTTTTGATGATGATTATTATGGGTGCTATGGTTATGATGATTATGATGATTTTAGTAACCCTTTTGAACCTACAAACTATAATTCTGATTTTGATGATTTTGATGATTACAGTAACCCCTTTGATCCTTCATACCATAACTTCATCAAAGAACAAGATAATGAGAAGAAAACAGCAACTGCAGCGTTTGAAGTGGTTGAGGATTTGGATACTTACATAAGAGAAGGAGGTAATGAAATAAACCAAGCTTTATTGAAACTACCACTAGATTTATTTTTAGATATCATTTCAAGGTTACCCATCAAGCCATTAGCAATTTCTAGGTGTGTTTGTAAGACATGGCGAATGATTGTTCATCACCCACGTTTTATTAAGATGCATCATGCTAAAGCTACTCAAAATCGTTATAATGTGAGGGTTTTGGTTCATGTTAGTGTAAGTCTTTTGTTTGAACTTAAAGATGATCCTGAAAATAAACAGGTTTTTAGTGAAATTATCTTGTTGGAAAGTGAAAATGATGATGAGATTGAGAAAGCGGTTCTTGCGAATCCCCAATTTATGCCGCCAAAATTGGAATTAAAGCCATCTGATTTGAAATTTGAGATTGTTGGGTCGTGTAACGGTTTAGTGTTGTTGGCTGCAGGAGCTTATTATGACCCTGTTTATGTTTGTAATCCTGTTATTGGCGAGTACATGAGTTTACCTGCGAGTAATAAGAAAATGGGTTTTGAAATTTTATCTGGTATTGGGTATGATCAAGTTGCTGATGAGTATAAGGTGGTAAGATTGATAATCAATTTCATGGATCCAACTGATGTTCCTAATTGTAAAATGGAGGCTGAGGTATATACACTTGGTTCAGGAAAATGGAGGAAGCTTGGAAATTTTCTTTATCCTCTTTGTAAGAGATCATGTCAAGTGTTGGTCAAAAGTTCTCTTCACTGGCTGACACATGAAAATCGTGGTTCTGCAACCATTATTGCTTTTGATGTGGGAAGAGAGGAGTTTCAAACCATGTCATCTCCTCCTGAATTCGCCCATAGGGTAGATTGTGAGGATTGTGAACTGGATTTGGCAGAGTTAGGAGGGTATTTGTGCTTATTTGCTTACTGGTTTGATAATCGGTGTGAAATATGGGTAATGAAGGAATATGGGGTAAACACTTCTTGGACAAAACAACATGTCGTTTCACGAAACGTGTGTGGCTTGAGAGACGTGGTTTTTAGGCCTGTAACAATGATGAAGAATGGTAATATTTTACTGGTAATTGATAATCAATCTCTGGTCTGTTACAACCCCAAGAGGAAACGTTTCCGCAAACTCAAGATTCGACTTCCACCCAGGTTTGATGCCATTACTCATGTTGGGAGCTTTATATCACTGAGGGACATTGCTGCACCAACAAATAGCAAGCAGTGTGTCAACACTCGAGGATGGTATGGAGTTATGAAGTCAATTTCTTCCCAGAACCCAGATTTTGATATAGAAGGTTGGAAGTTGAATGAGCAGTTGAGAAGACTTTGGTGGGAAAATCATTGA
>AcoeFBX_00069 | Aqcoe5G040100.1 pacid=33090884 polypeptide=Aqcoe5G040100.1.p locus=Aqcoe5G040100 ID=Aqcoe5G040100.1.v3.1 annot-version=v3.1
ATGCAGCGCCACCATCTATCCACACCCACCGCCGCCAACTCCATCTCATCTCCACCTCTTTCCACACCTTCCTCCGATCTTAGAACAGGTCGACGACGTGGAAACTACAACTGTGGTCGATGTGGTCAACCCAAGAAAGGCCATGTTTGTCAACTCAACACCACCACCAACACCAATACCATCGCCGCCACCACCACCACCATCACCACCATCATCAACGATTCTTCCTCCGTCATAGTTTCATCTTCACCCACCTTCCCAACATCACCACCTCCACCTCCACTACGTCATACCAACACCCAACTTCGTCGTGCTCTTTCCTTTGACGATGATTTCGAATCCTTAACTGATTCTGATAACGATGATGACAATGGGTATACAGATTTGACTGAAATCGCTTCAGATTCAACTGAATCTGGATTACCATCGGGGATTTTATGGGAAATTATGAGGAAATTGCCGCCGACATCATTGTTATCGGCGGCGAAAGTTTGTAAAGGATGGAGAGATTGTACTAAGAAGGTATGGAAAGCGGCGGAAGAACTTAGATTGGTTGTTCCAGCTAAATCGCAAATTGGGTTTGTTGGATCTGTGTTGCAGAAGTGTTCTAAGCTTGTTAGATTGTCTCTTAGTCTGGAAAGTGATGTTGATGCCACGATGTTAGCATGCATTGCTTTCTCATGTCCTAATTTGGAATCATTGGAAATCAAAATGCTCAAAAAGGCAATCAATCGATTAACTGGGGATGAGCTGGGTCGTTTTGTTGCTGACAAGCGGTGCCTTTCAACCCTTAAGATCGAGGGCTGTTCTCACTTAGGCTACTTTAACTTCTGTTCTTCAAGTCTGTCAACGCTCTGGCTTTCCAATCTTTATTCTCTTTCTAAAACGGTTATCAACTGTCCAAACTTGATGGAGCTTTCTCTTGATTTTTCTCAACATGAAAATGACTATACTGATCTCTCTACTATGGTAGATAGTTTTGGAAGGGGTTGTCCAAGGTTGCAGAACATTCATATTGCATCAGTTCGACTCTCAAATTCTGTTGTGCATGCTCTAACAGATGCGAACTTGAGGGGTTTGCGCATGCTCTCTCTTGTACTTGGTTCAGGAATTACGGATGCATCTGTAGCTGCCATTGCCTCAAGTTATCCAAACCTAGAATTGCTTGATCTGAGTGGGTCAAGCATCAGTGATGGTGGAATTGGAATGATCTGCAACGAGTTGCCTGAAACTCTTTCCAGACTACTTCTTGCTCTCTGTCCTAATATTACATCGAGTGGCATTCAATTTGCCACAGCCCAGTTACCCTTGCTTGAAGTCATGGATTGTGGAATGAGCTTGTGTGATCCAAATTCTCAAAACCTTGATGAAGAAACTGGGTCCAATAGAAACAATGCTGCTTCTGAATCCAATCATATGCAGAAAGCATCCAACAGTAAGCTGCACCTTATATATCAGAAGCTGATAATTAAACATTCGCGACTGAAGAAACTTAGCCTGTGGGGTTGTTCTGGCTTGGATGCCCTTTACCTGAACTGCCCGGAACTTGACGATCTTAATCTAACGTCTTGCACCAACTTGCATCCAGAGAGGTTGCTGCTTCAGTGTCCCAGCCTGAAAACTGTTCATGCCTCTGGATGCCAAATTACATTAGTTAGAGCAATTCGAAGTCAGGTCTGTAACGATTTTGATGGTGTAGATGATCACCAGTACCCTTTCAAGCGTTTGGCCGATGGTTCCAAGAGAGTCCGAGTCCCCCAGTTTTTAAATCCACAGACCCCAGATTTTGAGAAGCGAAAAAGAGTCTGTATCCGCCCTCCCTGTACTGTGTACGTTCGGTGA
>AcoeFBX_00070 | Aqcoe2G359800.1 pacid=33055421 polypeptide=Aqcoe2G359800.1.p locus=Aqcoe2G359800 ID=Aqcoe2G359800.1.v3.1 annot-version=v3.1
ATGATGATGATGATGAAGAAGAAGCACAAGAGCTGTTTGATGTCAATAAACTTGGTTGTTCTCCCTAATGAGATCATTGAAGATATACTCACAAGACTCCCAGTTAAGTCTCTTCTTCGATTCAAGTGTGTATCCAAATCATGGTGTCAATTATTTACAACCGATTCTTTTATTAGAAACCATTTTCTTCGTTGGAGCAACAACCCCAAACTCATGTTACTTCATATCACTCCTGAACAACTTTCATCAGACCAGTTAGGTGCTGGAGCTATTGTGTATTCATTACAATATTATGGTAAAAGACATCATCAGCAAATTCTTGCTGAGATTCCCAGTTCAAGTAGTTTAGATATTCGAATGTTTTACGGTTCTTGTAATGGATTGGTATGCGTGTGCAGCAACAACACCATATACTTGTGGAATCCATCTACTAGAGTATACAAGGTAGTAAAACTCAACATACCTGGACCTCTTCATACTTATGGATCCGAATGTTGGTGTCAATTTACTACTTATGGTTTTGGTTACAATAAAATTGCTAAGGATTATGAGCTTATTAAAATCAATGCCTACTATAAACCAAATCGTTTCTCGCGCTCCAGTGGAAAATCTTTCTCGCGCTTCAGTATTTACTCCTTACGCAATAATTCATGGGGACCTTTTCAAGACATGGCACCTTACAGAGTAATGACACCAACAAAGGGGGAACTTATTAATGATGCTCTTCATTGGGTAGGGTCTAAATCCAACTCAGTAATTGCTTTTGACATTGCCAATAGAAAGTTTCAGGAGTTTTCAATGCCCACAAACGATGAACATTCTTTTTTGCCTATTAATCCTATTATTAGTGTTGTATCCATGAATGAGTGTCTCTCCGTAGCGCTCGTATGTGAAGATTGGATTGAGGTGTGGATGATGAAGGACTATGGTGTGAAGGATTCCTGGACCAAGGTGATTAAGATTGATGCTCGAATATTCACTCATGGCCCATACGCCATGTTAAAATGCTTTGCAATGAATATTGCTACACACAGAATGAGTGATCATGATATGGGCACCTATGCTCTTGACGGGTTCTTGAGAAAATTAGGAGGAGGCAACCGCATGGTAGAGGAAGTCATTCCCCAGTCTTCCTCAACAACAATCTACACCGAAAGCCTCGCCCTACTGCAATGA
>AcoeFBX_00071 | Aqcoe6G050700.1 pacid=33064525 polypeptide=Aqcoe6G050700.1.p locus=Aqcoe6G050700 ID=Aqcoe6G050700.1.v3.1 annot-version=v3.1
ATGAATTCCTCACTCACAATGACAAAGAAGAGCAGTGAAGAAGACAGAATTAGTGATTTATCTGATGAACTAATTCATCATATATTCTCGTTTCTAGATATGAAGGATGTTGTTCACACAAGCATTTTATCAAACAGATGGAAGACACTTTGGTTATCTACTCCTAATCTCAACTTTTTTCTTACACTTTATATTATGAAGATTTATGTGATTCTTGCTTAA
>AcoeFBX_00072 | Aqcoe5G438400.1 pacid=33085754 polypeptide=Aqcoe5G438400.1.p locus=Aqcoe5G438400 ID=Aqcoe5G438400.1.v3.1 annot-version=v3.1
ATGTCAGAAATTGTTGAAAGATATGAGAAATTGCAATTGAGAGTATATTTATTTCGAGAAAATTATTATTATTATCCATCAGTATGCAAAGAGCTTAGTTTCATATTGAGAAATGCTTATAGTAAAGTTCCTAAGATTCTACAATCTATCTTGTTTCAAGATACTCTTGCTGCTTTTCAATTTCTTCCTCAAGTACAGACAGGATATGGAATGGAAGCAGCCAACCTTCTTCTTCAAGCAACAGAGGTTGCATTGCCTAAGCATAAAAGAGGCTTAGCTGCTACAGAGTTCAAGCATGCAGTAGTTGCGTATAAGAGGCGACAAAAAGTCCATAAAGATGTTGAAGGTTCAGCACAGCTTCCCGAAGATGTTCTTGTTCATGTCTTCAGCTTTCTTGATATGCATTCTTTGGTTGCTGTTGGTTTAGTATGCCGGTCATGGTGCTCTGCAGCCAATGAGAACAAGCTCTGGCAGTCTCAGTATGATATTTTCTTTGGATGTTGTAATGATGATTCTAAAAGTAAGGAGCAGACTAGTGAACTGGCACAAAAATCAACGTCATCTTTTAATAAGAAAGACGAGAGGGGTCTCATTATCATTGATTGGAGAGAGGCATTTAAACAAGAGTATATAGGCACTTCATCATGGAGATTTGCCTCAAATAGGGGATATTGTGGGATATGCAAATCGGTGGTTTGGATTAGTAATATGAAGTGTTCTAATGTACACTATGGTACGAACATTGCTAATCAGCAAATAAATTCTCTATCATCGCAACAGGTTGTGGAGTTCCTGCTTCAGGATTCATTCTCCATAGACTCTACATCTGATAGCGACAGTGACTCGGAGGGATCGACGTCAAAGCTATGGGCAGCATATTATTGCCTTCAGTGA
>AcoeFBX_00073 | Aqcoe7G422900.1 pacid=33073893 polypeptide=Aqcoe7G422900.1.p locus=Aqcoe7G422900 ID=Aqcoe7G422900.1.v3.1 annot-version=v3.1
ATGAGGAGACATAAGAATTTGAAAATCAGGGCACTCGAAGACCGTCGCAAGCAGAATTTTATCACCACTAAGACAAACCCTGATTACAAACAGAAAAAGAAAGTCACACAAGAATATGTGAATCGGAGCAAGTACCCTATTGAAAGGTTGTTTAATAATGGTTTTCAACCCAAATTTTACGAAGAATACGACAACTTCTGCAATCCCATCTGCTATGAGGATTGTGAGGAGATATTTGACTCCTTCAACTATGTAGATTCCAGTTACAGTGAAAGCTTTTTTGATGATGAAGACTGTGAAGACGAAGAAAACTTGCAAGGTTTTGAAGATGTAGACATAGAAGCTTTGGAGGAGGAAGGAGATGAAACAAGTGGAGTAATGTTGAAACTTCCATTGGATATTTTCCTTGACATTTTGTCCAGACAACCCATTAGGTCTCTTGCTCGGTGTAGGTGCGTATGCAAAACTTGGCGCAAAATAGTGCATCATCCTCGTTTTACAAGTATGCATATTGATAAAGCAATTCAGCTCAATAGCAATTATGATTGCAACAGCTCTGTAAGTCTTGTGCTTCACTCCACTATCTATGAGGCTGCATTTGGTAACGATATATATTGTTTAGAACATGACATGGGTGATAATCCTGACAATGCGATGATAGTTAAGCCTAGGTTTGCTCCATCAAATTTTGAATTTCAAGTAGTGGGTTCATGTAATGGCTTGCTCTGTTTGTCGGAAAACTTATACTATGACCCCATTTATGTTTGCAATCCTGCTATTGGGGAGTATGTGAAGATACCTGAAATTTCTAAACGCACGCATTATGATATTGTATCTGGATTTGGCTATGACGAAGTTGCTAAGGAATATAAGGTAATAAGAATGATGTTTGACTCCATAGATTATGTATCCGAGGGTAATTCATCTTTTAAGTTGGAGGCCGAGATATACACACTTGGGTCGGGTGTGTGGAGGAAAATGGGAGATGTTTCTTATCCTCTTCGTGGTAGAGCATCGTCTGCGTTTGTAAATGGTGCCCTTCATTGGTTGACAGACGAATTCATTGGTTTGAGTGTTTCTGAACGTATAATATCTTTTGATGTTAGTAGAGAAGAGTTCCACGCAATCCCACCTCCACCTGGATTTGACTATGTTTCTGAGACTTTCCATTTTAGTTTGTGTGATTTAAGGAAGTCCTTGTGTTTGCTTGATTATTCATCCAACGATCAATTTGAGATTTGGGTAATGAAGAAGTATGGTGTAAAGACTTCATGGACCAAAGAATATATTATTTCTCGACAAGAATTGGGAATGGACAAGTTCTATCTCGATCCTCTCAAACTGTTGCCTAATGGTGAAATGTTGTTGGTGTATAATAGCGAGTCTCTAGTTTGTTATGACCCTGAACAGAGAACTGTTAGGGAACTTGGGATTCACAACCTTCCACCCAGATTTGAAGCATTCACTCATGTGGGGAGCTTTGTCTCACTCAGTGATATCATTGGACCATCAACTAGTAGGCGTAGCGTCAACAACAGGAAATGGTATAGAGCATTGCGTCCTTTGTATTCTCACAACCCAGAAGTTGATATAGACGATTGCATACTAGACTATGAAGTTCAGCAGCTTGCAGCACTTTTAGATTCTGGAGTACGTCTATCTGATCTGTATCCTGATTGGTGA
>AcoeFBX_00074 | Aqcoe6G281200.1 pacid=33064900 polypeptide=Aqcoe6G281200.1.p locus=Aqcoe6G281200 ID=Aqcoe6G281200.1.v3.1 annot-version=v3.1
ATGGTAAAGCTATGTTCCAAATTATGGAGAAAAGAAGACGATAGAATCGAGACAGAAAAGTCTATGATGAAGACTGCAGAGTTGGAGAATTGCTATTTTCCTGATGATCTATTACTTGATATACTTTGTCGACTACCATTGACGTCTCTATTAAGATCCAGATCTGTCTGCAAAAAATGGTGTTCTTTAATCCAGGATTCTATCTTCATAAAAATGCGTTTTGAGAGATCAAAAACTGACAACACAGGCTTATACATAAGAAGCAATATCTTGGGAAAAAATGGTTTGGTAAGCCTGTTTTTAATGAGATCAGTAACTCGGTAA
>AcoeFBX_00075 | Aqcoe5G261700.1 pacid=33087082 polypeptide=Aqcoe5G261700.1.p locus=Aqcoe5G261700 ID=Aqcoe5G261700.1.v3.1 annot-version=v3.1
ATGGAGAAGAAACAGAAAGAAGAAGAAGAAATGAAGAATCTATTTAATAGATTACCAGAAGAATTAACAGAAAGAATAATTGCTAATCTTCCAATTTCAAGTGTGTTTGATTGTCGTTGTGTATGTAAACAATGGAACAAATTACTAAAATCAAATTCATTTATTGAATTATGGAATCAAATCTCATCTAGAGATCTATGGTTTCTTGTTTATCATACTTGTCGTATTGTTGCTGCTTATAGTCCTAGATCTGGAAATTGGAATAATCTACCTTTATATGATCGTTGTTCTCTTGATTCTTCACAAGTCTTGTTATTAGCTTCATCAGGTGGTCTTTTGTGTTTTCGAAATCGTAATTCTGATTACCCTACTTTGATTGTTTGTAATCCTGTTACTAGTTCTTATAGAATTTTACCTGATATGCCTCAAGTTCGATATATTGATATTGTTGGTATGATTGCTATGACTAGTAGTGTTGTTGGTGGTGGTACTGCTGGTAATAGTGATTCTTATAAGATTTTGGTTACGGGGACATCTGAGCCTGCGTCCAGTGAAAGTATTACTGAAGTTTATGATTCTAGGACTGGAATTTGGGAACAACAGTGTTGTTCAAATCAAGAATTCTTGCAGTTTTGGTTTGAGGTACATGCCATTTGGCATGATGGATTCTTTTATTGCCTTGCGACTCCGCTCAATACTTCTCAAGGGTATCGACTTATTGCTTATGATATGGAGAAAAGGGTTTGGATTGATTTGAATGTTAAAATGCCATTTGGAGATATTCGCTGTCCTTCACTTTTAATATGTCAAGGAAAATTGTATTTGGCAGGGAAGATTGTGGAAGATTATCTGATTAGGAGTATTTGTATATGGGAGTTGAATTTGGAGAAGTCGAGGTGGGTGAAGGTTGTGGAAATGCCAGATGAGGTGTTGAAGAAGATACATTCACCGCATTCGGTCTTGATTCAATGCCAAGGTCATGGTGATTTAATGTGCTTTAGTACGCATAGAGGTTGGCAGTCTATTATCTATAATTTTGTAGACAAGACTTGGCATTGGTTGCCAGAGAATGAAATTTGTGGACGGAGCAAGTCGCAGGCAATGGGAAGGAATAATCTTGTCGGATTGCTTTACGAACCTAGCTTATCTGCAAGAGTTTGA
>AcoeFBX_00076 | Aqcoe1G315300.1 pacid=33082507 polypeptide=Aqcoe1G315300.1.p locus=Aqcoe1G315300 ID=Aqcoe1G315300.1.v3.1 annot-version=v3.1
ATGACCACCGAAAGCTGCAACGCTCGTCGCTTTTCAAGAATAATGAAATCTTGCTTTCCCAATTCTACTCAACCTGAATACTCTCATCAAACCACTTACCTCATCAAACTCTCCGACAAGATTTCTTCTGAAAACCGCCATCAGTACCAAACCAATTTCTCTTCTCTTCCCGATGATCTCCTTCTTGAATGTCTCTCTCGAGTTCCTCTCTCTTCTCTTTCTTCAGTTTCTCGAGTTTGTCGTAAATGGTCTCATGTTATTAATTCCTCTTCATTCTTCAATCTCCGTCGCAATCACTATCTTATCCATCAAACAATCTTCGCATTCTCACTGACAGATTTCGGTATTTTCGTGGCAAATCTTCGATACGAAAACGAATTATCTTGGAAAATCGATTGCTTTCGAAATGTCGATTGTACAATGCCTCAAATTATCGAAGGATCGATCTCGCATTCTCGTTTGATTGCAATCCAAACGTTCATTTTCATTATTAGCCGAAACTCCACCATACGATATAACACTTGGACAGGTAAATTTTCATCGAGATCAACAATGTTGTTCCCTAGGAAGAGATTTGCGGCAGCTGTGATTGCTGGCAAAATCTACGTTTCTGGTGGTGGTGGAGGAGGAGATCGTACAGAGACGGTAGAAGAATACAATCCAGAAACCGACACGTGGCAGATAATAGCGGAGTCACCAAGAAGAAGATACGGTTGTATTGGTGCTGGTGTAGATGGAGTGTTTTATTTAATCGGAGGGTTGAAAATTAGTAATCGTAGCGATTGTTCACGTGATGCAACGAGCACAGAAGCACGTGCGTATGCTTGTTCGATGGATTTGTATGATGTAGGGACACGTGTATGGTTGAGGAGTAGATCGGTACCTGGTGGTGGGTGTGTGATTGCAGCTTGTGCCATAGGTGGACACGTGTATGTGTTGATTAATCATGCGGTGGAACTTTCATTTTGGAGGTTTGATGGAAGAAGATTGTTGAAGAGTCAAAATGGTAATAATTGCAATAATGGGTTTGGAGAGTGGTGTAGGTTAAAGAATCCACCATTACCAGCACAAGTTAGATTAGATAATACAGTTAGATTTAGTTGTGTTGGAGTTGGAGAAGAGAAGGTGGTTTTGATACAAGTAATGGGGTGTATAGATGATTTGTTGAGAAGAAGTGGGAGGAATTGTAGAGGGTTGAAAGAAGGTTTAGTTTTGGTTTATGATAAAGAGACTGGAGATTGGAGTAGAGATTTAGATTTGCCAGAGATTATTAGACGTGCTGCTTGTGTTTGTGTTGAGTGTTAA
>AcoeFBX_00077 | Aqcoe2G064000.1 pacid=33057407 polypeptide=Aqcoe2G064000.1.p locus=Aqcoe2G064000 ID=Aqcoe2G064000.1.v3.1 annot-version=v3.1
ATGGCAAGCAGTAGTAATAGTAATAGTAATGATAATGATCATGAGAAGGTGCAGCTGCTGCTACCAGAAGACATAATGTTTCAGATATTATTATGGTTACCAGTTGTTTCTCTTCTTCGATTCAAGTCTGTCTGCAAATCATGGTATTCTCTCATCAAAAGTTCTCAGTTCATCTCACAACACAAACACAAAAAGGCTACCATTACCAATCTTCTTCTTATGCTTCCTCGTGCCCAAGAGATCGGGCATAGTCTCAATTTTAAGGTAATCTATTCCTCTTCTTCTTCTTCTTCTTCTTCTTCTTATTCAAATCTTAGTGGTGGTGGTAGTGGTAGTAGCAGTGACATTAACAACAACAACAACAACATATATCAAACTTATGAAAATTTAGATTTACCAGAATATTTCAAGAACAAGGATTGGGACATAAGATGGGCTAAGATGATTTGTTGCGACGGCATTATTTGTCTAAATCATCAGCAATGGGATGTTTCTCTATGGAATCCTGCAACTAAACAATTCAGAATTCTACCAAGGTCTCCACTTCCCTTACCACAAATAGCTCATGGTCATTTCATGTTTATTGGATTTGGTTTTGATGTTAAAACCAATGATTATAAGGTCATAAGGTTTGCTTTTTATGCCCCCGGTTCCTCTAAGTCAGGCTACAATCAAATTGAAGTTTATTCTTTGAATAACAATTCTTGGAAAACTTTGGATTTTGTTTTGCCTATTAACTTTGTCATTTCTGATCCTAAGATGCCTTACCATAATGGTGGAGAAGGACAAGTTTATTGTTGGATGGGAAAAGATTTTCATCAAGGGGGAATAATTCGAATACTTTCTTTTGATTTTAGCAAAGAGATATTTGCAACTGTTCCATTGCCAAACGATCCCACTTTTCAGTCCGATCGTATCCCACAGTTAGCCATCTTAAGAGAAAAGCTTGCTATCATTAATGGTGTTAATTTTTTATCTGAAATTCATGCTTGGCACTATCAAATATGGGTGATGAATGAATTTGGTATCAGAGAGTCTTGGACTAAACTATATACGGTTGGTCCATTTTCATTTTCTCAACCAATTGGTTTTCCAAAGAATGAAGATTTCTTTTTGTTAGTAAAAGATCGACTACAACTATGCTTGTGTGACCCTATTACCCAACATATAAACAATCTTCCGGCACGAGACATTAGTTTAAAGGTGCAAGCTGCAGTGTACAAGGAGAGCCTTCTTCCAGTCTAA
>AcoeFBX_00078 | Aqcoe4G051900.1 pacid=33067130 polypeptide=Aqcoe4G051900.1.p locus=Aqcoe4G051900 ID=Aqcoe4G051900.1.v3.1 annot-version=v3.1
ATGAAGAGGAAGGATATTTCAATAGGTATAATTATGTCGAAGAAGATCGAAGAAATGGACATAATTAGTAATTTACCTGATCCAATACTTCATCATATATTATCATTTTTAGACATGAAAGAAGTGGTATGTACAAGTCATCTTTCGCGAAGATGGAGATATATATGGAGATCTGTTTCCCATTTAAATTTTCATCAGGATTTATGGTCTGATACTTGTACGAATAACGATTTTAGGATTCCAAATTTATCGGAACATAAATTCATGGATTTTGTTGATTATGTTCTGTATCTTCGAGATGATACTAATGTACAAAAATTTCTTCTTTCCGGTTCTGGTCATGGTATGGGGAATTATCAAATTCCCAAGTGGATGACTATTTTAATAAATCGCAAGATTCCTGAGATCCATCTTAAGCTACCGGAGTATACTGCACTGCCGTTATTCGTATTTACTTCACCTACTAATCTCAAGATATTGCATTTAGAATATGCTATACTTCCTCAAGGCGATTTGAATGGAGAATTAGAGTTAAAATGTCAAGTTTTGGAAACATTAGTCTTACACAGTTGTTATCATAAGTGCTTGATTCTCAAATTATTCGCTCTTCAACTTAAGAACTTGGTATTAGATAACGATCGGGAGAAATGTGTTGATTTCTGTAAGATCAAGATATGTGCGCCTAATCTCAATTCACTCAAGTGCAAAGGTTATATGTACCAAGACTACTTTATGGAGGACCTCTCTTCTCTAGTAACAGCAAACGTTGGGGGCATTGCTGGTGAGAGGATTAATGTTCAACACGTGATTAAATTATTAAGCGGTCTGCAAAATGCCGCAACACTTGTAATAACTGATTGCTGGCTCAAGGATAATGAATCAAACATTACAAAGAATTTGGCAGAGTACGGGTGTTTCAATTTCAGTTTTCGAGTCCTCAATATTCAGAACGTCGAAGGATCTGAGAATGAACTCAACTTTTTCAAGTTCTTGCTGGAAAATGCAATGGTCTTAGAGAGAGTCAATATCACAACTTGTCTAAGTTCGGGTGCCGGTAGGAAGGAGTTGGATGAATTTAGTAAGAAGCTACATTCTTTGCCTAGAGCCTCTACAAACGCAAGAATACATTTTGTCATAAAAAATTAG
>AcoeFBX_00079 | Aqcoe1G435300.1 pacid=33078555 polypeptide=Aqcoe1G435300.1.p locus=Aqcoe1G435300 ID=Aqcoe1G435300.1.v3.1 annot-version=v3.1
ATGGCAGAGAGGTTTCCGGAAGAAGTGGTAATGGAGATACTATCTCGGTTACCTGTCAAACCTCTGTTACGTTTCAGGTGTGTTTCCAAGTCTTGGTTTCGTTTACTCACAATGGATTCTCATTTCATCAAATTACATCTCAACCAGTTAATTCAAGCTAATCCCATGCCTATGATTATGTATTTACGCGAGCATCGTTCACGAAGTACCCACTTTCACCTAGCTGAAGATTACACAGCATGTAATAAGGCAATCGAGTTAGATGTACTACCATTTAACATGGAAAAATTGCATAGAAAATACTTAGTTTCTGGTATATGTAATGGATTGCTATGTTTGAGTGATTATTTCTTTGAAGAATACTCTAAAGTATATATATGGAATCCACTTACAAAAGATCACATTATCATACCATGTTCACCTATTCCATCTCACACTATTGATGATTGGTGGACACTCTATAGTTTTGGTTATCATCAAGTAACTAATGAATTTAAGGTGATAAGAATTATGTGTACTACAAAGCACGCATATACGAACGAGAAATTTCAGTCACATGTCAGTGTGTATACTTTGGGAACAGGCTCATGGAGAATTATAGAACCTATGTCGTATGATATACTTCTTACGATTCACTATCCTGCACTCGTTAATGGAGCTCTTCATTGGTTAGCAGCTAGGCCTGGATCAACATCTTGGAATTTAATTGTTTCGTTTGATCTAAAAGATGAGATATGGGTCATGAAAGAATATGGAGTAATCGGTTCTTGGTCAATCCAGTATAAAATTGGACAACCCAATGGACATCAATCGTCCTTTCGCCTCGAACCACTAGGTGTTGCAAGCAGTGGAGAAATTGTAGTAAGGGCAGACACTCGGCGACTAATTGTGTACAGCCCAAAAACCAACTCTGTCAAAAGGCTTAAGAAATTTGCATTTCAGTCTTATCATGTGTATGCTTATATAGGAAGCATCGTCTCACCAAGACTTATCAATGCAACCAGCCACATCATTGATACAGAGGAAAGCTGA
>AcoeFBX_00080 | Aqcoe7G126500.1 pacid=33071992 polypeptide=Aqcoe7G126500.1.p locus=Aqcoe7G126500 ID=Aqcoe7G126500.1.v3.1 annot-version=v3.1
ATGGCACCTAGAAAAAAACTAGTCAGAAGTAGGAACAACAACAAGCTAGCTGAGTTACCTGATGAAATCTGGATGGAGATTTTGTTATATCTCACAGCCAAAGATCTACACAACTGCAAAACTGTTTCAAAACTATGGTATGCCCTCATCTCTAATCCCGATTTCGTTAAAACTCATTTGAATAATTTGAGAAAACAAAAACAACAATCACAACAAATCCTCATCACAACTATTAGAAAACCCACTAAACGCATCCCATATTACCAGTTTGATTATTTTTCAATTATCAACAAACCCAACAACAATGGTATGATGATGATGAAAAGACTAAATGAATTACTATTGGAAGGATCAAATACAACCACTACCATACCAAAGGCAATATGTTTGAAAGCATCCTGTGATGGTTTACTTCTCTTTCAAAACGAATATGATTGTACACAACTTTATATCTCCAACCCTGCCACTTCCTTGTTTAAGCCTCTACCTCCTGTTGATTGTCATTATATTAAGCCTTTTGTTTGGGCTTTGGTTCACGATACTCGAATCGATAAATACAAGATCTTTGGAATTCGGCCTCAGTTTGGATTTTTTATGCTCACTCTGGGACTGGGAGAGAATACTCCCAGTTGTTGGAGGTTTTGTCCTACTGGACGATACAAAAAAGAATATATTTTTTCAAATGTATTCTCCCAAATCATTCTGTTTCAGAAGAATGAGCTGCTTTGGTTGACAACAGACTACCTAGATGGTGACGACGGTTACGTCACTAATCAGGAATGCTACTGCATCTATTCCATTAATGTCAAGACCACAATGTTCAGCAAGATAAAAATTCCACTACATGTCTGGAAGTTTGAAATGGATGAGCTTGACTTTCGGAATTGCAAGGGTCTACACCTGTTGTCAGAGGTCAAAGGATCCCTGTATCTCACAACTGTTTCTCAGTTTGAACTACAGATGCTTGTTCTCCGGGATAGAGTTAATTCTGTGTGGACCAAATCTCATGCAATTTCTCTTCACTCCTTGTCCAACCGACCTGCTTTCCTGAACGACTTCTTGTTGGACAACGTTTGCCTTGTTGCCATGAGAGACATTGATCCCAGTAACTTAGCAGATCTCGTGAAAGTCGTCATACACCACAAAAGGCAGCTGCTGCTCTACGACTTGAACAGACAGGAGTGCACGGAAATTGGGTTTCTTAATAAGTGCCAGAAGCTGTGCAGACCATATTTATTTCATTCGAACAGCCTTGTTAGTTTTGAACTCTGA
>AcoeFBX_00081 | Aqcoe1G359500.1 pacid=33082222 polypeptide=Aqcoe1G359500.1.p locus=Aqcoe1G359500 ID=Aqcoe1G359500.1.v3.1 annot-version=v3.1
ATGAATACTCTTCCAAGTGAAATAACCTCACTGATTCTAGTTCGTCTTCCTGCAAAATCTATCCTTCAATGTCGTTGTGTATGTAAAACATGGCTTTTTATCATAGATAATCCTCACTTTGCTGAAACCCATCTTTCTATTGTAACAACTCAAGAACATTCATCTACTTTCATCTTCCTTCCAACTCTTCGACATGGGATATATGTAGCACAAGCTGATCAAGATTCACAAATCATTAAATCTAGAAAGGTAGATCTTTCATATACTGAGACTCCTTTCTTTATATTTGATTCTTACAATGGACTTGTTTGTTTGTCGTCAGGAGTTCATAAGAAAAACAAGGAAATTGATTGTTTTATATATATTTGTAATCTTTGCACTAGATTAACTGTTTGTTTGCCTCTATATAATTCTCCTGAATGTAGTACAGCTACACTTTTATTGGGATTTGGTTTAGATTTATTGAGTAAGAAATACAAAGTGGTTCAAATTTTCGGTGTGATTAATGGTGACTCTTATGATAGACAAGAGGTTCAAGTATATACATTAGGTTCAAATTCATGGAGGAATATTGGGTATGCACCAGATTTCCATTTTATTTGTGGATTGACTGCGTTTGTGAGTGGATCATGTCATTGGTTGGCCAAAGATAGTGCTGGTTCAATAATTATTGTGTCGTTTGATCTTGGATATGAAGTATTTGGTGTTATTCCAAGTCCAGAGTTCAGTTTACATTCAGATTCTGACTCTGTCAGATTTCGAATTGTGAAGTTAGGAGGGCGTCTTTCGATAGTTGATTGTTCTTTTGATGATCGAATTGAAATTTGGATTTTGAAGGAATATGATATGAAGAAAAAGTTATGGATCAAACATCTTGTGAAGAAAGGAGACGTCATGCATTGGCAAAGAGAATGCTACCCAATATCCATTTCGAAGAATGGTGACATTCTACTTGTGTGTGACTCTAAAAAATTGGTTTATTACAACACTGGCAGTGAAAAATGTACCCCACTCGAGGCTGATGGATTTTATGGACGTGCGCATAATCAAGGCACATTACCTTCTAATTTTGGAGTGTTTTCTCATGTGGAGAGCCTCATTCCACTCTAA
>AcoeFBX_00082 | Aqcoe1G358500.1 pacid=33078256 polypeptide=Aqcoe1G358500.1.p locus=Aqcoe1G358500 ID=Aqcoe1G358500.1.v3.1 annot-version=v3.1
ATGTCTTCAATACGATCTTCTAATTGGTCATTTGATAGTTTTCCAAGCGAGATCACAACAATCATTTTCACAAATCTTCCAGTGAAATCGATTCTTCGTTGTAGATCAGTTTGTAAAACATGGTGTGGGATTATAGATAACCCTAACTTCCCTCAACTTCATCTTCAAACTTCAACAACAAGAGAAGCTAAATCTGATGAAAACAAGGTCCCATACACTCTTATTACTTCTCAGTTTGAACTTTTGTTAGATCATAACAAACCTGGACCATATTTACTACCTCCTGTTTGTGGACTTTTGTTCTATTATTTTAAAGAACAACATAATTTATCGGTTACAGTAATGGAGGTAGATGAATGTTCTATGTACATCTGTAATCCTGCAACACGAGAATGCATAGAATTACCTAAATTTAATCCACCCCAATGTTCGAAACAAAAATTTAGTTCGGAGTTTCATTCTGGGTTTGGTTTGGATACGGTGAGTAAGGATTTTAAGGTGGTGCTTATATTGTACTTGAATAATTGGCCAGATGTTCGAACTGAAGTACAAGTGTATACATTGAGTTCAAATTCATGGAGAACAATTGGGGAAGCTCCAGTTACATCCATGTTTTATTTTTATTCAGCTTATGTTGATGGGTCATTGCATTGGCTGGCTAGAGATTTTGCTCGACGGGATTCTTTGGGAAAACTAGTAGTGTCATTGAATCTTGGTTCTGAAGAGTTTAGGGTTTTTCGAACTCCTGAATTATTTTATCGAGCTGACAATGTTCAACTTATTGCAATGGGAGGGTGTCTCTCCATAGTTGATCCTTTTTTTGATGATCACATCGAAATATGGCTTATGAAGGAGTATGGTGTAGAGGAATCATGGACAAAATTTTCTGTTAGTAAGGTTTGCTTGGAAGGATTGACACCTAAGGCCATTTCTTTCGAAAAAAATAGTGAATTCAAACTACTGGCCAATTCTTCAGAACTAGTTTCATACAACATCGACACCGGAAATTTTACTTCACTCGAAGTTGATGGAGTTAGTGAGCTGCCAGAAGGTTGCCCAAAGTTTTTTGGAGCGTTTTCGTTTGTTGAGAGGCTAATTTCACTCAAATCAGCGTGTCAAATAGAGGAGCAACCATGA
>AcoeFBX_00083 | Aqcoe7G190500.1 pacid=33070932 polypeptide=Aqcoe7G190500.1.p locus=Aqcoe7G190500 ID=Aqcoe7G190500.1.v3.1 annot-version=v3.1
ATGAGGGAATTTCTTCTTTCACTTGTTAAAACTTCAATAGCGAAGAAGAAGGCGATGAAACATCAAGAAGATAGAATTACTGTTTTGCCTAATGTAATAATCCATGAGATTCTTTCTTATCTTGACATGAAACAAGTTGTTCATATGAGTCTTCTTTCAAAAGGATGGAAAGACTTGTGGAAATCTCTTTCCATTGTTAACTTTGATGATCAATTCTGGGAAGATAAAATCAAATTTCGAAATTTTTTAGATCAGGTTTTGCTTACTCAAAAAGGTTTTGATCTTAAAAAATTTACTCTTGCTTCAGTTTACCATGACGACAAACGATTTGACAAATGGCTTGATGCTGCAGTACAACAACGTAGGGTTATGGAAGTTCATCTTAAGTCCTTGCATATTCCAAGGGTAGTCCCTTCTCAAAATCTGAGAAGCCTTTCAATATCTGCTCCTCAACTTAGGTACTTAAGACTCGAAGATATGCCTGGATATGTGGTAAAGATATGTGCTCCACAACTGACTTCTCTCCAACTGATAAGATCATTAGATTTACATATGGAGTTTCCTCCAGTTACACAAATCCACACTAAAATTTCTGGGATGAAGAACCTGTGTGTTGGGGGATCTTTACATGGGATACTTGCCGCAATTGATAATGCAGAATGTATGACAATATCCGGGCATGATTACTTGGAGTCCAGTTTACTATTTACGCAGAAGTATTTTAAGCTCACAGAACTGTATGAAAATTGTTATACACAAGCATGGACGAGTATACTGAAGTGGCTTTACTGGTTGGAAAGAATAATCTTAGAAGAAAAAGAGAGGACACCATCAAATGAAAGAGAAGAATGGGGAGCTCAATTATATTTCGAGCATAATTTATTCCAACGCCAAGACTTCAGTTGCATTAAAGAAATCAGCAGCTGTGAGAATGACTTTGGGATTCTTGAGTATTTAGCAAAGAATGCTTCTCCTTCAAGATGCCTCAATCTTGAGTTGGTGAAGTCCTTACCAGTTGATTGA
>AcoeFBX_00084 | Aqcoe3G047500.1 pacid=33092484 polypeptide=Aqcoe3G047500.1.p locus=Aqcoe3G047500 ID=Aqcoe3G047500.1.v3.1 annot-version=v3.1
ATGGAAATTGGGTCAACCCACGATGACATCCTTATTGAAATCCTCTCTCGATTGCCTGCCAAATCTGTTGTCAGATTTCAGTGTGTCTCGAAACGGTGGCAGAACATTATATCAGATCCTGTTTTTCGGAGGCTTCAATATCACAGGTCAAAATCTATTATCTCCTGGTTCTTCTTCCTAGGTGGATGTAACGAGTTTTGCCTGTCGAATTATGTACCCTTTATTAATGATCAGGTCATTGCACAATACAGAATCATGAATTTCATTCCAGAGAAATCTTGTCCTATAGCCTCAAGCAATGGACTTCTTTGTTGTCGTAACTATGGCGTTGATACTGCCATTTATGTTTGCAACCCTGCCATAGAGAAATATGTCAAAATGGAGGTGCCCACGGCTGTTAATGGACTAGCCATGGGATTACTTTTCGATCCATTTCGCTACAATATGGATGACTTGTCAAACTTCAAATTGGTTAGCATCAGTGAGAAAAATGATTTGGGCTTCATTTTTCACATTTATTCATCTGAAATCAGGGAATGGAGAAAGTTATCAGGGGTATGCCCGTGTACCCATGTGTTACAACGTGGTGGTTGCGCTTGTCTTGCCAGTGGTGTGTTCTACTGGATGACTTGTGGGGATGTAATCATCGCATTCGATGTAGAAAAGGAGACATCTTATTGCATAACTTTGCCAGTTACAGATCTTAAAAGCTGGGGTGGAAAGTGCATTGGTGAGTCTGAAGGTAGTCTTCATTATATCACCATTTCTGACGGCTGCATTCAAGTTTGGTTCCTGATCAGTTGCGAACTCAAGTGGATACTTAAATTTTCCGTATCTTTAGCTTCAATGGAGGAAGATCACCCAAATTTTCTCTATGATGCGGCAAACAAAGAAGCAAGTATACGGCATCTGCCATTATGGATTGAACCATTAGCTTTTAAAGATGGAAACTTGCTTCTAAAACTGCGTTTACGTTTTAGCACTGAACATGGCAATTTCACTCAGTTATGCATGAAGTTCTACGCGTATAACCTCGAGACTAGAACAATGGAAGAACTCTGCACCCTCGACGAATCCGGACTCCTGTACTATGGCAATAGAAAATGGAATGAACTCACCATGAATAACAAATGGGGACTCTTCCTTGGTGCTTTGAAAGCACTACCCTATAGCATGAGCTTGGCACCATTGTGTTCTGCATAA
>AcoeFBX_00085 | Aqcoe2G387300.1 pacid=33061135 polypeptide=Aqcoe2G387300.1.p locus=Aqcoe2G387300 ID=Aqcoe2G387300.1.v3.1 annot-version=v3.1
ATGAATAGATTACCGCGTGAGATCATCGTTGAAATTCTTTGTCAGCTACCAATCAGGTATATTGTTCGATGCAACTGTGTTTGCAAAACATGGACCAACATTGTCTCTGATCCATCTTTCCTTAGGACACTTTTTAATCATTCATCTCAAGCTAACCCCAGTAGTATTATTGTCTACACCCCTTCAACCTTCAATTGGATAAAGCTTCTAACGTTGAGGTTTGAAGATGTCTTAAATGCATTATTGTGGTTGATAGAAGACAAAGAGATTGAAGTACGTGTTCAACAAATACATAACCTCAAAAATGTTTAA
>AcoeFBX_00086 | Aqcoe6G142600.1 pacid=33061971 polypeptide=Aqcoe6G142600.1.p locus=Aqcoe6G142600 ID=Aqcoe6G142600.1.v3.1 annot-version=v3.1
ATGGCAGTATTCACTGCTTTGAGGTATCACTCTCTAATCGCTACAATGTATAGAAGACGAAGAAGAAATATAAAAAGAAGAAGTAGAAGAAGAGACAGGGGAGTGAAAGAGGGGCAGCGGGTTCGGGATCAAAGATTTTTTTCGTGGGCTCTTCCAGAAGATATTACACTCAACATATTATCAAGACTCCCAGTAAAGTCTCTGATGCGATGCAGGTGTGTTTGTAAATCATGGCTCACTTCAACCTCAACTCCATATCTTATTAATATGCACGGGGCACGCGCAACCCAAGATCACAATCCTGATGTTTTGTTTATTGACTTTCGTGATAACCCTGATAAAACTCTGGCAACTCAAGACCTTTATATTGTTGAGAATGTTGGTACTCACAACGAAATAGTCAAGCCTGTTCCTCTTCCTGAACATTTAATGTCTCTTCACCTAGTGGATTCGTGTAATGGGTTGATCTGTTTAACAATCTCACCAGCCTGTGAACGACTTACATACGTTTACAATCCTTGTACAGGAGAATCCATACAGCTTCCTTATTCCCCTTTTAGTCAAACTAGCGATGGTATTTGTGGTTTTGGTTACAGTCCTAACCATGACGAGTACAAGTTTGTAGCATTTATCTCTGTACAACCCTATTTCGATTTTCCATTTCCAATAGCCGAAGTGTGCACACTTGGTTCAGATTCATGGAGAAGAATTGTAAATGTCCCTTTCACGCTGATTGTACCACCTAGTTATTTTTACATGGATGGAGCCTTATACTGGTTGGCGTTTGACCGTTTCGATAAAAGTTCGCTTGGAATTGGTTCTTTTGACCTTGAAAATGAAGAATTACATTTCTTTCTGTTACCTCCAAAAATATTTTCTACTTTGGATACTAACTATTTAGAGGCAGGCATCATAGAAGGTTGTGTTTCTGTTGTTGACTTCTCATCTGGAGAGCATACTCAGATATGGTCATCAATGAACTATAGAGAGAAGGAGTCTTGGACCAAACGAAACGTCCTATCACTGCCTGGTAGGACGAAGCTCATGCGCCTGTTGGGAACTTTGAAGAATAGGGAGATTGTTTTCTTTAATAATTATAATAAGTTGGTATCCTGTGATCCTCGGAGTGGGCAGTTTAGGGATCTTGGAGTTCAGGGTGTTTCGGAAGTTCTTGAAACTTATGTTCACGTTGGAACTCTCATTTCACCTGTACGAGGTTGTGGGGCAGAATAA
>AcoeFBX_00087 | Aqcoe6G307300.1 pacid=33064347 polypeptide=Aqcoe6G307300.1.p locus=Aqcoe6G307300 ID=Aqcoe6G307300.1.v3.1 annot-version=v3.1
[truncated: 101,658,427 more chars]
