# Supplementary material for: Diverse Evolution in 111 Plant Genomes Reveals Purifying and Dosage Balancing Selection Models for F-Box Genes
Source: Int J Mol Sci. 2021 Jan 16;22(2):871. doi: 10.3390/ijms22020871 (PMC7829749; doi:10.3390/ijms22020871)
Supplement: Supplementary file 1 [file ijms-22-00871-s001.zip › Supplementary Materials/Table S1. List of Datasets for Annotating the FBX genes in 110 green plant genomes and the geome of P. umbilicalis.xlsx]

## Sheet: Sheet1
Table S1. List of datasets for annotating the FBX genes in 111 plant genomes
Species	Species_Affix	Genome Dataset	Annotation_GFF_Dataset	Prior Annotated Proteomse Dataset
Aquilegia coerulea	Acoe	Acoerulea_322_v3.fa	Acoerulea_322_v3.1.gene.gff3	Acoerulea_322_v3.1.protein_primaryTranscriptOnly.fa
Ananas comosus	Acom	Acomosus_321_v3.fa	Acomosus_321_v3.gene.gff3	Acomosus_321_v3.protein_primaryTranscriptOnly.fa
Arabidopsis halleri	Ahal	Ahalleri_264_v1.fa	Ahalleri_264_v1.1.gene.gff3	Ahalleri_264_v1.1.protein_primaryTranscriptOnly.fa
Amaranthus hypochondriacus	Acho	Ahypochondriacus_459_v2.0.fa	Ahypochondriacus_459_v2.1.gene.gff3	Ahypochondriacus_459_v2.1.protein_primaryTranscriptOnly.fa
Arachis hypogaea	Ahyp	Ahypogaea_530_v1.0.fa	Ahypogaea_530_v1.0.gene.gff3	Ahypogaea_530_v1.0.protein_primaryTranscriptOnly.fa
Alyssum linifolium	Alin	Alinifolium_472_v1.fa	Alinifolium_472_v1.1.gene.gff3	Alinifolium_472_v1.1.protein_primaryTranscriptOnly.fa
Arabidopsis lyrata	Alyr	Alyrata_384_v1.fa	Alyrata_384_v2.1.gene.gff3	Alyrata_384_v2.1.protein_primaryTranscriptOnly.fa
Anacardium occidentale	Aocc	Aoccidentale_449_cashewV0.9.fa	Aoccidentale_449_v0.9.gene.gff3	Aoccidentale_449_v0.9.protein_primaryTranscriptOnly.fa
Asparagus officinalis	Aoff	Aofficinalis_498_Aspof.V1.fa	Aofficinalis_498_V1.1.gene.gff3	Aofficinalis_498_V1.1.protein_primaryTranscriptOnly.fa
Arabidopsis thaliana	Atha	Athaliana_447_TAIR10.fa	Athaliana_447_Araport11.gene.gff3	Athaliana_447_Araport11.protein_primaryTranscriptOnly.fa
Amborella trichopoda	Atri	Atrichopoda_291_v1.0.fa	Atrichopoda_291_v1.0.gene.gff3	Atrichopoda_291_v1.0.protein_primaryTranscriptOnly.fa
Botryococcus braunii	Bbra	Bbraunii_502_2.0.fa	Bbraunii_502_v2.1.gene.gff3	Bbraunii_502_v2.1.protein_primaryTranscriptOnly.fa
Brachypodium distachyon	Bdis	Bdistachyon_314_v3.0.fa	Bdistachyon_314_v3.1.gene.gff3	Bdistachyon_314_v3.1.protein_primaryTranscriptOnly.fa
Brachypodium hybridum	Bhyb	Bhybridum_463_v1.0.fa	Bhybridum_463_v1.1.gene.gff3	Bhybridum_463_v1.1.protein_primaryTranscriptOnly.fa
Brassica oleracea	Bole	Boleraceacapitata_446_v1.0.fa	Boleraceacapitata_446_v1.0.gene.gff3	Boleraceacapitata_446_v1.0.protein_primaryTranscriptOnly.fa
Brassica rapa	Brap	BrapaFPsc_277_v1.fa	BrapaFPsc_277_v1.3.gene.gff3	BrapaFPsc_277_v1.3.protein_primaryTranscriptOnly.fa
Brachypodium stacei	Bsta	Bstacei_316_v1.0.fa	Bstacei_316_v1.1.gene.gff3	Bstacei_316_v1.1.protein_primaryTranscriptOnly.fa
Boechera stricta	Bstr	Bstricta_278_v1.fa	Bstricta_278_v1.2.gene.gff3	Bstricta_278_v1.2.protein_primaryTranscriptOnly.fa
Brachypodium sylvaticum	Bsyl	Bsylvaticum_490_v1.0.fa	Bsylvaticum_490_v1.1.gene.gff3	Bsylvaticum_490_v1.1.protein_primaryTranscriptOnly.fa
Caulanthus amplexicaulis	Camp	Camplexicaulis_470_v1.fa	Camplexicaulis_470_v1.1.gene.gff3	Camplexicaulis_470_v1.1.protein_primaryTranscriptOnly.fa
Cicer arietinum	Cari	Carietinum_492_v1.0.fa	Carietinum_492_v1.0.gene.gff3	Carietinum_492_v1.0.protein_primaryTranscriptOnly.fa
Corymbia citriodora	Ccit	Ccitriodora_507_v2.0.fa	Ccitriodora_507_v2.1.gene.gff3	Ccitriodora_507_v2.1.protein_primaryTranscriptOnly.fa
Citrus clementina	Ccle	Cclementina_182_v1.fa	Cclementina_182_v1.0.gene.gff3	Cclementina_182_v1.0.protein_primaryTranscriptOnly.fa
Capsella grandiflora	Cgra	Cgrandiflora_266_v1.fa	Cgrandiflora_266_v1.1.gene.gff3	Cgrandiflora_266_v1.1.protein_primaryTranscriptOnly.fa
Crambe hispanica	Chis	Chispanica_488_v1.fa	Chispanica_488_v1.1.gene.gff3	Chispanica_488_v1.1.protein_primaryTranscriptOnly.fa
Cinnamomum kanehirae	Ckan	Ckanehirae_531_v3.fa	Ckanehirae_531_v3.gene.gff3	Ckanehirae_531_v3.protein_primaryTranscriptOnly.fa
Cakile maritima	Cmar	Cmaritima_481_v1.fa	Cmaritima_481_v1.1.gene.gff3	Cmaritima_481_v1.1.protein_primaryTranscriptOnly.fa
Carica papaya	Cpap	Cpapaya_113_r.Dec2008.fa	Cpapaya_113_ASGPBv0.4.gene.gff3	Cpapaya_113_ASGPBv0.4.protein_primaryTranscriptOnly.fa
Chenopodium quinoa	Cqui	Cquinoa_392_v1.0.fa	Cquinoa_392_v1.0.gene.gff3	Cquinoa_392_v1.0.protein_primaryTranscriptOnly.fa
Chlamydomonas reinhardtii	Crei	Creinhardtii_281_v5.0.fa	Creinhardtii_281_v5.6.gene.gff3	Creinhardtii_281_v5.6.protein_primaryTranscriptOnly.fa
Capsella rubella	Crub	Crubella_474_v1.fa	Crubella_474_v1.1.gene.gff3	Crubella_474_v1.1.protein_primaryTranscriptOnly.fa
Cucumis sativus	Csat	Csativus_122_v1.fa	Csativus_122_v1.0.gene.gff3	Csativus_122_v1.0.protein_primaryTranscriptOnly.fa
Citrus sinensis	Csin	Csinensis_154_v1.fa	Csinensis_154_v1.1.gene.gff3	Csinensis_154_v1.1.protein_primaryTranscriptOnly.fa
Coccomyxa subellipsoidea	Csub	CsubellipsoideaC169_227_v2.0.fa	CsubellipsoideaC169_227_v2.0.gene.gff3	CsubellipsoideaC169_227_v2.0.protein_primaryTranscriptOnly.fa
Cleome violacea	Cvio	Cviolacea_484_v1.fa	Cviolacea_484_v1.1.gene.gff3	Cviolacea_484_v1.1.protein_primaryTranscriptOnly.fa
Chromochloris zofingiensis	Czof	Czofingiensis_461_v5.fa	Czofingiensis_461_v5.2.3.2.gene.gff3	Czofingiensis_461_v5.2.3.2.protein_primaryTranscriptOnly.fa
Dioscorea alata	Dala	Dalata_550_v2.0.fa	Dalata_550_v2.1.gene.gff3	Dalata_550_v2.1.protein_primaryTranscriptOnly.fa
Daucus carota	Dcar	Dcarota_388_v2.0.fa	Dcarota_388_v2.0.gene.gff3	Dcarota_388_v2.0.protein_primaryTranscriptOnly.fa
Dunaliella salina	Dsal	Dsalina_325_v1.fa	Dsalina_325_v1.0.gene.gff3	Dsalina_325_v1.0.protein_primaryTranscriptOnly.fa
Descurainia sophioides	Dsop	Dsophioides_482_v1.fa	Dsophioides_482_v1.1.gene.gff3	Dsophioides_482_v1.1.protein_primaryTranscriptOnly.fa
Diptychocarpus strictus	Dstr	Dstrictus_489_v1.fa	Dstrictus_489_v1.1.gene.gff3	Dstrictus_489_v1.1.protein_primaryTranscriptOnly.fa
Eucalyptus grandis	Egra	Egrandis_297_v2.0.fa	Egrandis_297_v2.0.gene.gff3	Egrandis_297_v2.0.protein_primaryTranscriptOnly.fa
Eutrema salsugineum	Esal	Esalsugineum_173_v1.fa	Esalsugineum_173_v1.0.gene.gff3	Esalsugineum_173_v1.0.protein_primaryTranscriptOnly.fa
Euclidium syriacum	Esyr	Esyriacum_483_v1.fa	Esyriacum_483_v1.1.gene.gff3	Esyriacum_483_v1.1.protein_primaryTranscriptOnly.fa
Eruca vesicaria	Eves	Evesicaria_487_v1.fa	Evesicaria_487_v1.1.gene.gff3	Evesicaria_487_v1.1.protein_primaryTranscriptOnly.fa
Fragaria vesca	Fves	Fvesca_501_v2.0.a1.fa	Fvesca_501_v2.0.a2.gene.gff3	Fvesca_501_v2.0.a2.protein_primaryTranscriptOnly.fa
Gossypium barbadense	Gbar	Gbarbadense_526_v1.0.fa	Gbarbadense_526_v1.1.gene.gff3	Gbarbadense_526_v1.1.protein_primaryTranscriptOnly.fa
Gossypium darwinii	Gdar	Gdarwinii_529_v1.0.fa	Gdarwinii_529_v1.1.gene.gff3	Gdarwinii_529_v1.1.protein_primaryTranscriptOnly.fa
Gossypium hirsutum	Ghir	Ghirsutum_527_v2.0.fa	Ghirsutum_527_v2.1.gene.gff3	Ghirsutum_527_v2.1.protein_primaryTranscriptOnly.fa
Glycine max	Gmax	Gmax_275_v2.0.fa	Gmax_275_Wm82.a2.v1.gene.gff3	Gmax_275_Wm82.a2.v1.protein_primaryTranscriptOnly.fa
Gossypium mustelinum	Gmus	Gmustelinum_524_v1.0.fa	Gmustelinum_524_v1.1.gene.gff3	Gmustelinum_524_v1.1.protein_primaryTranscriptOnly.fa
Gossypium raimondii	Grai	Graimondii_221_v2.0.fa	Graimondii_221_v2.1.gene.gff3	Graimondii_221_v2.1.protein_primaryTranscriptOnly.fa
Glycine soja	Gsoj	Gsoja_509_v1.0.fa	Gsoja_509_v1.1.gene.gff3	Gsoja_509_v1.1.protein_primaryTranscriptOnly.fa
Gossypium tomentosum	Gtom	Gtomentosum_525_v1.0.fa	Gtomentosum_525_v1.1.gene.gff3	Gtomentosum_525_v1.1.protein_primaryTranscriptOnly.fa
Helianthus annuus	Hann	Hannuus_494_r1.0.fa	Hannuus_494_r1.2.gene.gff3	Hannuus_494_r1.2.protein_primaryTranscriptOnly.fa
Hordeum vulgare	Hvul	Hvulgare_462_r1.fa	Hvulgare_462_r1.gene.gff3	Hvulgare_462_r1.protein_primaryTranscriptOnly.fa
Iberis amara	Iama	Iamara_485_v1.fa	Iamara_485_v1.1.gene.gff3	Iamara_485_v1.1.protein_primaryTranscriptOnly.fa
Isatis tinctoria	Itin	Itinctoria_475_v1.fa	Itinctoria_475_v1.1.gene.gff3	Itinctoria_475_v1.1.protein_primaryTranscriptOnly.fa
Kalanchoe fedtschenkoi	Kfed	Kfedtschenkoi_382_v1.0.fa	Kfedtschenkoi_382_v1.1.gene.gff3	Kfedtschenkoi_382_v1.1.protein_primaryTranscriptOnly.fa
Kalanchoe laxiflora	Klax	Klaxiflora_309_v1.0.fa	Klaxiflora_309_v1.1.gene.gff3	Klaxiflora_309_v1.1.protein_primaryTranscriptOnly.fa
Lunaria annua	Lann	Lannua_476_v1.fa	Lannua_476_v1.1.gene.gff3	Lannua_476_v1.1.protein_primaryTranscriptOnly.fa
Lactuca sativa	Lsat	Lsativa_467_v8.fa	Lsativa_467_v5.gene.gff3	Lsativa_467_v5.protein_primaryTranscriptOnly.fa
Linum usitatissimum	Ltiv	Ltivum_478_v1.fa	Ltivum_478_v1.1.gene.gff3	Ltivum_478_v1.1.protein_primaryTranscriptOnly.fa
Lepidium sativum	Lusi	Lusitatissimum_200_BGIv1.0.fa	Lusitatissimum_200_v1.0.gene.gff3	Lusitatissimum_200_v1.0.protein_primaryTranscriptOnly.fa
Musa acuminata	Macu	Macuminata_304_v1.fa	Macuminata_304_v1.gene.gff3	Macuminata_304_v1.protein_primaryTranscriptOnly.fa
Micromonas pusilla CCMP 1545	MCCM	MpusillaCCMP1545_228_v3.0.fa	MpusillaCCMP1545_228_v3.0.gene.gff3	MpusillaCCMP1545_228_v3.0.protein_primaryTranscriptOnly.fa
Malus domestica	Mdom	Mdomestica_491_GDDH13v1.1.fa	Mdomestica_491_v1.1.gene.gff3	Mdomestica_491_v1.1.protein_primaryTranscriptOnly.fa
Manihot esculenta	Mesc	Mesculenta_520_v7.fa	Mesculenta_520_v7.1.gene.gff3	Mesculenta_520_v7.1.protein_primaryTranscriptOnly.fa
Mimulus guttatus	Mgut	Mguttatus_256_v2.0.fa	Mguttatus_256_v2.0.gene.gff3	Mguttatus_256_v2.0.protein_primaryTranscriptOnly.fa
Malcolmia maritima	Mmar	Mmaritima_477_v1.fa	Mmaritima_477_v1.1.gene.gff3	Mmaritima_477_v1.1.protein_primaryTranscriptOnly.fa
Myagrum perfoliatum	Mper	Mperfoliatum_471_v1.fa	Mperfoliatum_471_v1.1.gene.gff3	Mperfoliatum_471_v1.1.protein_primaryTranscriptOnly.fa
Marchantia polymorpha	Mpol	Mpolymorpha_320_v3.0.fa	Mpolymorpha_320_v3.1.gene.gff3	Mpolymorpha_320_v3.1.protein_primaryTranscriptOnly.fa
Micromonas sp RCC299	MRCC	MRCC299_229_v3.0.fa	MRCC299_229_v3.0.gene.gff3	MRCC299_229_v3.0.protein_primaryTranscriptOnly.fa
Miscanthus sinensis	Msin	Msinensis_497_v7.0.fa	Msinensis_497_v7.1.gene.gff3	Msinensis_497_v7.1.protein_primaryTranscriptOnly.fa
Medicago truncatula	Mtru	Mtruncatula_285_Mt4.0.fa	Mtruncatula_285_Mt4.0v1.gene.gff3	Mtruncatula_285_Mt4.0v1.protein_primaryTranscriptOnly.fa
Nymphaea colorata	Ncol	Ncolorata_v1.fa	Ncolorata_v1.gene.gff3	Ncolorata_v1.protein_primaryTranscriptOnly.fa
Olea europaea	Oeur	Oeuropaea_451_v1.0.fa	Oeuropaea_451_v1.0.gene.gff3	Oeuropaea_451_v1.0.protein_primaryTranscriptOnly.fa
Ostreococcus lucimarinus	Oluc	Olucimarinus_231_v2.0.fa	Olucimarinus_231_v2.0.gene.gff3	Olucimarinus_231_v2.0.protein_primaryTranscriptOnly.fa
Oryza sativa	Osat	Osativa_323_v7.0.fa	Osativa_323_v7.0.gene.gff3	Osativa_323_v7.0.protein_primaryTranscriptOnly.fa
Oropetium thomaeum	Otho	Othomaeum_386_v1.0.fa	Othomaeum_386_v1.0.gene.gff3	Othomaeum_386_v1.0.protein_primaryTranscriptOnly.fa
Populus deltoides	Pdel	PdeltoidesWV94_445_v2.0.fa	PdeltoidesWV94_445_v2.1.gene.gff3	PdeltoidesWV94_445_v2.1.protein_primaryTranscriptOnly.fa
Panicum hallii	Phal	Phallii_495_v3.0.fa	Phallii_495_v3.1.gene.gff3	Phallii_495_v3.1.protein_primaryTranscriptOnly.fa
Physcomitrella patens	Ppat	Ppatens_318_v3.fa	Ppatens_318_v3.3.gene.gff3	Ppatens_318_v3.3.protein_primaryTranscriptOnly.fa
Prunus persica	Pper	Ppersica_298_v2.0.fa	Ppersica_298_v2.1.gene.gff3	Ppersica_298_v2.1.protein_primaryTranscriptOnly.fa
Populus trichocarpa	Ptri	Ptrichocarpa_533_v4.0.fa	Ptrichocarpa_533_v4.1.gene.gff3	Ptrichocarpa_533_v4.1.protein_primaryTranscriptOnly.fa
Porphyra umbilicalis	Pumb	Pumbilicalis_456_v1.5.fa	Pumbilicalis_456_v1.5.gene.gff3	Pumbilicalis_456_v1.5.protein_primaryTranscriptOnly.fa
Panicum virgatum	Pvir	Pvirgatum_516_v5.0.fa	Pvirgatum_516_v5.1.gene.gff3	Pvirgatum_516_v5.1.protein_primaryTranscriptOnly.fa
Beta vulgaris	Pvul	Pvulgaris_442_v2.0.fa	Pvulgaris_442_v2.1.gene.gff3	Pvulgaris_442_v2.1.protein_primaryTranscriptOnly.fa
Ricinus communis	Rcom	Rcommunis_119_TIGR.0.1.fa	Rcommunis_119_v0.1.gene.gff3	Rcommunis_119_v0.1.protein_primaryTranscriptOnly.fa
Rorippa islandica	Risl	Rislandica_473_v1.fa	Rislandica_473_v1.1.gene.gff3	Rislandica_473_v1.1.protein_primaryTranscriptOnly.fa
Sinapis alba	Salb	Salba_480_v1.fa	Salba_480_v1.1.gene.gff3	Salba_480_v1.1.protein_primaryTranscriptOnly.fa
Sorghum bicolor	Sbic	Sbicolor_454_v3.0.1.fa	Sbicolor_454_v3.1.1.gene.gff3	Sbicolor_454_v3.1.1.protein_primaryTranscriptOnly.fa
Sphagnum fallax	Sfal	Sfallax_522_v1.0.fa	Sfallax_522_v1.1.gene.gff3	Sfallax_522_v1.1.protein_primaryTranscriptOnly.fa
Setaria italica	Sita	Sitalica_312_v2.fa	Sitalica_312_v2.2.gene.gff3	Sitalica_312_v2.2.protein_primaryTranscriptOnly.fa
Solanum lycopersicum	Slyc	Slycopersicum_514_SL3.0.fa	Slycopersicum_514_ITAG3.2.gene.gff3	Slycopersicum_514_ITAG3.2.protein_primaryTranscriptOnly.fa
Sphagnum magellanicum	Smag	Smagellanicum_521_v1.0.fa	Smagellanicum_521_v1.1.gene.gff3	Smagellanicum_521_v1.1.protein_primaryTranscriptOnly.fa
Selaginella moellendorffii	Smoe	Smoellendorffii_91_v1.fa	Smoellendorffii_91_v1.0.gene.gff3	Smoellendorffii_91_v1.0.protein_primaryTranscriptOnly.fa
Stanleya pinnata	Spin	Spinnata_486_v1.fa	Spinnata_486_v1.1.gene.gff3	Spinnata_486_v1.1.protein_primaryTranscriptOnly.fa
Spirodela polyrhiza	Spol	Spolyrhiza_290_v1.fa	Spolyrhiza_290_v2.gene.gff3	Spolyrhiza_290_v2.protein_primaryTranscriptOnly.fa
Salix purpurea	Spur	Spurpurea_519_v5.0.fa	Spurpurea_519_v5.1.gene.gff3	Spurpurea_519_v5.1.protein_primaryTranscriptOnly.fa
Solanum tuberosum	Stub	Stuberosum_448_v4.03.fa	Stuberosum_448_v4.03.gene.gff3	Stuberosum_448_v4.03.protein_primaryTranscriptOnly.fa
Setaria viridis	Svir	Sviridis_500_v2.0.fa	Sviridis_500_v2.1.gene.gff3	Sviridis_500_v2.1.protein_primaryTranscriptOnly.fa
Triticum aestivum	Taes	Taestivum_296_v2.fa	Taestivum_296_v2.2.gene.gff3	Taestivum_296_v2.2.protein_primaryTranscriptOnly.fa
Thlaspi arvense	Tarv	Tarvense_479_v1.fa	Tarvense_479_v1.1.gene.gff3	Tarvense_479_v1.1.protein_primaryTranscriptOnly.fa
Theobroma cacao	Tcac	Tcacao_523_v2.0.fa	Tcacao_523_v2.1.gene.gff3	Tcacao_523_v2.1.protein_primaryTranscriptOnly.fa
Trifolium pratense	Tpra	Tpratense_385_v2.fa	Tpratense_385_v2.gene.gff3	Tpratense_385_v2.protein_primaryTranscriptOnly.fa
Volvox carteri	Vcar	Vcarteri_317_v2.fa	Vcarteri_317_v2.1.gene.gff3	Vcarteri_317_v2.1.protein_primaryTranscriptOnly.fa
Vigna unguiculata	Vung	Vunguiculata_469_v1.0.fa	Vunguiculata_469_v1.1.gene.gff3	Vunguiculata_469_v1.1.protein_primaryTranscriptOnly.fa
Vitis vinifera	Vvin	Vvinifera_457_Genoscope.12X.fa	Vvinifera_457_v2.1.gene.gff3	Vvinifera_457_v2.1.protein_primaryTranscriptOnly.fa
Zostera marina	Zmar	Zmarina_324_v2.2.fa	Zmarina_324_v2.2.gene.gff3	Zmarina_324_v2.2.protein_primaryTranscriptOnly.fa
Zea mays	Zmay	Zmays_493_APGv4.fa	Zmays_493_RefGen_V4.gene.gff3	Zmays_493_RefGen_V4.protein_primaryTranscriptOnly.fa
